# Supplementary material for: MS-DAP Platform for Downstream Data Analysis of Label-Free Proteomics Uncovers Optimal Workflows in Benchmark Data Sets and Increased Sensitivity in Analysis of Alzheimer’s Biomarker Data
Source: J Proteome Res. 2022 Dec 21;22(2):374–86. doi: 10.1021/acs.jproteome.2c00513 (PMC9903323; doi:10.1021/acs.jproteome.2c00513)
Supplement: Supplementary file 2 — pr2c00513_si_002.xlsx [file pr2c00513_si_002.xlsx]

## Sheet: Sheet 1
dataset, contrast	#peptides used in DEA	#proteins used in DEA	spike-in foldchange	description
in-silico nrep-4: A vs B	24175	3557	1.20	Lim et al., 2019, PMID:31547658. simulated spike-in based on DDA (see M&M)
in-silico nrep-6: A vs B	26358	3668	1.20	Lim et al., 2019, PMID:31547658. simulated spike-in based on DDA (see M&M)
in-silico nrep-8: A vs B	26940	3700	1.20	Lim et al., 2019, PMID:31547658. simulated spike-in based on DDA (see M&M)
inhouse timsTOFPro2 30SPD DDA: A vs B	8084	2000	1.25	dataset generated in this study. 50ng HeLa + 12.5ng Yeast vs 50ng HeLa + 15.625ng Yeast
inhouse timsTOFPro2 30SPD DDA: A vs C	7812	1960	1.50	dataset generated in this study. 50ng HeLa + 12.5ng Yeast vs 50ng HeLa + 18.75ng Yeast
inhouse timsTOFPro2 30SPD DDA: B vs C	8900	2206	1.20	dataset generated in this study. 50ng HeLa + 15.625ng Yeast vs 50ng HeLa + 18.75ng Yeast
inhouse timsTOFPro2 30SPD DIA: A vs B	42303	6772	1.25	dataset generated in this study. 50ng HeLa + 12.5ng Yeast vs 50ng HeLa + 15.625ng Yeast
inhouse timsTOFPro2 30SPD DIA: A vs C	43083	6822	1.50	dataset generated in this study. 50ng HeLa + 12.5ng Yeast vs 50ng HeLa + 18.75ng Yeast
inhouse timsTOFPro2 30SPD DIA: B vs C	42530	6845	1.20	dataset generated in this study. 50ng HeLa + 15.625ng Yeast vs 50ng HeLa + 18.75ng Yeast
lfqbench2016 TTOF5600 DIA: A vs B	47522	7454	2.00	Navarro et al., 2016, PMID:27701404. 3 proteome mixture, but in our ROC analyses we discarded peptides from E.Coli (huge spike-in difference, too easy)
lfqbench2016 TTOF6600 DIA: A vs B	84892	10983	2.00	Navarro et al., 2016, PMID:27701404. 3 proteome mixture, but in our ROC analyses we discarded peptides from E.Coli (huge spike-in difference, too easy)
lfqbench2022 Orbitrap AIF: A vs B	61134	9738	0.50	van Puyvelde et al., 2022, PMID:35354825. Orbitrap AIF (DIA), 3 proteome mixture, but in our ROC analyses we discarded peptides from E.Coli (huge spike-in difference, too easy)
lfqbench2022 Orbitrap DDA: A vs B	43525	5668	0.50	van Puyvelde et al., 2022, PMID:35354825. Orbitrap DDA, 3 proteome mixture, but in our ROC analyses we discarded peptides from E.Coli (huge spike-in difference, too easy)
lfqbench2022 timsTOFPro DDA: A vs B	26217	6431	0.50	van Puyvelde et al., 2022, PMID:35354825. timsTOFPro ddPASEF, 3 proteome mixture, but in our ROC analyses we discarded peptides from E.Coli (huge spike-in difference, too easy)
lfqbench2022 timsTOFPro DIA: A vs B	88621	13864	0.50	van Puyvelde et al., 2022, PMID:35354825. timsTOFPro diaPASEF, 3 proteome mixture, but in our ROC analyses we discarded peptides from E.Coli (huge spike-in difference, too easy)
oconnel2018 DDA: one vs three	27116	5219	0.33	O'Connel et al., 2018, PMID:29635916. Orbitrap DDA, 2 proteome mixture (authors also measures same samples with TMT, which we didn't use in our study)
oconnel2018 DDA: one vs two	27471	5298	0.50	O'Connel et al., 2018, PMID:29635916. Orbitrap DDA, 2 proteome mixture (authors also measures same samples with TMT, which we didn't use in our study)
oconnel2018 DDA: two vs three	35308	5928	0.67	O'Connel et al., 2018, PMID:29635916. Orbitrap DDA, 2 proteome mixture (authors also measures same samples with TMT, which we didn't use in our study)
shen2018 DDA: A vs B	22261	4012	1.50	Shen et al., 2018, PMID:29743190, Orbitrap DDA, 2 proteome mixture
shen2018 DDA: B vs C	22625	4068	1.33	Shen et al., 2018, PMID:29743190, Orbitrap DDA, 2 proteome mixture
shen2018 DDA: C vs D	22761	4106	1.25	Shen et al., 2018, PMID:29743190, Orbitrap DDA, 2 proteome mixture
shen2018 DDA: D vs E	22934	4140	1.20	Shen et al., 2018, PMID:29743190, Orbitrap DDA, 2 proteome mixture
