# Supplementary material for: MS-DAP Platform for Downstream Data Analysis of Label-Free Proteomics Uncovers Optimal Workflows in Benchmark Data Sets and Increased Sensitivity in Analysis of Alzheimer’s Biomarker Data
Source: J Proteome Res. 2022 Dec 21;22(2):374–86. doi: 10.1021/acs.jproteome.2c00513 (PMC9903323; doi:10.1021/acs.jproteome.2c00513)
Supplement: Supplementary file 3 — pr2c00513_si_003.xlsx [file pr2c00513_si_003.xlsx]

## Sheet: legend
Legend
This data table contains the results from statistical analyses, each row describes one protein(group).
The first few columns describe the protein metadata; the protein accessions together with the respective descriptions and gene symbol(s) as listed in the provided fasta file. If no gene symbol is provided in the fasta file for a protein, the 'gene_symbols_or_id' column simply contains the value from 'protein_id'.
The next set of columns describe the results from each contrast (comparison of sample groups).
'peptides_used_for_dea' shows the number of peptides that pass the filter rules within some contrast (eg; comparing WT vs KO, how many peptides for protein P could be used for statistical analysis?).
For each statistical model applied (eBayes, MSqRob, etc.), the log2 foldchange, pvalue and qvalue (adjusted pvalue) are provided.
If multiple DEA models were applied, the column signif_count_<contrast> shows how many algorithms deemed each protein significant.
If you choose to post-hoc combine results from multiple DEA models, we recommend selecting proteins significant in at least 2 of these algorithms as a compromise between using multiple algorithms to maximize your search for proteins-of-interest and robustness against false positives (eg; proteins uniquely scoring well in one statistical model and not the others).
Note; if you apply multiple DEA algorithms but don't follow this selection rule (eg; protein found in N+ DEA algorithms), you should apply some form of multiple-testing-correction to compensate for running multiple hypotheses tests. Consult your local statistician.
After the differential expression analysis results, qualitative data shows in how many replicates within each group peptides were identified (MS/MS for DDA, identification confidence < x for DIA).
'count_peptides_detected_within_group_<sample group>' shows how many time a peptide for the protein on this row was detected over all replicates within a group (for each sample, count unique detected peptides, then sum for all replicates within group). So if a protein has 3 peptides in total and there are 4 replicates in a group, this is at most 12.
This is pseudo-count data, intended to be used for qualitative analysis when peptide abundances for a protein are absent in one sample group (or quantified in too few replicates to use for differential expression analysis).
For instance, in a 'WT vs KO' comparison one should see no (or very few) such peptide detections in the KO for the target protein and many more in the WT sample group.
Differential Detection:
Compute a z-score for each protein based on the total number of detected peptides per sample group.
To easily prioritize proteins-of-interest, some which may not have sufficient abundance values for differential expression analysis but that do have many more detects in one sample group than the other, we provide a simple score based on identification count data.
This is a simplified approach that is intended to rank proteins for further qualitative analysis, be careful of over-interpretation and keep differences in sample group size (#replicates) and the absolute amount of peptides identified in a sample in mind !
columns that start with 'diff_detect_zscore_contrast:' contain the z-scores for each contrast (only for proteins observed in at least N samples samples in either group, to exclude one-hit-wonders)
Please refer to the online documentation for further details: https://github.com/ftwkoopmans/msdap

## Sheet: statistics
protein_id	accessions	fasta_headers	gene_symbols_or_id	unique_peptides	peptides_used_for_dea_contrast:.control_Berlin.vs.AD_Berlin	peptides_used_for_dea_contrast:.control_Magdeburg.vs.AD_Magdeburg	peptides_used_for_dea_contrast:.control_Sweden.vs.AD_Sweden	peptides_used_for_dea_contrast:.control_Berlin,control_Magdeburg,control_Sweden.vs.AD_Berlin,AD_Magdeburg,AD_Sweden	foldchange.log2_deqms_contrast:.control_Berlin.vs.AD_Berlin	foldchange.log2_msqrob_contrast:.control_Berlin.vs.AD_Berlin	foldchange.log2_deqms_contrast:.control_Magdeburg.vs.AD_Magdeburg	foldchange.log2_msqrob_contrast:.control_Magdeburg.vs.AD_Magdeburg	foldchange.log2_deqms_contrast:.control_Sweden.vs.AD_Sweden	foldchange.log2_msqrob_contrast:.control_Sweden.vs.AD_Sweden	foldchange.log2_deqms_contrast:.control_Berlin,control_Magdeburg,control_Sweden.vs.AD_Berlin,AD_Magdeburg,AD_Sweden	foldchange.log2_msqrob_contrast:.control_Berlin,control_Magdeburg,control_Sweden.vs.AD_Berlin,AD_Magdeburg,AD_Sweden	pvalue_deqms_contrast:.control_Berlin.vs.AD_Berlin	pvalue_msqrob_contrast:.control_Berlin.vs.AD_Berlin	pvalue_deqms_contrast:.control_Magdeburg.vs.AD_Magdeburg	pvalue_msqrob_contrast:.control_Magdeburg.vs.AD_Magdeburg	pvalue_deqms_contrast:.control_Sweden.vs.AD_Sweden	pvalue_msqrob_contrast:.control_Sweden.vs.AD_Sweden	pvalue_deqms_contrast:.control_Berlin,control_Magdeburg,control_Sweden.vs.AD_Berlin,AD_Magdeburg,AD_Sweden	pvalue_msqrob_contrast:.control_Berlin,control_Magdeburg,control_Sweden.vs.AD_Berlin,AD_Magdeburg,AD_Sweden	qvalue_deqms_contrast:.control_Berlin.vs.AD_Berlin	qvalue_msqrob_contrast:.control_Berlin.vs.AD_Berlin	qvalue_deqms_contrast:.control_Magdeburg.vs.AD_Magdeburg	qvalue_msqrob_contrast:.control_Magdeburg.vs.AD_Magdeburg	qvalue_deqms_contrast:.control_Sweden.vs.AD_Sweden	qvalue_msqrob_contrast:.control_Sweden.vs.AD_Sweden	qvalue_deqms_contrast:.control_Berlin,control_Magdeburg,control_Sweden.vs.AD_Berlin,AD_Magdeburg,AD_Sweden	qvalue_msqrob_contrast:.control_Berlin,control_Magdeburg,control_Sweden.vs.AD_Berlin,AD_Magdeburg,AD_Sweden	signif_deqms_contrast:.control_Berlin.vs.AD_Berlin	signif_msqrob_contrast:.control_Berlin.vs.AD_Berlin	signif_deqms_contrast:.control_Magdeburg.vs.AD_Magdeburg	signif_msqrob_contrast:.control_Magdeburg.vs.AD_Magdeburg	signif_deqms_contrast:.control_Sweden.vs.AD_Sweden	signif_msqrob_contrast:.control_Sweden.vs.AD_Sweden	signif_deqms_contrast:.control_Berlin,control_Magdeburg,control_Sweden.vs.AD_Berlin,AD_Magdeburg,AD_Sweden	signif_msqrob_contrast:.control_Berlin,control_Magdeburg,control_Sweden.vs.AD_Berlin,AD_Magdeburg,AD_Sweden	signif_count_contrast:.control_Berlin.vs.AD_Berlin	signif_count_contrast:.control_Berlin,control_Magdeburg,control_Sweden.vs.AD_Berlin,AD_Magdeburg,AD_Sweden	signif_count_contrast:.control_Magdeburg.vs.AD_Magdeburg	signif_count_contrast:.control_Sweden.vs.AD_Sweden	count_peptides_detected_within_group__AD_Berlin	count_peptides_detected_within_group__AD_Magdeburg	count_peptides_detected_within_group__AD_Sweden	count_peptides_detected_within_group__control_Berlin	count_peptides_detected_within_group__control_Magdeburg
G3XAL9;P55011;P55011-3	G3XAL9;P55011;P55011-3	>tr|G3XAL9|G3XAL9_HUMAN Isoform of P55011, Solute carrier family 12 (Sodium/potassium/chloride transporters), member 2, isoform CRA_a OS=Homo sapiens OX=9606 GN=SLC12A2 PE=1 SV=1;>sp|P55011|S12A2_HUMAN Solute carrier family 12 member 2 OS=Homo sapiens OX=9606 GN=SLC12A2 PE=1 SV=1;>sp|P55011-3|S12A2_HUMAN Isoform of P55011, Isoform 2 of Solute carrier family 12 member 2 OS=Homo sapiens OX=9606 GN=…	SLC12A2	3	1	1	1	1	0.172632	0.0172124	0.198225	0.178873	-0.584263	-0.199466	-0.107047	3.24778e-19	0.475846	0.777669	0.152508	0.101057	0.0463739	0.216711	0.455199	1	0.922819	1	0.301749	0.24672	0.128101	0.452977	0.630645	1	FALSE	FALSE	FALSE	FALSE	FALSE	FALSE	FALSE	FALSE	0	0	0	0	17	25	39	29	22
P05154	P05154	>sp|P05154|IPSP_HUMAN Plasma serine protease inhibitor OS=Homo sapiens OX=9606 GN=SERPINA5 PE=1 SV=3	SERPINA5	23	19	18	19	16	0.123928	0.0561924	-0.100813	-0.0148237	-0.110351	-0.0203365	-0.0899077	-0.057491	0.14445	0.298917	0.245806	0.658844	0.239735	0.626144	0.112529	0.162698	0.760104	1	0.417071	1	0.407683	1	0.234637	0.350894	FALSE	FALSE	FALSE	FALSE	FALSE	FALSE	FALSE	FALSE	0	0	0	0	365	412	485	610	419
O95159	O95159	>sp|O95159|ZFPL1_HUMAN Zinc finger protein-like 1 OS=Homo sapiens OX=9606 GN=ZFPL1 PE=1 SV=2	ZFPL1	2	1	1	2	1	0.0537108	0	0.329019	0.170453	0.330928	0.265683	0.207764	0.136416	0.738038	1	0.106306	0.130842	0.00173679	0.00271739	0.0419866	0.0459142	0.975518	1	0.233554	0.303547	0.0092843	0.0125507	0.118387	0.135466	FALSE	FALSE	FALSE	FALSE	TRUE	FALSE	FALSE	FALSE	0	0	0	1	17	19	47	28	22
B7ZKR5;P13497;P13497-2;P13497-3;P13497-4;P13497-5;P13497-6;Q3MIM8	B7ZKR5;P13497;P13497-2;P13497-3;P13497-4;P13497-5;P13497-6;Q3MIM8	>tr|B7ZKR5|B7ZKR5_HUMAN Isoform of P13497, BMP1 protein OS=Homo sapiens OX=9606 GN=BMP1 PE=1 SV=1;>sp|P13497|BMP1_HUMAN Bone morphogenetic protein 1 OS=Homo sapiens OX=9606 GN=BMP1 PE=1 SV=2;>sp|P13497-2|BMP1_HUMAN Isoform of P13497, Isoform BMP1-1 of Bone morphogenetic protein 1 OS=Homo sapiens OX=9606 GN=BMP1;>sp|P13497-3|BMP1_HUMAN Isoform of P13497, Isoform BMP1-4 of Bone morphogenetic protei…	BMP1	2	2	2	1	1	0.125844	0.000848346	-0.202438	-0.0813074	0.233707	0.216751	-0.0172132	1.95938e-17	0.274044	0.926788	0.193135	0.220354	0.0166159	0.00563634	0.847513	1	0.875888	1	0.354081	0.459758	0.0593376	0.0230784	0.929177	1	FALSE	FALSE	FALSE	FALSE	FALSE	FALSE	FALSE	FALSE	0	0	0	0	39	48	39	66	47
Q6UW01	Q6UW01	>sp|Q6UW01|CBLN3_HUMAN Cerebellin-3 OS=Homo sapiens OX=9606 GN=CBLN3 PE=1 SV=1	CBLN3	3	3	3	2	2	0.0602806	0	-0.330894	-0.259605	0.0275705	1.65854e-16	-0.138017	-0.00832312	0.651424	1	0.024685	0.0265404	0.851938	1	0.100237	0.73432	0.968144	1	0.0835055	0.0858318	0.924728	1	0.218465	1	FALSE	FALSE	FALSE	FALSE	FALSE	FALSE	FALSE	FALSE	0	0	0	0	61	70	52	97	71
Q8WVQ1;Q8WVQ1-3	Q8WVQ1;Q8WVQ1-3	>sp|Q8WVQ1|CANT1_HUMAN Soluble calcium-activated nucleotidase 1 OS=Homo sapiens OX=9606 GN=CANT1 PE=1 SV=1;>sp|Q8WVQ1-3|CANT1_HUMAN Isoform of Q8WVQ1, Isoform 3 of Soluble calcium-activated nucleotidase 1 OS=Homo sapiens OX=9606 GN=CANT1	CANT1	18	14	16	11	10	-0.0555029	-5.46172e-13	-0.0945621	-0.0898295	0.323436	0.328424	-0.00421395	4.36565e-17	0.344057	0.999997	0.0364922	0.00761709	2.35064e-05	2.25647e-07	0.912037	1	0.896012	1	0.110089	0.0333789	0.000257873	3.12656e-06	0.961264	1	FALSE	FALSE	FALSE	FALSE	TRUE	TRUE	FALSE	FALSE	0	0	0	2	269	341	314	470	344
O75326	O75326	>sp|O75326|SEM7A_HUMAN Semaphorin-7A OS=Homo sapiens OX=9606 GN=SEMA7A PE=1 SV=1	SEMA7A	37	33	30	28	26	-0.0491082	-5.97102e-17	0.028657	1.85423e-17	0.297075	0.250523	0.0122318	3.64083e-48	0.558458	1	0.754141	1	0.0167471	0.0215628	0.836309	1	0.946151	1	0.862409	1	0.0596833	0.0718208	0.922493	1	FALSE	FALSE	FALSE	FALSE	FALSE	FALSE	FALSE	FALSE	0	0	0	0	659	716	695	1083	709
B1ALD9;Q15063;Q15063-3;Q15063-5	B1ALD9;Q15063;Q15063-3;Q15063-5	>tr|B1ALD9|B1ALD9_HUMAN Isoform of Q15063, Periostin OS=Homo sapiens OX=9606 GN=POSTN PE=1 SV=1;>sp|Q15063|POSTN_HUMAN Periostin OS=Homo sapiens OX=9606 GN=POSTN PE=1 SV=2;>sp|Q15063-3|POSTN_HUMAN Isoform of Q15063, Isoform 3 of Periostin OS=Homo sapiens OX=9606 GN=POSTN;>sp|Q15063-5|POSTN_HUMAN Isoform of Q15063, Isoform 5 of Periostin OS=Homo sapiens OX=9606 GN=POSTN	POSTN	17	9	4	5	2	-0.0513862	0	-0.0684395	-0.0266527	0.0876021	1.77951e-15	-0.124938	-0.0939032	0.676092	1	0.494749	0.561287	0.606167	1	0.231951	0.176702	0.968144	1	0.66723	0.956376	0.76018	1	0.393853	0.374391	FALSE	FALSE	FALSE	FALSE	FALSE	FALSE	FALSE	FALSE	0	0	0	0	131	181	150	234	104
P02768	P02768	>sp|P02768|ALBU_HUMAN Serum albumin OS=Homo sapiens OX=9606 GN=ALB PE=1 SV=2	ALB	213	196	192	199	184	0.0865797	6.04846e-16	-0.208698	-0.150523	-0.29246	-0.260799	-0.193626	-0.176952	0.319378	1	0.0212876	0.0541924	0.000410218	0.000436093	0.000407807	0.0004664	0.882151	1	0.0753217	0.152664	0.00277538	0.00247644	0.0035583	0.00320928	FALSE	FALSE	FALSE	FALSE	TRUE	TRUE	TRUE	TRUE	0	2	0	2	4180	4494	4896	7013	4623
P02766	P02766	>sp|P02766|TTHY_HUMAN Transthyretin OS=Homo sapiens OX=9606 GN=TTR PE=1 SV=1	TTR	34	31	32	29	27	-0.162758	-0.127161	-0.518967	-0.49372	-0.224431	-0.15829	-0.371892	-0.388466	0.0659137	0.10094	8.05945e-05	4.79529e-05	0.0234491	0.07202	1.66687e-08	2.1925e-10	0.609482	0.892354	0.00145459	0.00061055	0.0763286	0.185613	9.26392e-07	1.09247e-08	FALSE	FALSE	TRUE	TRUE	FALSE	FALSE	TRUE	TRUE	0	2	2	0	633	726	688	1095	756
Q9UHG2	Q9UHG2	>sp|Q9UHG2|PCSK1_HUMAN ProSAAS OS=Homo sapiens OX=9606 GN=PCSK1N PE=1 SV=1	PCSK1N	22	20	20	17	17	0.0282003	2.56433e-17	0.241761	0.176411	0.539143	0.515862	0.228165	0.178538	0.801294	1	0.0431006	0.0816156	2.37828e-06	9.84405e-07	0.00133331	0.00564924	0.98603	1	0.124899	0.210482	3.84971e-05	1.2007e-05	0.00926269	0.0254252	FALSE	FALSE	FALSE	FALSE	TRUE	TRUE	TRUE	FALSE	0	1	0	2	423	485	418	724	492
A0A0A0MRJ7;P12259	A0A0A0MRJ7;P12259	>tr|A0A0A0MRJ7|A0A0A0MRJ7_HUMAN Isoform of P12259, Coagulation factor V OS=Homo sapiens OX=9606 GN=F5 PE=1 SV=1;>sp|P12259|FA5_HUMAN Coagulation factor V OS=Homo sapiens OX=9606 GN=F5 PE=1 SV=4	F5	86	62	62	60	49	-0.0551674	-9.45421e-16	-0.227386	-0.198924	-0.198628	-0.156261	-0.227219	-0.216943	0.528297	1	0.0160538	0.0175535	0.0374958	0.0531018	6.4437e-05	3.91563e-05	0.942073	1	0.0609573	0.0632533	0.109481	0.14622	0.000878411	0.000449055	FALSE	FALSE	FALSE	FALSE	FALSE	FALSE	TRUE	TRUE	0	2	0	0	1239	1435	1392	2131	1493
P80723	P80723	>sp|P80723|BASP1_HUMAN Brain acid soluble protein 1 OS=Homo sapiens OX=9606 GN=BASP1 PE=1 SV=2	BASP1	19	10	11	15	8	0.44352	0.374902	0.111423	0.0283759	0.818792	0.806627	0.415656	0.391414	0.00271622	0.00680572	0.271636	0.570723	1.74226e-11	3.00306e-17	2.73349e-07	6.01115e-08	0.136799	0.191714	0.447286	0.969389	5.02933e-09	6.50163e-15	1.03945e-05	1.80961e-06	FALSE	FALSE	FALSE	FALSE	TRUE	TRUE	TRUE	TRUE	0	2	0	2	228	269	393	343	277
E7EUF1;Q13822-3	E7EUF1;Q13822-3	>tr|E7EUF1|E7EUF1_HUMAN Isoform of Q13822, Ectonucleotide pyrophosphatase/phosphodiesterase family member 2 OS=Homo sapiens OX=9606 GN=ENPP2 PE=1 SV=1;>sp|Q13822-3|ENPP2_HUMAN Isoform of Q13822, Isoform 3 of Ectonucleotide pyrophosphatase/phosphodiesterase family member 2 OS=Homo sapiens OX=9606 GN=ENPP2	ENPP2	71	55	57	54	49	-0.0842019	-0.00627265	-0.550728	-0.524746	-0.163869	-0.127957	-0.339971	-0.332671	0.316504	0.78171	1.36825e-05	2.93405e-06	0.0657084	0.0734804	4.43509e-08	7.21088e-09	0.882151	1	0.000409714	7.08113e-05	0.163751	0.188266	2.13624e-06	2.81614e-07	FALSE	FALSE	TRUE	TRUE	FALSE	FALSE	TRUE	TRUE	0	2	2	0	1154	1310	1280	1985	1407
Q01995	Q01995	>sp|Q01995|TAGL_HUMAN Transgelin OS=Homo sapiens OX=9606 GN=TAGLN PE=1 SV=4	TAGLN	15	10	10	14	10	-0.138679	-0.0732236	0.9136	0.822125	0.243916	0.124356	0.262454	0.203257	0.197249	0.305169	3.43879e-05	1.60232e-05	0.127936	0.286619	0.00984401	0.0235169	0.807597	1	0.000783173	0.000267108	0.265812	0.560931	0.0408753	0.0782993	FALSE	FALSE	TRUE	TRUE	FALSE	FALSE	FALSE	FALSE	0	0	2	0	215	259	345	356	226
Q16706	Q16706	>sp|Q16706|MA2A1_HUMAN Alpha-mannosidase 2 OS=Homo sapiens OX=9606 GN=MAN2A1 PE=1 SV=2	MAN2A1	32	23	23	18	14	-0.0561041	-0.0223752	0.0720848	0.0286185	0.21794	0.203932	0.00856906	0	0.253882	0.422162	0.230447	0.424435	9.64148e-05	1.92351e-06	0.804727	1	0.852971	1	0.401978	0.767686	0.000814329	2.10856e-05	0.903086	1	FALSE	FALSE	FALSE	FALSE	TRUE	TRUE	FALSE	FALSE	0	0	0	2	444	538	489	755	535
P62258	P62258	>sp|P62258|1433E_HUMAN 14-3-3 protein epsilon OS=Homo sapiens OX=9606 GN=YWHAE PE=1 SV=1	YWHAE	13	5	5	6	4	0.438433	0.407074	0.320686	0.273224	0.578281	0.522509	0.474689	0.469769	4.98739e-08	1.78342e-09	2.17635e-05	9.97763e-06	3.13611e-06	6.61173e-07	2.40079e-13	8.30665e-18	2.07226e-05	9.88016e-07	0.00059039	0.000192069	4.93795e-05	8.42024e-06	3.85461e-11	1.20031e-15	TRUE	TRUE	TRUE	TRUE	TRUE	TRUE	TRUE	TRUE	2	2	2	2	118	132	191	181	126
P49257	P49257	>sp|P49257|LMAN1_HUMAN Protein ERGIC-53 OS=Homo sapiens OX=9606 GN=LMAN1 PE=1 SV=2	LMAN1	15	11	11	11	10	-0.0847766	-0.0216575	0.157712	0.123834	0.277806	0.254114	0.0387361	4.29048e-12	0.150299	0.474539	0.0324551	0.0418784	0.00113884	0.000786357	0.362057	0.999992	0.762359	1	0.101903	0.12494	0.0065098	0.00417854	0.542147	1	FALSE	FALSE	FALSE	FALSE	TRUE	TRUE	FALSE	FALSE	0	0	0	2	241	265	268	409	250
P04406	P04406	>sp|P04406|G3P_HUMAN Glyceraldehyde-3-phosphate dehydrogenase OS=Homo sapiens OX=9606 GN=GAPDH PE=1 SV=3	GAPDH	33	29	28	16	16	0.251774	0.213587	0.797242	0.741121	0.41105	0.367724	0.387673	0.348412	0.0123596	0.0151349	1.56411e-06	2.0281e-07	0.000343908	0.00028021	7.19628e-08	8.17736e-08	0.315611	0.32249	9.72758e-05	8.40882e-06	0.00243122	0.00167353	3.05842e-06	2.33309e-06	FALSE	FALSE	TRUE	TRUE	TRUE	TRUE	TRUE	TRUE	0	2	2	2	602	660	433	996	585
P52758	P52758	>sp|P52758|RIDA_HUMAN 2-iminobutanoate/2-iminopropanoate deaminase OS=Homo sapiens OX=9606 GN=RIDA PE=1 SV=1	RIDA	3	3	3	1	1	-0.025506	0	0.141957	0.146665	0.33302	0.322837	0.261793	0.260605	0.804305	1	0.0845318	0.0258545	0.0261	0.00781307	0.0199361	0.00357629	0.98603	1	0.198964	0.0844434	0.0829452	0.0306159	0.0704344	0.0176978	FALSE	FALSE	FALSE	FALSE	FALSE	FALSE	FALSE	FALSE	0	0	0	0	54	64	51	74	47
A0A087X0K0;P39059	A0A087X0K0;P39059	>tr|A0A087X0K0|A0A087X0K0_HUMAN Isoform of P39059, Collagen alpha-1(XV) chain OS=Homo sapiens OX=9606 GN=COL15A1 PE=1 SV=1;>sp|P39059|COFA1_HUMAN Collagen alpha-1(XV) chain OS=Homo sapiens OX=9606 GN=COL15A1 PE=1 SV=2	COL15A1	11	8	8	7	6	-0.0830798	-0.0203426	-0.0765329	-0.0092446	-0.100216	-0.0760025	-0.167761	-0.155952	0.297487	0.57514	0.262417	0.695082	0.0777735	0.0721382	0.000183878	2.80489e-05	0.882151	1	0.437	1	0.186312	0.185613	0.00185807	0.000338841	FALSE	FALSE	FALSE	FALSE	FALSE	FALSE	TRUE	TRUE	0	2	0	0	169	181	178	273	172
P10586;P10586-2	P10586;P10586-2	>sp|P10586|PTPRF_HUMAN Receptor-type tyrosine-protein phosphatase F OS=Homo sapiens OX=9606 GN=PTPRF PE=1 SV=2;>sp|P10586-2|PTPRF_HUMAN Isoform of P10586, Isoform 2 of Receptor-type tyrosine-protein phosphatase F OS=Homo sapiens OX=9606 GN=PTPRF	PTPRF	30	24	24	22	21	0.0274055	0	0.184735	0.136218	0.410163	0.396016	0.149199	0.12366	0.63559	1	0.00714367	0.0181698	1.55623e-08	1.13273e-11	0.000141968	0.000306985	0.968144	1	0.0354335	0.0650012	6.26834e-07	5.03049e-10	0.00156598	0.00232248	FALSE	FALSE	FALSE	FALSE	TRUE	TRUE	TRUE	TRUE	0	2	0	2	466	539	569	792	518
P13591	P13591	>sp|P13591|NCAM1_HUMAN Neural cell adhesion molecule 1 OS=Homo sapiens OX=9606 GN=NCAM1 PE=1 SV=3	NCAM1	55	49	49	49	46	0.0300313	1.04417e-16	0.0398233	0	0.269071	0.245624	0.0307255	0	0.642931	1	0.532263	1	1.14311e-05	1.27873e-06	0.389327	1	0.968144	1	0.697011	1	0.000142436	1.4765e-05	0.56941	1	FALSE	FALSE	FALSE	FALSE	TRUE	TRUE	FALSE	FALSE	0	0	0	2	1042	1150	1262	1770	1192
P10745	P10745	>sp|P10745|RET3_HUMAN Retinol-binding protein 3 OS=Homo sapiens OX=9606 GN=RBP3 PE=1 SV=2	RBP3	14	4	5	6	4	0.0561988	6.57155e-16	-0.276073	-0.193513	-0.30594	-0.184685	-0.247968	-0.13467	0.689615	1	0.0227742	0.0328854	0.0733118	0.148596	0.0137212	0.07285	0.968755	1	0.0786878	0.10148	0.178588	0.335552	0.0519036	0.190703	FALSE	FALSE	FALSE	FALSE	FALSE	FALSE	FALSE	FALSE	0	0	0	0	78	89	106	166	62
Q8WUJ3	Q8WUJ3	>sp|Q8WUJ3|CEMIP_HUMAN Cell migration-inducing and hyaluronan-binding protein OS=Homo sapiens OX=9606 GN=CEMIP PE=1 SV=2	CEMIP	29	24	20	20	15	0.034858	0	0.0352417	5.9808e-16	0.0414289	3.03762e-14	0.0121189	4.23599e-19	0.59632	1	0.369595	1	0.437078	0.999999	0.745227	1	0.961015	1	0.554407	1	0.612475	1	0.862172	1	FALSE	FALSE	FALSE	FALSE	FALSE	FALSE	FALSE	FALSE	0	0	0	0	405	445	482	658	426
Q8N8Z6;Q8N8Z6-2	Q8N8Z6;Q8N8Z6-2	>sp|Q8N8Z6|DCBD1_HUMAN Discoidin, CUB and LCCL domain-containing protein 1 OS=Homo sapiens OX=9606 GN=DCBLD1 PE=1 SV=2;>sp|Q8N8Z6-2|DCBD1_HUMAN Isoform of Q8N8Z6, Isoform 2 of Discoidin, CUB and LCCL domain-containing protein 1 OS=Homo sapiens OX=9606 GN=DCBLD1	DCBLD1	2	2	1	1	1	0.248832	1.28231e-13	0.177384	0.0127381	0.433343	0.370317	0.313859	0.170213	0.162588	0.999999	0.302073	0.778352	0.017203	0.0114857	0.0314469	0.100801	0.763339	1	0.481095	1	0.0605602	0.0417925	0.0961198	0.243168	FALSE	FALSE	FALSE	FALSE	FALSE	FALSE	FALSE	FALSE	0	0	0	0	28	27	29	46	20
Q8WXD2-2	Q8WXD2-2	>sp|Q8WXD2-2|SCG3_HUMAN Isoform of Q8WXD2, Isoform 2 of Secretogranin-3 OS=Homo sapiens OX=9606 GN=SCG3	SCG3	26	20	21	17	16	0.0315247	4.55792e-16	0.0885949	0	0.420887	0.400395	0.114405	0.0964389	0.740817	1	0.437848	1	1.2577e-05	2.80209e-06	0.0506101	0.0545869	0.975518	1	0.626549	1	0.000152332	2.95928e-05	0.13644	0.153758	FALSE	FALSE	FALSE	FALSE	TRUE	TRUE	FALSE	FALSE	0	0	0	2	407	479	438	701	480
P19827	P19827	>sp|P19827|ITIH1_HUMAN Inter-alpha-trypsin inhibitor heavy chain H1 OS=Homo sapiens OX=9606 GN=ITIH1 PE=1 SV=3	ITIH1	66	49	49	48	44	0.138127	0.00369868	-0.295095	-0.241651	-0.0747228	-6.22983e-15	-0.141852	-0.0881904	0.294571	0.865851	0.017266	0.0292128	0.61086	1	0.0833742	0.175841	0.882151	1	0.0643297	0.0926217	0.761705	1	0.1912	0.373114	FALSE	FALSE	FALSE	FALSE	FALSE	FALSE	FALSE	FALSE	0	0	0	0	1005	1113	1229	1668	1171
C9J8T4;C9JYN7;O43567	C9J8T4;C9JYN7;O43567	>tr|C9J8T4|C9J8T4_HUMAN Isoform of O43567, E3 ubiquitin-protein ligase RNF13 (Fragment) OS=Homo sapiens OX=9606 GN=RNF13 PE=1 SV=1;>tr|C9JYN7|C9JYN7_HUMAN Isoform of O43567, E3 ubiquitin-protein ligase RNF13 (Fragment) OS=Homo sapiens OX=9606 GN=RNF13 PE=1 SV=1;>sp|O43567|RNF13_HUMAN E3 ubiquitin-protein ligase RNF13 OS=Homo sapiens OX=9606 GN=RNF13 PE=1 SV=1	RNF13	6	2	3	4	2	-0.083715	-0.0337872	-0.155828	-0.144159	0.204024	0.184671	-0.0555178	-3.79528e-06	0.291351	0.482274	0.0362099	0.00383283	0.0214526	0.00642098	0.283051	0.992648	0.882151	1	0.109442	0.0199925	0.0715912	0.0257434	0.458017	1	FALSE	FALSE	FALSE	FALSE	FALSE	FALSE	FALSE	FALSE	0	0	0	0	49	61	96	82	62
P02765	P02765	>sp|P02765|FETUA_HUMAN Alpha-2-HS-glycoprotein OS=Homo sapiens OX=9606 GN=AHSG PE=1 SV=1	AHSG	21	14	16	17	13	0.182932	0.106741	-0.186954	-0.146038	-0.224257	-0.181181	-0.138959	-0.106414	0.0766366	0.170879	0.0673271	0.08289	0.0474153	0.0703136	0.040949	0.0625529	0.643929	1	0.171788	0.211696	0.130163	0.183133	0.116642	0.169585	FALSE	FALSE	FALSE	FALSE	FALSE	FALSE	FALSE	FALSE	0	0	0	0	306	350	390	524	361
Q9Y240	Q9Y240	>sp|Q9Y240|CLC11_HUMAN C-type lectin domain family 11 member A OS=Homo sapiens OX=9606 GN=CLEC11A PE=1 SV=1	CLEC11A	11	8	8	9	7	-0.142743	-0.0937009	0.219069	0.177652	0.0579537	6.88099e-16	-0.0552206	0	0.0814906	0.137758	0.0204761	0.0306098	0.594574	1	0.337813	1	0.653342	1	0.0737415	0.0955521	0.751132	1	0.51985	1	FALSE	FALSE	FALSE	FALSE	FALSE	FALSE	FALSE	FALSE	0	0	0	0	171	192	214	286	192
P09417	P09417	>sp|P09417|DHPR_HUMAN Dihydropteridine reductase OS=Homo sapiens OX=9606 GN=QDPR PE=1 SV=2	QDPR	14	8	8	5	5	-0.00272229	0	0.352552	0.32007	0.207696	0.159708	0.0642236	0.0101802	0.971488	1	0.000362261	9.13651e-05	0.0613639	0.0689849	0.256301	0.627658	0.999328	1	0.00443769	0.00102595	0.15699	0.180551	0.424061	1	FALSE	FALSE	TRUE	TRUE	FALSE	FALSE	FALSE	FALSE	0	0	2	0	160	192	161	277	181
B7Z4G8;F5GZ08;P51693	B7Z4G8;F5GZ08;P51693	>tr|B7Z4G8|B7Z4G8_HUMAN Isoform of P51693, Amyloid-like protein 1 OS=Homo sapiens OX=9606 GN=APLP1 PE=1 SV=1;>tr|F5GZ08|F5GZ08_HUMAN Isoform of P51693, Amyloid-like protein 1 OS=Homo sapiens OX=9606 GN=APLP1 PE=1 SV=1;>sp|P51693|APLP1_HUMAN Amyloid-like protein 1 OS=Homo sapiens OX=9606 GN=APLP1 PE=1 SV=3	APLP1	58	50	50	46	45	-0.0525993	-3.44145e-16	0.0561362	2.12505e-15	0.464123	0.439961	0.062267	0.00885288	0.515944	1	0.461375	1	8.05532e-08	2.6631e-10	0.199023	0.650627	0.937089	1	0.641482	1	2.35568e-06	7.43951e-09	0.350717	1	FALSE	FALSE	FALSE	FALSE	TRUE	TRUE	FALSE	FALSE	0	0	0	2	1058	1175	1224	1779	1199
D6R960;D6RGY3;Q6PUV4	D6R960;D6RGY3;Q6PUV4	>tr|D6R960|D6R960_HUMAN Isoform of Q6PUV4, Complexin-2 (Fragment) OS=Homo sapiens OX=9606 GN=CPLX2 PE=1 SV=1;>tr|D6RGY3|D6RGY3_HUMAN Isoform of Q6PUV4, Complexin-2 (Fragment) OS=Homo sapiens OX=9606 GN=CPLX2 PE=1 SV=1;>sp|Q6PUV4|CPLX2_HUMAN Complexin-2 OS=Homo sapiens OX=9606 GN=CPLX2 PE=2 SV=2	CPLX2	2	2	2	1	1	0.095422	0.0201974	0.299234	0.24047	0.371379	0.297286	0.147595	0.104028	0.268697	0.535568	0.00174571	0.000728293	0.00284599	0.00216232	0.0230759	0.0269671	0.863779	1	0.0130828	0.00568913	0.0138462	0.0104031	0.0775186	0.0875006	FALSE	FALSE	FALSE	TRUE	FALSE	FALSE	FALSE	FALSE	0	0	1	0	43	46	37	65	38
Q92932;Q92932-2;Q92932-3;Q92932-4	Q92932;Q92932-2;Q92932-3;Q92932-4	>sp|Q92932|PTPR2_HUMAN Receptor-type tyrosine-protein phosphatase N2 OS=Homo sapiens OX=9606 GN=PTPRN2 PE=1 SV=2;>sp|Q92932-2|PTPR2_HUMAN Isoform of Q92932, Isoform 2 of Receptor-type tyrosine-protein phosphatase N2 OS=Homo sapiens OX=9606 GN=PTPRN2;>sp|Q92932-3|PTPR2_HUMAN Isoform of Q92932, Isoform 3 of Receptor-type tyrosine-protein phosphatase N2 OS=Homo sapiens OX=9606 GN=PTPRN2;>sp|Q92932-4…	PTPRN2	24	17	17	19	14	-0.174	-0.123361	-0.130022	-0.0515025	0.59671	0.568651	0.0554461	0	0.103071	0.164261	0.25109	0.447934	1.15878e-07	2.29035e-09	0.417297	1	0.701133	1	0.42337	0.801227	2.95148e-06	4.9586e-08	0.595026	1	FALSE	FALSE	FALSE	FALSE	TRUE	TRUE	FALSE	FALSE	0	0	0	2	325	390	514	605	376
P49641	P49641	>sp|P49641|MA2A2_HUMAN Alpha-mannosidase 2x OS=Homo sapiens OX=9606 GN=MAN2A2 PE=2 SV=3	MAN2A2	51	40	41	40	37	0.0989653	0.0625007	0.545549	0.51037	0.511941	0.481375	0.310526	0.298409	0.110347	0.180901	6.40526e-07	5.20063e-08	1.02333e-07	1.99088e-09	2.08444e-09	1.76267e-10	0.717849	1	5.75406e-05	2.8998e-06	2.71591e-06	4.47818e-08	1.58527e-07	9.09665e-09	FALSE	FALSE	TRUE	TRUE	TRUE	TRUE	TRUE	TRUE	0	2	2	2	836	954	978	1414	912
P41222	P41222	>sp|P41222|PTGDS_HUMAN Prostaglandin-H2 D-isomerase OS=Homo sapiens OX=9606 GN=PTGDS PE=1 SV=1	PTGDS	39	31	30	31	28	-0.039071	-0.0344944	-0.0502962	-1.06338e-15	0.176152	0.126748	-0.0637829	-0.0507601	0.444049	0.252321	0.397353	1	0.00633793	0.0027981	0.0685601	0.102702	0.908879	1	0.583579	1	0.0268704	0.01272	0.168199	0.245703	FALSE	FALSE	FALSE	FALSE	FALSE	FALSE	FALSE	FALSE	0	0	0	0	673	733	798	1137	742
Q5FWE3;Q5FWE3-3	Q5FWE3;Q5FWE3-3	>sp|Q5FWE3|PRRT3_HUMAN Proline-rich transmembrane protein 3 OS=Homo sapiens OX=9606 GN=PRRT3 PE=1 SV=3;>sp|Q5FWE3-3|PRRT3_HUMAN Isoform of Q5FWE3, Isoform 3 of Proline-rich transmembrane protein 3 OS=Homo sapiens OX=9606 GN=PRRT3	PRRT3	13	10	10	12	10	0.0978731	0	-0.0382206	-2.24349e-16	0.514498	0.502407	0.125618	0.105131	0.258663	1	0.656245	1	1.03493e-07	2.14151e-09	0.0155127	0.0181118	0.852971	1	0.794867	1	2.71591e-06	4.69506e-08	0.0570378	0.0642412	FALSE	FALSE	FALSE	FALSE	TRUE	TRUE	FALSE	FALSE	0	0	0	2	224	237	302	369	239
P01019	P01019	>sp|P01019|ANGT_HUMAN Angiotensinogen OS=Homo sapiens OX=9606 GN=AGT PE=1 SV=1	AGT	75	68	68	68	65	-0.0751466	-0.0465674	-0.100825	-0.057964	0.137463	0.0157701	-0.10155	-0.0975126	0.214076	0.285597	0.102731	0.2133	0.052721	0.634672	0.00739139	0.0043528	0.816949	1	0.227555	0.448512	0.140375	1	0.0331694	0.0209301	FALSE	FALSE	FALSE	FALSE	FALSE	FALSE	FALSE	FALSE	0	0	0	0	1435	1624	1710	2476	1671
O60449;O60449-2;O60449-3	O60449;O60449-2;O60449-3	>sp|O60449|LY75_HUMAN Lymphocyte antigen 75 OS=Homo sapiens OX=9606 GN=LY75 PE=1 SV=3;>sp|O60449-2|LY75_HUMAN Isoform of O60449, Isoform 2 of Lymphocyte antigen 75 OS=Homo sapiens OX=9606 GN=LY75;>sp|O60449-3|LY75_HUMAN Isoform of O60449, Isoform 3 of Lymphocyte antigen 75 OS=Homo sapiens OX=9606 GN=LY75	LY75	5	1	1	1	1	-0.127041	-0.0330726	0.111036	0	0.131246	0.105623	-0.0188532	-2.82478e-17	0.423878	0.602806	0.39982	1	0.276682	0.186383	0.825652	1	0.908879	1	0.586138	1	0.451325	0.402012	0.916334	1	FALSE	FALSE	FALSE	FALSE	FALSE	FALSE	FALSE	FALSE	0	0	0	0	25	21	43	43	18
Q9UMF0	Q9UMF0	>sp|Q9UMF0|ICAM5_HUMAN Intercellular adhesion molecule 5 OS=Homo sapiens OX=9606 GN=ICAM5 PE=1 SV=3	ICAM5	10	7	7	7	7	0.0301205	-5.1243e-17	0.0748899	1.99938e-17	0.486411	0.471204	0.125923	0.0477133	0.797843	1	0.426498	1	2.47285e-05	4.89116e-06	0.0583506	0.291142	0.98603	1	0.616307	1	0.000266024	4.70639e-05	0.150113	0.560187	FALSE	FALSE	FALSE	FALSE	TRUE	TRUE	FALSE	FALSE	0	0	0	2	149	170	179	242	172
H3BLU2	H3BLU2	>tr|H3BLU2|H3BLU2_HUMAN Isoform of Q13449, Limbic system-associated membrane protein (Fragment) OS=Homo sapiens OX=9606 GN=LSAMP PE=1 SV=1	LSAMP	23	18	19	21	18	0.0710635	4.18959e-16	0.0199105	1.19e-17	0.333169	0.282539	0.073449	0.0516746	0.328334	1	0.721196	1	4.66209e-06	1.01112e-06	0.0485091	0.0817934	0.882151	1	0.842003	1	6.7855e-05	1.22465e-05	0.131759	0.207718	FALSE	FALSE	FALSE	FALSE	TRUE	TRUE	FALSE	FALSE	0	0	0	2	373	424	457	653	428
Q9Y4L1	Q9Y4L1	>sp|Q9Y4L1|HYOU1_HUMAN Hypoxia up-regulated protein 1 OS=Homo sapiens OX=9606 GN=HYOU1 PE=1 SV=1	HYOU1	19	6	6	8	6	-0.0477598	0	0.106461	0.0679755	0.241496	0.236023	0.0415101	0.022015	0.448764	1	0.115657	0.170173	0.000806262	0.000116156	0.262041	0.33052	0.908879	1	0.248216	0.370849	0.00490239	0.000776765	0.431263	0.617855	FALSE	FALSE	FALSE	FALSE	TRUE	TRUE	FALSE	FALSE	0	0	0	2	158	179	240	269	163
O15240	O15240	>sp|O15240|VGF_HUMAN Neurosecretory protein VGF OS=Homo sapiens OX=9606 GN=VGF PE=1 SV=2	VGF	65	48	49	43	40	-0.248883	-0.192497	0.245173	0.169905	0.584621	0.56799	0.108698	0.0290113	0.0746387	0.0982914	0.0888313	0.146004	1.61117e-06	1.13833e-07	0.172899	0.507542	0.63943	0.892354	0.206974	0.329272	2.79054e-05	1.72946e-06	0.318672	0.878322	FALSE	FALSE	FALSE	FALSE	TRUE	TRUE	FALSE	FALSE	0	0	0	2	979	1151	1146	1749	1159
P31146	P31146	>sp|P31146|COR1A_HUMAN Coronin-1A OS=Homo sapiens OX=9606 GN=CORO1A PE=1 SV=4	CORO1A	3	3	3	2	2	0.0573584	1.72545e-16	0.0233109	1.28372e-13	0.201348	0.14006	0.0592031	0.0500257	0.56624	1	0.775173	0.999999	0.0397855	0.0737894	0.330965	0.159518	0.95049	1	0.879	1	0.114678	0.188779	0.512039	0.345514	FALSE	FALSE	FALSE	FALSE	FALSE	FALSE	FALSE	FALSE	0	0	0	0	51	53	58	80	45
O00391	O00391	>sp|O00391|QSOX1_HUMAN Sulfhydryl oxidase 1 OS=Homo sapiens OX=9606 GN=QSOX1 PE=1 SV=3	QSOX1	26	19	20	20	18	0.00780054	-2.60839e-17	-0.017464	-2.41636e-16	0.0812272	0.0403174	-0.0420401	-0.0229875	0.86771	1	0.713935	1	0.115492	0.238121	0.164608	0.230061	0.98603	1	0.836665	1	0.245766	0.485778	0.307312	0.4643	FALSE	FALSE	FALSE	FALSE	FALSE	FALSE	FALSE	FALSE	0	0	0	0	383	454	461	671	461
P0DOY3	P0DOY3	>sp|P0DOY3|IGLC3_HUMAN Immunoglobulin lambda constant 3 OS=Homo sapiens OX=9606 GN=IGLC3 PE=1 SV=1	IGLC3	11	7	7	7	7	0.155225	1.40069e-16	-0.518473	-0.408451	-0.27814	-0.216147	-0.264607	-0.217406	0.287275	1	0.0131598	0.029545	0.0492488	0.0743159	0.00788218	0.015568	0.879283	1	0.053736	0.093309	0.133697	0.189845	0.0344101	0.0570959	FALSE	FALSE	FALSE	FALSE	FALSE	FALSE	FALSE	FALSE	0	0	0	0	151	171	180	262	184
P12318;P12318-2	P12318;P12318-2	>sp|P12318|FCG2A_HUMAN Low affinity immunoglobulin gamma Fc region receptor II-a OS=Homo sapiens OX=9606 GN=FCGR2A PE=1 SV=4;>sp|P12318-2|FCG2A_HUMAN Isoform of P12318, Isoform 2 of Low affinity immunoglobulin gamma Fc region receptor II-a OS=Homo sapiens OX=9606 GN=FCGR2A	FCGR2A	6	5	5	6	5	-0.170532	-0.116456	-0.123512	-1.75906e-17	0.398427	0.29449	-0.0472307	0	0.079165	0.12661	0.337142	1	0.0231564	0.0216694	0.565032	1	0.650167	1	0.521835	1	0.0757113	0.0720373	0.732629	1	FALSE	FALSE	FALSE	FALSE	FALSE	FALSE	FALSE	FALSE	0	0	0	0	102	115	143	178	117
O75071	O75071	>sp|O75071|EFC14_HUMAN EF-hand calcium-binding domain-containing protein 14 OS=Homo sapiens OX=9606 GN=EFCAB14 PE=1 SV=1	EFCAB14	4	4	4	3	3	-0.00957053	-5.71783e-17	0.21434	0.187525	0.150796	0.14558	0.0925958	0.0811607	0.878141	1	0.00901723	0.000591818	0.0616407	0.0286095	0.0538511	0.0352073	0.98603	1	0.0421412	0.0048641	0.157466	0.0888023	0.141998	0.107689	FALSE	FALSE	FALSE	TRUE	FALSE	FALSE	FALSE	FALSE	0	0	1	0	80	93	76	134	88
P01023	P01023	>sp|P01023|A2MG_HUMAN Alpha-2-macroglobulin OS=Homo sapiens OX=9606 GN=A2M PE=1 SV=3	A2M	201	169	178	180	156	-0.0840724	-0.0824365	-0.102951	-0.0829473	0.165956	0.120462	-0.0932297	-0.0952175	0.0872453	0.0441383	0.0679084	0.0646025	0.00176886	0.00561943	0.00194442	0.000331927	0.669717	0.587772	0.171896	0.175343	0.00942668	0.0230636	0.0124867	0.00247234	FALSE	FALSE	FALSE	FALSE	TRUE	FALSE	FALSE	TRUE	0	1	0	1	3533	4137	4467	6081	4175
O94985	O94985	>sp|O94985|CSTN1_HUMAN Calsyntenin-1 OS=Homo sapiens OX=9606 GN=CLSTN1 PE=1 SV=1	CLSTN1	52	44	42	49	41	0.0892566	0.0384655	0.0252451	7.43479e-16	0.30256	0.261213	0.0678599	0.0314882	0.160317	0.331888	0.715339	1	6.9864e-05	6.18643e-06	0.0852476	0.221599	0.762359	1	0.837584	1	0.000626966	5.69941e-05	0.19491	0.450366	FALSE	FALSE	FALSE	FALSE	TRUE	TRUE	FALSE	FALSE	0	0	0	2	904	1015	1185	1542	1003
Q9UBX1	Q9UBX1	>sp|Q9UBX1|CATF_HUMAN Cathepsin F OS=Homo sapiens OX=9606 GN=CTSF PE=1 SV=1	CTSF	12	12	11	10	9	-0.101601	-0.0961762	0.0842083	0.047425	0.00851072	2.98882e-18	-0.0647827	-0.0218092	0.0995442	0.0380323	0.224723	0.298854	0.89466	1	0.158535	0.391381	0.698904	0.564371	0.394848	0.585753	0.95175	1	0.300241	0.707817	FALSE	FALSE	FALSE	FALSE	FALSE	FALSE	FALSE	FALSE	0	0	0	0	217	253	259	392	267
P10643	P10643	>sp|P10643|CO7_HUMAN Complement component C7 OS=Homo sapiens OX=9606 GN=C7 PE=1 SV=2	C7	46	36	38	35	33	-0.131755	-0.0770292	-0.0609921	-1.5561e-16	-0.0865291	-2.21094e-15	-0.15899	-0.114287	0.100084	0.203514	0.470742	1	0.425258	1	0.00441954	0.0202341	0.698904	1	0.645624	1	0.601262	1	0.0226462	0.0701157	FALSE	FALSE	FALSE	FALSE	FALSE	FALSE	FALSE	FALSE	0	0	0	0	755	851	889	1283	849
P04114	P04114	>sp|P04114|APOB_HUMAN Apolipoprotein B-100 OS=Homo sapiens OX=9606 GN=APOB PE=1 SV=2	APOB	217	139	147	113	95	-0.0383538	0	-0.0213776	-7.0197e-16	0.296643	0.118072	0.0282042	3.14632e-15	0.73996	1	0.886399	1	0.146573	0.373971	0.781453	1	0.975518	1	0.938028	1	0.291464	0.687599	0.886341	1	FALSE	FALSE	FALSE	FALSE	FALSE	FALSE	FALSE	FALSE	0	0	0	0	2529	3166	2828	4265	3060
Q53EL9;Q53EL9-3	Q53EL9;Q53EL9-3	>sp|Q53EL9|SEZ6_HUMAN Seizure protein 6 homolog OS=Homo sapiens OX=9606 GN=SEZ6 PE=1 SV=2;>sp|Q53EL9-3|SEZ6_HUMAN Isoform of Q53EL9, Isoform 3 of Seizure protein 6 homolog OS=Homo sapiens OX=9606 GN=SEZ6	SEZ6	21	15	15	14	12	0.0763824	0.011188	0.0728839	0.046578	0.165481	0.0979232	0.031162	1.16066e-16	0.215638	0.642814	0.176521	0.211017	0.00570465	0.0293628	0.386374	1	0.816949	1	0.332179	0.446032	0.0247011	0.090653	0.567728	1	FALSE	FALSE	FALSE	FALSE	FALSE	FALSE	FALSE	FALSE	0	0	0	0	323	362	359	539	364
Q9UHL4	Q9UHL4	>sp|Q9UHL4|DPP2_HUMAN Dipeptidyl peptidase 2 OS=Homo sapiens OX=9606 GN=DPP7 PE=1 SV=3	DPP7	14	13	12	13	12	0.0275256	0	0.00963891	3.55702e-17	-0.0290375	-1.61015e-16	-0.0726627	-0.0319651	0.845792	1	0.924647	1	0.841767	1	0.356508	0.457111	0.98603	1	0.959014	1	0.917521	1	0.538302	0.805518	FALSE	FALSE	FALSE	FALSE	FALSE	FALSE	FALSE	FALSE	0	0	0	0	250	269	300	424	278
P16870;P16870-2	P16870;P16870-2	>sp|P16870|CBPE_HUMAN Carboxypeptidase E OS=Homo sapiens OX=9606 GN=CPE PE=1 SV=1;>sp|P16870-2|CBPE_HUMAN Isoform of P16870, Isoform 2 of Carboxypeptidase E OS=Homo sapiens OX=9606 GN=CPE	CPE	36	34	34	31	30	0.0661645	0	-0.0148768	-7.27674e-17	-0.011729	-4.17931e-17	-0.054597	-0.0293848	0.323612	1	0.83224	1	0.902302	1	0.248334	0.341333	0.882151	1	0.907004	1	0.955249	1	0.413763	0.6356	FALSE	FALSE	FALSE	FALSE	FALSE	FALSE	FALSE	FALSE	0	0	0	0	708	773	756	1191	810
B7ZLJ8;Q9BYH1;Q9BYH1-5;Q9BYH1-6;Q9BYH1-7	B7ZLJ8;Q9BYH1;Q9BYH1-5;Q9BYH1-6;Q9BYH1-7	>tr|B7ZLJ8|B7ZLJ8_HUMAN Isoform of Q9BYH1, SEZ6L protein OS=Homo sapiens OX=9606 GN=SEZ6L PE=1 SV=1;>sp|Q9BYH1|SE6L1_HUMAN Seizure 6-like protein OS=Homo sapiens OX=9606 GN=SEZ6L PE=1 SV=1;>sp|Q9BYH1-5|SE6L1_HUMAN Isoform of Q9BYH1, Isoform 5 of Seizure 6-like protein OS=Homo sapiens OX=9606 GN=SEZ6L;>sp|Q9BYH1-6|SE6L1_HUMAN Isoform of Q9BYH1, Isoform 6 of Seizure 6-like protein OS=Homo sapiens O…	SEZ6L	15	9	9	10	9	-0.0055328	-1.82203e-16	0.0565929	3.11782e-17	0.497826	0.498951	0.0994712	0.0810985	0.950016	1	0.516999	1	4.571e-08	1.05539e-11	0.0573825	0.048152	0.990145	1	0.684836	1	1.43945e-06	4.81035e-10	0.148865	0.140281	FALSE	FALSE	FALSE	FALSE	TRUE	TRUE	FALSE	FALSE	0	0	0	2	183	217	268	318	216
P01042	P01042	>sp|P01042|KNG1_HUMAN Kininogen-1 OS=Homo sapiens OX=9606 GN=KNG1 PE=1 SV=2	KNG1	37	26	25	25	24	0.131136	0.0469016	-0.354601	-0.331881	-0.211023	-0.170631	-0.235304	-0.191429	0.17833	0.429971	0.000685228	0.000367486	0.0194176	0.0297218	0.000109691	0.000412293	0.778209	1	0.00688208	0.00341509	0.0662033	0.0910431	0.00132086	0.00290617	FALSE	FALSE	TRUE	TRUE	FALSE	FALSE	TRUE	TRUE	0	2	2	0	550	615	649	959	657
A0A087WSV8;V9HW75	A0A087WSV8;V9HW75	>tr|A0A087WSV8|A0A087WSV8_HUMAN Isoform of P80303, Nucleobindin 2, isoform CRA_b OS=Homo sapiens OX=9606 GN=NUCB2 PE=1 SV=1;>tr|V9HW75|V9HW75_HUMAN Isoform of P80303, Epididymis secretory protein Li 109 OS=Homo sapiens GN=HEL-S-109 PE=1 SV=1	NUCB2;HEL-S-109	20	10	11	7	7	0.112065	0.0807929	-0.154498	-0.125341	-0.0937086	-5.40502e-13	-0.0841347	-0.0652181	0.0771237	0.092126	0.0171814	0.0214301	0.248471	0.999998	0.0540573	0.0633621	0.644119	0.865047	0.0643297	0.0732776	0.418224	1	0.142282	0.170713	FALSE	FALSE	FALSE	FALSE	FALSE	FALSE	FALSE	FALSE	0	0	0	0	213	236	182	360	250
P13611;P13611-5	P13611;P13611-5	>sp|P13611|CSPG2_HUMAN Versican core protein OS=Homo sapiens OX=9606 GN=VCAN PE=1 SV=3;>sp|P13611-5|CSPG2_HUMAN Isoform of P13611, Isoform Vint of Versican core protein OS=Homo sapiens OX=9606 GN=VCAN	VCAN	23	14	14	16	14	0.0675741	1.60165e-15	0.127152	0.107562	0.107182	0.0750551	0.0307794	0.00929383	0.31881	1	0.0525213	0.0396528	0.0935375	0.13563	0.418795	0.576029	0.882151	1	0.144927	0.118959	0.210946	0.314435	0.595042	0.973523	FALSE	FALSE	FALSE	FALSE	FALSE	FALSE	FALSE	FALSE	0	0	0	0	289	313	436	479	326
P02649	P02649	>sp|P02649|APOE_HUMAN Apolipoprotein E OS=Homo sapiens OX=9606 GN=APOE PE=1 SV=1	APOE	82	75	75	74	70	0.0729905	0	0.0778295	5.39343e-15	0.198285	0.156572	0.0355111	0	0.246521	1	0.289555	1	0.0185789	0.0374065	0.401927	1	0.842423	1	0.468211	1	0.0637202	0.108887	0.57847	1	FALSE	FALSE	FALSE	FALSE	FALSE	FALSE	FALSE	FALSE	0	0	0	0	1598	1753	1865	2688	1804
P48539	P48539	>sp|P48539|PCP4_HUMAN Calmodulin regulator protein PCP4 OS=Homo sapiens OX=9606 GN=PCP4 PE=1 SV=3	PCP4	4	2	2	3	2	0.301724	0.201868	-0.0885768	-0.0140101	0.14121	2.20191e-16	0.110833	0.00870774	0.103569	0.113343	0.456614	0.682282	0.091436	1	0.194442	0.705172	0.701133	0.956228	0.639914	1	0.208104	1	0.343903	1	FALSE	FALSE	FALSE	FALSE	FALSE	FALSE	FALSE	FALSE	0	0	0	0	36	42	72	56	46
F8W785;O00461	F8W785;O00461	>tr|F8W785|F8W785_HUMAN Isoform of O00461, Golgi integral membrane protein 4 OS=Homo sapiens OX=9606 GN=GOLIM4 PE=1 SV=1;>sp|O00461|GOLI4_HUMAN Golgi integral membrane protein 4 OS=Homo sapiens OX=9606 GN=GOLIM4 PE=1 SV=1	GOLIM4	27	18	17	21	15	-0.00914558	-4.91426e-16	-0.0163335	0	0.135237	0.0805731	-0.0190763	-9.45312e-16	0.886475	1	0.806569	1	0.0388759	0.0976183	0.670628	1	0.98603	1	0.895142	1	0.112597	0.23847	0.8085	1	FALSE	FALSE	FALSE	FALSE	FALSE	FALSE	FALSE	FALSE	0	0	0	0	326	419	493	572	435
P09104	P09104	>sp|P09104|ENOG_HUMAN Gamma-enolase OS=Homo sapiens OX=9606 GN=ENO2 PE=1 SV=3	ENO2	24	15	17	13	12	0.14559	0.0995507	0.194952	0.146793	0.349925	0.306316	0.142977	0.116007	0.00830862	0.0218389	0.000574368	0.000784565	7.0343e-08	1.33892e-11	2.52193e-05	1.60528e-05	0.261872	0.407823	0.00623324	0.00595606	2.17561e-06	5.6561e-10	0.000414113	0.00021478	FALSE	FALSE	TRUE	TRUE	TRUE	TRUE	TRUE	TRUE	0	2	2	2	319	379	375	513	374
P01024	P01024	>sp|P01024|CO3_HUMAN Complement C3 OS=Homo sapiens OX=9606 GN=C3 PE=1 SV=2	C3	321	271	273	275	246	0.00344927	-2.73257e-16	-0.245148	-0.229965	-0.0700036	-0.0248807	-0.172098	-0.172077	0.955	1	0.000212351	4.98383e-05	0.231954	0.470453	8.47658e-06	1.83135e-06	0.99015	1	0.00283779	0.000621218	0.400144	0.821395	0.000182816	3.39268e-05	FALSE	FALSE	TRUE	TRUE	FALSE	FALSE	TRUE	TRUE	0	2	2	0	5667	6416	6720	9642	6621
O75339	O75339	>sp|O75339|CILP1_HUMAN Cartilage intermediate layer protein 1 OS=Homo sapiens OX=9606 GN=CILP PE=1 SV=4	CILP	22	4	4	2	2	0.134256	0.0417959	0.411333	0.00437591	-0.22325	-2.397e-16	0.207062	8.61378e-16	0.177667	0.478255	0.194754	0.843004	0.173034	1	0.15846	1	0.778209	1	0.356241	1	0.325756	1	0.300241	1	FALSE	FALSE	FALSE	FALSE	FALSE	FALSE	FALSE	FALSE	0	0	0	0	72	124	46	132	77
P08758	P08758	>sp|P08758|ANXA5_HUMAN Annexin A5 OS=Homo sapiens OX=9606 GN=ANXA5 PE=1 SV=2	ANXA5	10	5	4	5	3	-0.0152095	-3.33153e-17	-0.00744138	-5.73271e-17	-0.0778654	-0.0314607	-0.0509806	-2.0113e-06	0.871477	1	0.950759	1	0.487116	0.553235	0.514497	0.995726	0.98603	1	0.970503	1	0.657075	0.93666	0.689016	1	FALSE	FALSE	FALSE	FALSE	FALSE	FALSE	FALSE	FALSE	0	0	0	0	92	99	132	139	87
P02452	P02452	>sp|P02452|CO1A1_HUMAN Collagen alpha-1(I) chain OS=Homo sapiens OX=9606 GN=COL1A1 PE=1 SV=5	COL1A1	29	19	17	18	15	-0.0111	5.84306e-18	-0.282757	-0.299174	-0.0217193	-2.02088e-17	-0.175629	-0.164404	0.881163	1	0.0347416	0.00390602	0.817695	1	0.00560242	0.00116149	0.98603	1	0.107374	0.0203088	0.902574	1	0.0270434	0.00708165	FALSE	FALSE	FALSE	FALSE	FALSE	FALSE	FALSE	TRUE	0	1	0	0	421	437	445	692	445
P04075	P04075	>sp|P04075|ALDOA_HUMAN Fructose-bisphosphate aldolase A OS=Homo sapiens OX=9606 GN=ALDOA PE=1 SV=2	ALDOA	40	36	35	31	31	0.26694	0.248218	0.384306	0.341117	0.636256	0.590525	0.358318	0.320992	6.96433e-06	3.76983e-07	1.53927e-06	1.79898e-07	2.49074e-12	4.47319e-20	1.49048e-17	4.66318e-23	0.00203293	0.000125309	9.72758e-05	7.65513e-06	2.15698e-09	2.58252e-17	1.07687e-14	2.2461e-20	TRUE	TRUE	TRUE	TRUE	TRUE	TRUE	TRUE	TRUE	2	2	2	2	720	806	843	1164	796
P39060;P39060-1;P39060-2	P39060;P39060-1;P39060-2	>sp|P39060|COIA1_HUMAN Collagen alpha-1(XVIII) chain OS=Homo sapiens OX=9606 GN=COL18A1 PE=1 SV=5;>sp|P39060-1|COIA1_HUMAN Isoform of P39060, Isoform 2 of Collagen alpha-1(XVIII) chain OS=Homo sapiens OX=9606 GN=COL18A1;>sp|P39060-2|COIA1_HUMAN Isoform of P39060, Isoform 3 of Collagen alpha-1(XVIII) chain OS=Homo sapiens OX=9606 GN=COL18A1	COL18A1	26	21	19	20	17	-0.0552285	-0.0124861	0.00802525	2.14049e-18	0.0873231	7.14662e-15	-0.0577705	-0.0495071	0.322028	0.601041	0.872804	1	0.0712314	1	0.0641462	0.0519479	0.882151	1	0.930953	1	0.174749	1	0.15899	0.149203	FALSE	FALSE	FALSE	FALSE	FALSE	FALSE	FALSE	FALSE	0	0	0	0	408	451	484	691	455
H3BRV9;P61970	H3BRV9;P61970	>tr|H3BRV9|H3BRV9_HUMAN Isoform of P61970, Nuclear transport factor 2 (Fragment) OS=Homo sapiens OX=9606 GN=NUTF2 PE=1 SV=1;>sp|P61970|NTF2_HUMAN Nuclear transport factor 2 OS=Homo sapiens OX=9606 GN=NUTF2 PE=1 SV=1	NUTF2	9	5	5	6	5	0.0668142	0.0392171	-0.0134304	-1.357e-15	0.34748	0.301667	0.0718436	0.0831498	0.387493	0.394132	0.848832	1	0.000875183	0.00023782	0.198276	0.0434084	0.905272	1	0.912607	1	0.00519115	0.00144528	0.349828	0.129597	FALSE	FALSE	FALSE	FALSE	TRUE	TRUE	FALSE	FALSE	0	0	0	2	102	122	137	176	116
Q06830	Q06830	>sp|Q06830|PRDX1_HUMAN Peroxiredoxin-1 OS=Homo sapiens OX=9606 GN=PRDX1 PE=1 SV=1	PRDX1	8	7	7	5	5	0.152277	0.135291	0.149667	0.120678	0.315632	0.281211	0.131056	0.139781	0.0125333	0.00482197	0.0549126	0.0579142	0.00256054	0.00278498	0.00551924	0.000226009	0.315611	0.154118	0.150753	0.160906	0.0126977	0.01272	0.0267627	0.00179441	FALSE	FALSE	FALSE	FALSE	FALSE	FALSE	FALSE	TRUE	0	1	0	0	145	165	141	237	165
P05060	P05060	>sp|P05060|SCG1_HUMAN Secretogranin-1 OS=Homo sapiens OX=9606 GN=CHGB PE=1 SV=2	CHGB	122	100	97	98	91	-0.118998	-0.0683882	-0.0966651	-2.85879e-10	0.200192	0.182995	-0.0867646	-0.0565361	0.0810153	0.18468	0.222634	0.999951	0.00233601	0.00137264	0.0267876	0.0779229	0.653342	1	0.392156	1	0.0118735	0.0069458	0.08571	0.200353	FALSE	FALSE	FALSE	FALSE	FALSE	TRUE	FALSE	FALSE	0	0	0	1	2086	2273	2436	3520	2295
Q9NR34	Q9NR34	>sp|Q9NR34|MA1C1_HUMAN Mannosyl-oligosaccharide 1,2-alpha-mannosidase IC OS=Homo sapiens OX=9606 GN=MAN1C1 PE=1 SV=1	MAN1C1	10	9	9	7	7	0.0158102	0	0.20102	0.176065	0.0760312	0.0424035	0.0227247	9.04402e-17	0.779794	1	0.0149086	0.0137839	0.173742	0.243876	0.557856	1	0.980899	1	0.0579502	0.0529419	0.326054	0.494606	0.726851	1	FALSE	FALSE	FALSE	FALSE	FALSE	FALSE	FALSE	FALSE	0	0	0	0	178	209	198	303	208
P00390;P00390-2;P00390-3;P00390-4;P00390-5	P00390;P00390-2;P00390-3;P00390-4;P00390-5	>sp|P00390|GSHR_HUMAN Glutathione reductase, mitochondrial OS=Homo sapiens OX=9606 GN=GSR PE=1 SV=2;>sp|P00390-2|GSHR_HUMAN Isoform of P00390, Isoform Cytoplasmic of Glutathione reductase, mitochondrial OS=Homo sapiens OX=9606 GN=GSR;>sp|P00390-3|GSHR_HUMAN Isoform of P00390, Isoform 2 of Glutathione reductase, mitochondrial OS=Homo sapiens OX=9606 GN=GSR;>sp|P00390-4|GSHR_HUMAN Isoform of P00390…	GSR	12	9	8	4	4	0.0833262	0.0667925	0.133625	0.100544	0.318886	0.3203	0.18589	0.188431	0.1659	0.127338	0.0275829	0.0405336	0.000167248	1.25834e-05	1.93337e-05	1.60553e-07	0.766209	1	0.090838	0.121151	0.00129202	0.000103291	0.000333215	4.07017e-06	FALSE	FALSE	FALSE	FALSE	TRUE	TRUE	TRUE	TRUE	0	2	0	2	139	182	126	232	158
C9J6G4;Q8TEU8	C9J6G4;Q8TEU8	>tr|C9J6G4|C9J6G4_HUMAN Isoform of Q8TEU8, WAP, Kazal, immunoglobulin, Kunitz and NTR domain-containing protein 2 OS=Homo sapiens OX=9606 GN=WFIKKN2 PE=1 SV=1;>sp|Q8TEU8|WFKN2_HUMAN WAP, Kazal, immunoglobulin, Kunitz and NTR domain-containing protein 2 OS=Homo sapiens OX=9606 GN=WFIKKN2 PE=1 SV=1	WFIKKN2	7	6	6	5	5	-0.038483	-2.40793e-16	-0.0968068	0	0.0478475	1.98278e-19	-0.106965	-0.0294844	0.736945	1	0.439674	1	0.721407	1	0.143773	0.463988	0.975518	1	0.62805	1	0.846529	1	0.281507	0.815648	FALSE	FALSE	FALSE	FALSE	FALSE	FALSE	FALSE	FALSE	0	0	0	0	117	137	126	200	141
P01008	P01008	>sp|P01008|ANT3_HUMAN Antithrombin-III OS=Homo sapiens OX=9606 GN=SERPINC1 PE=1 SV=1	SERPINC1	62	50	48	49	41	0.17916	0.127282	-0.338075	-0.302103	-0.276731	-0.243396	-0.20074	-0.179413	0.0583445	0.0941723	0.00024081	0.000174483	0.00283951	0.00321658	0.00120066	0.000961455	0.586933	0.874381	0.00316577	0.00179707	0.0138462	0.0142484	0.00889717	0.00604045	FALSE	FALSE	TRUE	TRUE	FALSE	FALSE	TRUE	TRUE	0	2	2	0	1016	1123	1171	1701	1156
K7ES70;P55083;P55083-2	K7ES70;P55083;P55083-2	>tr|K7ES70|K7ES70_HUMAN Isoform of P55083, Microfibril-associated glycoprotein 4 OS=Homo sapiens OX=9606 GN=MFAP4 PE=1 SV=1;>sp|P55083|MFAP4_HUMAN Microfibril-associated glycoprotein 4 OS=Homo sapiens OX=9606 GN=MFAP4 PE=1 SV=2;>sp|P55083-2|MFAP4_HUMAN Isoform of P55083, Isoform 2 of Microfibril-associated glycoprotein 4 OS=Homo sapiens OX=9606 GN=MFAP4	MFAP4	5	3	3	4	3	-0.318235	-0.21352	-0.41358	-0.446982	0.0836976	1.23828e-17	-0.301818	-0.278473	0.0390827	0.0520605	0.00167126	8.05052e-05	0.466466	1	0.000401267	7.50955e-05	0.523789	0.621502	0.0126874	0.000936525	0.640697	1	0.00353555	0.000715174	FALSE	FALSE	FALSE	TRUE	FALSE	FALSE	TRUE	TRUE	0	2	1	0	61	73	88	111	76
P00915	P00915	>sp|P00915|CAH1_HUMAN Carbonic anhydrase 1 OS=Homo sapiens OX=9606 GN=CA1 PE=1 SV=2	CA1	18	9	12	8	5	0.0398169	0	-0.746571	-0.43833	-0.0337056	-3.32013e-16	-0.272247	-0.0871595	0.789968	1	0.0610087	0.155625	0.914795	1	0.15843	0.413096	0.98603	1	0.161879	0.345667	0.963176	1	0.300241	0.741519	FALSE	FALSE	FALSE	FALSE	FALSE	FALSE	FALSE	FALSE	0	0	0	0	134	215	142	219	217
Q13231;Q13231-3	Q13231;Q13231-3	>sp|Q13231|CHIT1_HUMAN Chitotriosidase-1 OS=Homo sapiens OX=9606 GN=CHIT1 PE=1 SV=1;>sp|Q13231-3|CHIT1_HUMAN Isoform of Q13231, Isoform 3 of Chitotriosidase-1 OS=Homo sapiens OX=9606 GN=CHIT1	CHIT1	16	10	11	11	10	0.205501	1.00409e-15	0.593359	0.355619	0.332173	0.181194	0.319646	0.229587	0.360322	1	0.0390812	0.0938515	0.151602	0.269903	0.0324162	0.0582314	0.901198	1	0.115529	0.233474	0.296025	0.536092	0.0986135	0.162755	FALSE	FALSE	FALSE	FALSE	FALSE	FALSE	FALSE	FALSE	0	0	0	0	201	258	267	310	229
Q6YHK3	Q6YHK3	>sp|Q6YHK3|CD109_HUMAN CD109 antigen OS=Homo sapiens OX=9606 GN=CD109 PE=1 SV=2	CD109	24	15	14	14	11	0.0881279	0.0155288	0.141727	0.0635663	-0.017448	-2.68614e-18	-0.0256442	-2.69463e-17	0.227357	0.61251	0.0634996	0.243894	0.837692	1	0.621531	1	0.821449	1	0.166958	0.50239	0.916233	1	0.776242	1	FALSE	FALSE	FALSE	FALSE	FALSE	FALSE	FALSE	FALSE	0	0	0	0	262	318	322	438	299
Q07954	Q07954	>sp|Q07954|LRP1_HUMAN Prolow-density lipoprotein receptor-related protein 1 OS=Homo sapiens OX=9606 GN=LRP1 PE=1 SV=2	LRP1	79	48	45	54	37	0.0997498	0.080527	-0.00983286	-2.05938e-16	0.0738932	0.018903	-0.0239262	-0.00528676	0.0351061	0.031746	0.768569	1	0.117745	0.462022	0.373076	0.623306	0.487591	0.517097	0.874411	1	0.24992	0.809942	0.553485	1	FALSE	FALSE	FALSE	FALSE	FALSE	FALSE	FALSE	FALSE	0	0	0	0	1008	1116	1257	1693	1121
A0A0B4J231;B9A064	A0A0B4J231;B9A064	>tr|A0A0B4J231|A0A0B4J231_HUMAN Isoform of B9A064, Immunoglobulin lambda-like polypeptide 5 OS=Homo sapiens OX=9606 GN=IGLL5 PE=1 SV=1;>sp|B9A064|IGLL5_HUMAN Immunoglobulin lambda-like polypeptide 5 OS=Homo sapiens OX=9606 GN=IGLL5 PE=2 SV=2	IGLL5	19	16	15	17	15	0.115055	1.26059e-15	-0.480454	-0.405955	-0.298111	-0.23986	-0.30827	-0.268808	0.395907	1	0.0132448	0.0176428	0.0292525	0.0428924	0.00163541	0.0021116	0.908879	1	0.0538112	0.0633964	0.0907979	0.12219	0.0109915	0.011646	FALSE	FALSE	FALSE	FALSE	FALSE	FALSE	FALSE	FALSE	0	0	0	0	330	347	444	563	368
P0C0L5	P0C0L5	>sp|P0C0L5|CO4B_HUMAN Complement C4-B OS=Homo sapiens OX=9606 GN=C4B PE=1 SV=2	C4B	222	193	191	180	169	0.057997	6.09622e-15	0.211096	0.17852	-0.0452733	-6.78098e-16	0.00892072	1.74195e-105	0.500722	1	0.0233609	0.0272451	0.654213	1	0.873234	1	0.932733	1	0.0802006	0.0874112	0.79517	1	0.94043	1	FALSE	FALSE	FALSE	FALSE	FALSE	FALSE	FALSE	FALSE	0	0	0	0	4081	4517	4459	6794	4511
Q15582	Q15582	>sp|Q15582|BGH3_HUMAN Transforming growth factor-beta-induced protein ig-h3 OS=Homo sapiens OX=9606 GN=TGFBI PE=1 SV=1	TGFBI	43	36	35	35	32	-0.0527381	-0.00729176	-0.0112275	0	-0.00975168	-3.48001e-16	-0.0861224	-0.0787971	0.315407	0.691107	0.823923	1	0.852116	1	0.00537539	0.00270816	0.882151	1	0.905084	1	0.924728	1	0.0262309	0.013976	FALSE	FALSE	FALSE	FALSE	FALSE	FALSE	FALSE	FALSE	0	0	0	0	734	814	847	1224	815
C9J1I0;C9J2B6;H7BXJ2;Q6UXZ4;Q6UXZ4-2	C9J1I0;C9J2B6;H7BXJ2;Q6UXZ4;Q6UXZ4-2	>tr|C9J1I0|C9J1I0_HUMAN Isoform of Q6UXZ4, Netrin receptor UNC5D OS=Homo sapiens OX=9606 GN=UNC5D PE=1 SV=1;>tr|C9J2B6|C9J2B6_HUMAN Isoform of Q6UXZ4, Netrin receptor UNC5D OS=Homo sapiens OX=9606 GN=UNC5D PE=1 SV=1;>tr|H7BXJ2|H7BXJ2_HUMAN Isoform of Q6UXZ4, Netrin receptor UNC5D OS=Homo sapiens OX=9606 GN=UNC5D PE=1 SV=1;>sp|Q6UXZ4|UNC5D_HUMAN Netrin receptor UNC5D OS=Homo sapiens OX=9606 GN=UNC…	UNC5D	3	2	2	3	2	-0.0275411	-1.96249e-16	0.0345528	7.89854e-18	0.210999	0.2714	0.0156528	0	0.802914	1	0.705844	1	0.00631442	0.00026538	0.830431	1	0.98603	1	0.832723	1	0.0268704	0.00160153	0.918463	1	FALSE	FALSE	FALSE	FALSE	FALSE	TRUE	FALSE	FALSE	0	0	0	1	43	44	67	70	37
P04196	P04196	>sp|P04196|HRG_HUMAN Histidine-rich glycoprotein OS=Homo sapiens OX=9606 GN=HRG PE=1 SV=1	HRG	33	29	26	27	22	0.0556369	1.7791e-15	-0.0763266	-1.81264e-16	-0.245791	-0.208839	-0.148696	-0.119878	0.550618	1	0.578453	1	0.0432825	0.0478207	0.0398466	0.0525002	0.945379	1	0.734892	1	0.121895	0.134675	0.115619	0.149864	FALSE	FALSE	FALSE	FALSE	FALSE	FALSE	FALSE	FALSE	0	0	0	0	565	587	621	932	597
Q99523	Q99523	>sp|Q99523|SORT_HUMAN Sortilin OS=Homo sapiens OX=9606 GN=SORT1 PE=1 SV=3	SORT1	14	10	10	10	6	0.0112686	0	0.0445258	0	0.0118088	-9.07222e-18	-0.0140412	0	0.877205	1	0.439593	1	0.866674	1	0.775369	1	0.98603	1	0.62805	1	0.933355	1	0.8843	1	FALSE	FALSE	FALSE	FALSE	FALSE	FALSE	FALSE	FALSE	0	0	0	0	211	234	243	351	238
C9JFR7;P99999	C9JFR7;P99999	>tr|C9JFR7|C9JFR7_HUMAN Isoform of P99999, Cytochrome c (Fragment) OS=Homo sapiens OX=9606 GN=CYCS PE=1 SV=1;>sp|P99999|CYC_HUMAN Cytochrome c OS=Homo sapiens OX=9606 GN=CYCS PE=1 SV=2	CYCS	4	3	2	3	2	0.220019	0.124701	0.091372	4.11633e-16	0.205416	0.167392	0.133464	0.112567	0.117436	0.195039	0.532349	1	0.0218494	0.0198719	0.128987	0.0955571	0.723031	1	0.697011	1	0.0724385	0.0669612	0.259155	0.232649	FALSE	FALSE	FALSE	FALSE	FALSE	FALSE	FALSE	FALSE	0	0	0	0	52	58	71	83	57
P07900;P07900-2	P07900;P07900-2	>sp|P07900|HS90A_HUMAN Heat shock protein HSP 90-alpha OS=Homo sapiens OX=9606 GN=HSP90AA1 PE=1 SV=5;>sp|P07900-2|HS90A_HUMAN Isoform of P07900, Isoform 2 of Heat shock protein HSP 90-alpha OS=Homo sapiens OX=9606 GN=HSP90AA1	HSP90AA1	20	9	7	6	2	0.113162	1.36921e-05	-0.0428072	-3.74082e-17	0.292182	0.291442	0.253571	0.232826	0.11127	0.982239	0.571711	1	4.41713e-05	5.78882e-08	0.00585305	0.000144598	0.719577	1	0.731373	1	0.000429802	9.64061e-07	0.0278762	0.00122189	FALSE	FALSE	FALSE	FALSE	TRUE	TRUE	FALSE	TRUE	0	1	0	2	155	168	215	205	154
F5GZS6;J3KPF3;P08195;P08195-2;P08195-3;P08195-4	F5GZS6;J3KPF3;P08195;P08195-2;P08195-3;P08195-4	>tr|F5GZS6|F5GZS6_HUMAN Isoform of P08195, 4F2 cell-surface antigen heavy chain OS=Homo sapiens OX=9606 GN=SLC3A2 PE=1 SV=1;>tr|J3KPF3|J3KPF3_HUMAN Isoform of P08195, 4F2 cell-surface antigen heavy chain OS=Homo sapiens OX=9606 GN=SLC3A2 PE=1 SV=1;>sp|P08195|4F2_HUMAN 4F2 cell-surface antigen heavy chain OS=Homo sapiens OX=9606 GN=SLC3A2 PE=1 SV=3;>sp|P08195-2|4F2_HUMAN Isoform of P08195, Isoform…	SLC3A2	14	11	12	11	11	-0.026237	-0.00613615	-0.00363062	1.29917e-16	0.230278	0.21181	-0.0153666	0	0.574292	0.68335	0.961028	1	5.73458e-05	1.14506e-06	0.66529	1	0.955429	1	0.976733	1	0.000526376	1.34914e-05	0.806511	1	FALSE	FALSE	FALSE	FALSE	TRUE	TRUE	FALSE	FALSE	0	0	0	2	217	271	268	377	273
P01011	P01011	>sp|P01011|AACT_HUMAN Alpha-1-antichymotrypsin OS=Homo sapiens OX=9606 GN=SERPINA3 PE=1 SV=2	SERPINA3	68	60	62	56	53	0.0667271	5.27374e-14	-0.17579	-0.0710094	-0.211073	-0.192835	-0.162826	-0.132855	0.417992	1	0.155585	0.381387	0.0300254	0.0241575	0.0107188	0.0214185	0.908879	1	0.305688	0.707229	0.0925339	0.0783536	0.043522	0.0726221	FALSE	FALSE	FALSE	FALSE	FALSE	FALSE	FALSE	FALSE	0	0	0	0	1283	1425	1364	2163	1448
Q9NX62	Q9NX62	>sp|Q9NX62|IMPA3_HUMAN Inositol monophosphatase 3 OS=Homo sapiens OX=9606 GN=IMPAD1 PE=1 SV=1	IMPAD1	22	17	17	18	16	0.0375098	0	0.482546	0.449486	0.418897	0.398806	0.221893	0.204518	0.615464	1	8.49249e-06	2.21774e-06	2.49411e-08	5.71231e-13	6.53671e-06	3.33588e-06	0.968144	1	0.000319357	5.60326e-05	8.99956e-07	3.53347e-11	0.000145316	5.73851e-05	FALSE	FALSE	TRUE	TRUE	TRUE	TRUE	TRUE	TRUE	0	2	2	2	372	426	433	652	423
Q06481;Q06481-2	Q06481;Q06481-2	>sp|Q06481|APLP2_HUMAN Amyloid-like protein 2 OS=Homo sapiens OX=9606 GN=APLP2 PE=1 SV=2;>sp|Q06481-2|APLP2_HUMAN Isoform of Q06481, Isoform 2 of Amyloid-like protein 2 OS=Homo sapiens OX=9606 GN=APLP2	APLP2	33	26	23	20	18	0.0594254	0	0.226299	0.190006	0.288036	0.243244	0.102481	0.079618	0.476535	1	0.0156297	0.0199686	0.00202234	0.0038499	0.0411263	0.0488562	0.923078	1	0.0601742	0.06989	0.0105503	0.0165871	0.116753	0.141761	FALSE	FALSE	FALSE	FALSE	FALSE	FALSE	FALSE	FALSE	0	0	0	0	509	569	578	848	526
D6RF86;P55285;P55285-2	D6RF86;P55285;P55285-2	>tr|D6RF86|D6RF86_HUMAN Isoform of P55285, Cadherin-6 OS=Homo sapiens OX=9606 GN=CDH6 PE=1 SV=1;>sp|P55285|CADH6_HUMAN Cadherin-6 OS=Homo sapiens OX=9606 GN=CDH6 PE=1 SV=1;>sp|P55285-2|CADH6_HUMAN Isoform of P55285, Isoform 2 of Cadherin-6 OS=Homo sapiens OX=9606 GN=CDH6	CDH6	12	10	10	10	10	-0.0950965	-0.0252582	-0.0581677	-1.96291e-17	0.263013	0.219326	-0.0418247	0	0.177056	0.508409	0.374438	1	0.00119891	0.00244163	0.30616	1	0.778209	1	0.559581	1	0.0067419	0.0114916	0.484557	1	FALSE	FALSE	FALSE	FALSE	TRUE	FALSE	FALSE	FALSE	0	0	0	1	216	233	271	362	249
A0A0U1RQV3;Q12805;Q12805-2;Q12805-3;Q12805-4;Q12805-5	A0A0U1RQV3;Q12805;Q12805-2;Q12805-3;Q12805-4;Q12805-5	>tr|A0A0U1RQV3|A0A0U1RQV3_HUMAN Isoform of Q12805, EGF-containing fibulin-like extracellular matrix protein 1 (Fragment) OS=Homo sapiens OX=9606 GN=EFEMP1 PE=1 SV=1;>sp|Q12805|FBLN3_HUMAN EGF-containing fibulin-like extracellular matrix protein 1 OS=Homo sapiens OX=9606 GN=EFEMP1 PE=1 SV=2;>sp|Q12805-2|FBLN3_HUMAN Isoform of Q12805, Isoform 2 of EGF-containing fibulin-like extracellular matrix pr…	EFEMP1	16	16	16	16	16	0.0779571	0	0.0793263	0.0450467	0.112241	0.0590455	0.020159	0	0.246597	1	0.243256	0.294859	0.119441	0.250994	0.638369	1	0.842423	1	0.413612	0.580739	0.25259	0.506078	0.788935	1	FALSE	FALSE	FALSE	FALSE	FALSE	FALSE	FALSE	FALSE	0	0	0	0	329	369	399	540	374
P02787	P02787	>sp|P02787|TRFE_HUMAN Serotransferrin OS=Homo sapiens OX=9606 GN=TF PE=1 SV=3	TF	149	132	132	137	124	-0.0623326	-0.0549182	-0.186354	-0.162754	-0.136235	-0.115944	-0.194484	-0.192894	0.205558	0.159328	0.00238488	0.0024493	0.00911167	0.0128429	1.61775e-08	4.43888e-10	0.811836	1	0.0160681	0.0140444	0.0366158	0.0456754	9.26392e-07	2.00443e-08	FALSE	FALSE	FALSE	FALSE	FALSE	FALSE	TRUE	TRUE	0	2	0	0	2834	3116	3428	4811	3182
P01009	P01009	>sp|P01009|A1AT_HUMAN Alpha-1-antitrypsin OS=Homo sapiens OX=9606 GN=SERPINA1 PE=1 SV=3	SERPINA1	122	102	105	104	94	0.022918	0	-0.384791	-0.35637	-0.274586	-0.203517	-0.267599	-0.25192	0.793358	1	0.00116309	0.00079606	0.0209536	0.0519666	7.99993e-05	6.90606e-05	0.98603	1	0.0100038	0.00601509	0.0704691	0.14401	0.00103213	0.000672286	FALSE	FALSE	FALSE	TRUE	FALSE	FALSE	TRUE	TRUE	0	2	1	0	2185	2378	2518	3688	2486
F8W8W7;J3KQ45;O43493;O43493-2;O43493-3;O43493-5	F8W8W7;J3KQ45;O43493;O43493-2;O43493-3;O43493-5	>tr|F8W8W7|F8W8W7_HUMAN Isoform of O43493, Trans-Golgi network integral membrane protein 2 OS=Homo sapiens GN=TGOLN2 PE=1 SV=2;>tr|J3KQ45|J3KQ45_HUMAN Isoform of O43493, Trans-Golgi network integral membrane protein 2 OS=Homo sapiens GN=TGOLN2 PE=1 SV=1;>sp|O43493|TGON2_HUMAN Trans-Golgi network integral membrane protein 2 OS=Homo sapiens OX=9606 GN=TGOLN2 PE=1 SV=3;>sp|O43493-2|TGON2_HUMAN Isofo…	TGOLN2	21	18	19	17	16	0.151879	0.0856981	-0.040019	-8.10993e-17	0.341833	0.326101	0.0755232	0.0532189	0.117862	0.227667	0.595082	1	3.67173e-05	4.06164e-06	0.130717	0.165067	0.723031	1	0.746208	1	0.000369735	4.06634e-05	0.260533	0.354415	FALSE	FALSE	FALSE	FALSE	TRUE	TRUE	FALSE	FALSE	0	0	0	2	353	416	438	594	441
A0A0C4DH07;Q8N2S1;Q8N2S1-2;Q8N2S1-3	A0A0C4DH07;Q8N2S1;Q8N2S1-2;Q8N2S1-3	>tr|A0A0C4DH07|A0A0C4DH07_HUMAN Isoform of Q8N2S1, Latent-transforming growth factor beta-binding protein 4 OS=Homo sapiens OX=9606 GN=LTBP4 PE=1 SV=1;>sp|Q8N2S1|LTBP4_HUMAN Latent-transforming growth factor beta-binding protein 4 OS=Homo sapiens OX=9606 GN=LTBP4 PE=1 SV=2;>sp|Q8N2S1-2|LTBP4_HUMAN Isoform of Q8N2S1, Isoform 2 of Latent-transforming growth factor beta-binding protein 4 OS=Homo sap…	LTBP4	10	5	5	5	5	0.00847558	1.9364e-17	0.100471	0.0198761	-0.0280363	-6.42778e-18	-0.0301797	-8.79126e-18	0.908187	1	0.139055	0.517282	0.710003	1	0.513713	1	0.986632	1	0.283545	0.900356	0.838258	1	0.688604	1	FALSE	FALSE	FALSE	FALSE	FALSE	FALSE	FALSE	FALSE	0	0	0	0	101	110	121	149	105
Q96JQ0	Q96JQ0	>sp|Q96JQ0|PCD16_HUMAN Protocadherin-16 OS=Homo sapiens OX=9606 GN=DCHS1 PE=1 SV=1	DCHS1	9	2	1	2	0	-0.0778698	0	-0.373001	-0.338393	0.0202175	0			0.482585	1	0.0799301	0.0239791	0.903633	1			0.927232	1	0.190911	0.0796202	0.956074	1			FALSE	FALSE	FALSE	FALSE	FALSE	FALSE			0	0	0	0	34	28	72	58	24
Q9H8L6	Q9H8L6	>sp|Q9H8L6|MMRN2_HUMAN Multimerin-2 OS=Homo sapiens OX=9606 GN=MMRN2 PE=1 SV=2	MMRN2	10	6	6	5	5	-0.150053	-0.0648047	0.170497	0.111456	0.318333	0.262809	0.0537448	0.00607465	0.11387	0.26918	0.0135198	0.06017	9.68544e-05	0.000137552	0.294628	0.707226	0.722904	1	0.0544764	0.166032	0.000814329	0.000905859	0.472516	1	FALSE	FALSE	FALSE	FALSE	TRUE	TRUE	FALSE	FALSE	0	0	0	2	115	127	96	196	126
P04264	P04264	>sp|P04264|K2C1_HUMAN Keratin, type II cytoskeletal 1 OS=Homo sapiens OX=9606 GN=KRT1 PE=1 SV=6	KRT1	58	34	44	28	24	0.0164013	0	-0.0995433	-4.46229e-14	0.639379	0.36024	0.106918	3.82405e-16	0.93359	1	0.781304	1	0.109722	0.23131	0.634294	1	0.987941	1	0.883474	1	0.236073	0.47468	0.786068	1	FALSE	FALSE	FALSE	FALSE	FALSE	FALSE	FALSE	FALSE	0	0	0	0	577	915	693	980	872
A6NG10;K7EIJ0;K7EIN1;K7EMC9;K7ENL2;K7ESN4;Q969T9	A6NG10;K7EIJ0;K7EIN1;K7EMC9;K7ENL2;K7ESN4;Q969T9	>tr|A6NG10|A6NG10_HUMAN Isoform of Q969T9, WW domain-binding protein 2 OS=Homo sapiens OX=9606 GN=WBP2 PE=1 SV=2;>tr|K7EIJ0|K7EIJ0_HUMAN Isoform of Q969T9, WW domain-binding protein 2 (Fragment) OS=Homo sapiens OX=9606 GN=WBP2 PE=1 SV=1;>tr|K7EIN1|K7EIN1_HUMAN Isoform of Q969T9, WW domain-binding protein 2 (Fragment) OS=Homo sapiens OX=9606 GN=WBP2 PE=1 SV=1;>tr|K7EMC9|K7EMC9_HUMAN Isoform of Q96…	WBP2	4	4	4	4	4	0.0825308	1.6267e-16	0.286544	0.216827	0.556942	0.551751	0.212797	0.185032	0.420557	1	0.00202902	0.00243524	2.3913e-09	6.87417e-14	0.000722921	0.00138588	0.908879	1	0.0143272	0.0140444	2.22046e-07	5.95303e-12	0.00577138	0.00827519	FALSE	FALSE	FALSE	FALSE	TRUE	TRUE	TRUE	TRUE	0	2	0	2	63	83	100	101	84
P98172	P98172	>sp|P98172|EFNB1_HUMAN Ephrin-B1 OS=Homo sapiens OX=9606 GN=EFNB1 PE=1 SV=1	EFNB1	6	2	2	3	1	-0.232371	-0.18499	0.0236235	1.30726e-17	-0.0366248	-3.47355e-16	0.0012796	0	0.0432647	0.0497314	0.791105	1	0.781797	1	0.988556	1	0.528067	0.621502	0.888963	1	0.881035	1	0.995657	1	FALSE	FALSE	FALSE	FALSE	FALSE	FALSE	FALSE	FALSE	0	0	0	0	42	52	79	79	45
A0A0A0MT71;Q6UX73;Q6UX73-2	A0A0A0MT71;Q6UX73;Q6UX73-2	>tr|A0A0A0MT71|A0A0A0MT71_HUMAN Isoform of Q6UX73, UPF0764 protein C16orf89 OS=Homo sapiens OX=9606 GN=C16orf89 PE=1 SV=1;>sp|Q6UX73|CP089_HUMAN UPF0764 protein C16orf89 OS=Homo sapiens OX=9606 GN=C16orf89 PE=1 SV=2;>sp|Q6UX73-2|CP089_HUMAN Isoform of Q6UX73, Isoform 2 of UPF0764 protein C16orf89 OS=Homo sapiens OX=9606 GN=C16orf89	C16ORF89	14	12	11	11	10	-0.0138912	-2.55715e-20	0.216434	0.191279	0.227818	0.179718	0.0885616	0.0497299	0.870233	1	0.0133538	0.0156608	0.00696041	0.0081147	0.114011	0.196648	0.98603	1	0.054118	0.0584839	0.0289794	0.0314422	0.236624	0.409056	FALSE	FALSE	FALSE	FALSE	FALSE	FALSE	FALSE	FALSE	0	0	0	0	249	265	279	417	268
Q16849	Q16849	>sp|Q16849|PTPRN_HUMAN Receptor-type tyrosine-protein phosphatase-like N OS=Homo sapiens OX=9606 GN=PTPRN PE=1 SV=1	PTPRN	19	17	17	14	14	-0.0998203	-3.92638e-15	0.198449	0.142227	0.539162	0.526544	0.10784	0.0605782	0.330747	1	0.0829748	0.130243	8.24403e-08	4.86361e-10	0.0816165	0.20281	0.882151	1	0.196731	0.302591	2.35568e-06	1.27633e-08	0.1884	0.416872	FALSE	FALSE	FALSE	FALSE	TRUE	TRUE	FALSE	FALSE	0	0	0	2	359	407	410	601	391
Q14624	Q14624	>sp|Q14624|ITIH4_HUMAN Inter-alpha-trypsin inhibitor heavy chain H4 OS=Homo sapiens OX=9606 GN=ITIH4 PE=1 SV=4	ITIH4	67	54	53	48	40	0.109355	0	-0.330479	-0.302918	-0.118525	-0.0312692	-0.177149	-0.167482	0.284881	1	0.0011707	0.000701485	0.243333	0.541921	0.00586461	0.00364283	0.879283	1	0.010016	0.00553317	0.411556	0.921125	0.0278762	0.0179621	FALSE	FALSE	FALSE	TRUE	FALSE	FALSE	FALSE	FALSE	0	0	1	0	1054	1210	1146	1823	1296
Q9Y6N7;Q9Y6N7-2;Q9Y6N7-4	Q9Y6N7;Q9Y6N7-2;Q9Y6N7-4	>sp|Q9Y6N7|ROBO1_HUMAN Roundabout homolog 1 OS=Homo sapiens OX=9606 GN=ROBO1 PE=1 SV=1;>sp|Q9Y6N7-2|ROBO1_HUMAN Isoform of Q9Y6N7, Isoform 2 of Roundabout homolog 1 OS=Homo sapiens OX=9606 GN=ROBO1;>sp|Q9Y6N7-4|ROBO1_HUMAN Isoform of Q9Y6N7, Isoform 4 of Roundabout homolog 1 OS=Homo sapiens OX=9606 GN=ROBO1	ROBO1	30	20	19	24	17	-0.0492472	-0.031453	0.109108	0.082937	0.340263	0.328448	0.0553673	0.0295045	0.322196	0.298618	0.066629	0.0873711	8.51166e-07	5.0204e-09	0.101861	0.204732	0.882151	1	0.171788	0.221094	1.73438e-05	9.99463e-08	0.220342	0.420224	FALSE	FALSE	FALSE	FALSE	TRUE	TRUE	FALSE	FALSE	0	0	0	2	422	473	578	707	490
P07360	P07360	>sp|P07360|CO8G_HUMAN Complement component C8 gamma chain OS=Homo sapiens OX=9606 GN=C8G PE=1 SV=3	C8G	14	14	14	13	13	-5.60116e-05	5.93986e-17	-0.225157	-0.178607	-0.147954	-0.09641	-0.199671	-0.178552	0.999512	1	0.0668869	0.0830026	0.111795	0.159674	0.00132135	0.00142711	0.999512	1	0.171788	0.211696	0.239343	0.355927	0.00922392	0.00845154	FALSE	FALSE	FALSE	FALSE	FALSE	FALSE	TRUE	TRUE	0	2	0	0	285	319	308	472	319
P13796	P13796	>sp|P13796|PLSL_HUMAN Plastin-2 OS=Homo sapiens OX=9606 GN=LCP1 PE=1 SV=6	LCP1	23	10	12	13	9	0.0871056	0.0321722	-0.00622598	0	-0.0744624	-0.0500916	-0.0752803	-0.0592299	0.212283	0.413853	0.92078	1	0.263425	0.226103	0.0977835	0.089776	0.816949	1	0.958109	1	0.436188	0.468215	0.215721	0.222898	FALSE	FALSE	FALSE	FALSE	FALSE	FALSE	FALSE	FALSE	0	0	0	0	218	281	339	388	281
P33908	P33908	>sp|P33908|MA1A1_HUMAN Mannosyl-oligosaccharide 1,2-alpha-mannosidase IA OS=Homo sapiens OX=9606 GN=MAN1A1 PE=1 SV=3	MAN1A1	32	22	24	22	19	-0.111994	-0.151476	0.00996875	-3.20021e-16	0.143643	0.0826219	-0.0429158	-0.0586615	0.0156381	0.000232342	0.827176	1	0.00246646	0.00994795	0.129129	0.00939163	0.366064	0.0160897	0.905122	1	0.0123466	0.0372202	0.259155	0.0379075	FALSE	FALSE	FALSE	FALSE	FALSE	FALSE	FALSE	FALSE	0	0	0	0	454	544	547	788	567
P19823;Q5T985	P19823;Q5T985	>sp|P19823|ITIH2_HUMAN Inter-alpha-trypsin inhibitor heavy chain H2 OS=Homo sapiens OX=9606 GN=ITIH2 PE=1 SV=2;>tr|Q5T985|Q5T985_HUMAN Isoform of P19823, Inter-alpha-trypsin inhibitor heavy chain H2 OS=Homo sapiens OX=9606 GN=ITIH2 PE=1 SV=1	ITIH2	65	57	53	54	49	0.184558	0.0711544	-0.163143	-0.0681111	0.00019663	8.17631e-17	-0.0510127	-2.03687e-14	0.141789	0.389254	0.173542	0.386478	0.99902	1	0.525937	1	0.757671	1	0.328592	0.715584	0.99902	1	0.697869	1	FALSE	FALSE	FALSE	FALSE	FALSE	FALSE	FALSE	FALSE	0	0	0	0	1147	1270	1246	1931	1310
Q9ULZ9	Q9ULZ9	>sp|Q9ULZ9|MMP17_HUMAN Matrix metalloproteinase-17 OS=Homo sapiens OX=9606 GN=MMP17 PE=1 SV=4	MMP17	3	2	2	1	1	-0.0717547	-8.524e-17	-0.0563147	0	0.400013	0.379721	0.207305	0.180866	0.572475	1	0.506914	1	0.00126096	0.000136128	0.00212933	0.00201871	0.95336	1	0.676862	1	0.00702246	0.000899896	0.0131491	0.0112299	FALSE	FALSE	FALSE	FALSE	TRUE	TRUE	FALSE	FALSE	0	0	0	2	38	50	42	65	50
P01768;P0DP03	P01768;P0DP03	>sp|P01768|HV330_HUMAN Immunoglobulin heavy variable 3-30 OS=Homo sapiens OX=9606 GN=IGHV3-30 PE=1 SV=2;>sp|P0DP03|HV335_HUMAN Immunoglobulin heavy variable 3-30-5 OS=Homo sapiens OX=9606 GN=IGHV3-30-5 PE=3 SV=1	IGHV3-30;IGHV3-30-5	17	17	17	17	17	-0.0759294	-4.56918e-16	-0.534158	-0.466326	-0.316049	-0.272158	-0.35307	-0.322962	0.536458	1	0.00183873	0.00224504	0.00423369	0.00724582	1.80616e-05	2.00249e-05	0.942073	1	0.0133328	0.0133957	0.019554	0.0286524	0.00032221	0.000263054	FALSE	FALSE	FALSE	FALSE	FALSE	FALSE	TRUE	TRUE	0	2	0	0	319	368	392	545	388
O15031	O15031	>sp|O15031|PLXB2_HUMAN Plexin-B2 OS=Homo sapiens OX=9606 GN=PLXNB2 PE=1 SV=3	PLXNB2	33	17	16	20	15	0.03526	2.29578e-16	0.147268	0.128858	0.108543	0.0683729	-0.00433383	0	0.537816	1	0.0123775	0.00448992	0.0469804	0.0876393	0.90027	1	0.942234	1	0.0513746	0.0221347	0.129364	0.217778	0.954981	1	FALSE	FALSE	FALSE	FALSE	FALSE	FALSE	FALSE	FALSE	0	0	0	0	350	400	507	599	388
P00450	P00450	>sp|P00450|CERU_HUMAN Ceruloplasmin OS=Homo sapiens OX=9606 GN=CP PE=1 SV=1	CP	183	135	140	122	108	-0.0756225	-0.0160507	-0.476289	-0.459454	-0.189535	-0.153681	-0.33031	-0.333278	0.345929	0.632578	1.09892e-05	1.61698e-06	0.022949	0.0373314	8.40075e-09	3.67689e-10	0.898334	1	0.000385679	4.58711e-05	0.0752795	0.108852	5.05795e-07	1.77104e-08	FALSE	FALSE	TRUE	TRUE	FALSE	FALSE	TRUE	TRUE	0	2	2	0	2720	3123	2994	4742	3306
Q14257;Q14257-2	Q14257;Q14257-2	>sp|Q14257|RCN2_HUMAN Reticulocalbin-2 OS=Homo sapiens OX=9606 GN=RCN2 PE=1 SV=1;>sp|Q14257-2|RCN2_HUMAN Isoform of Q14257, Isoform 2 of Reticulocalbin-2 OS=Homo sapiens OX=9606 GN=RCN2	RCN2	10	4	4	3	3	-0.11404	-0.0344886	-0.0531396	-4.6153e-16	-0.0432646	-2.22498e-17	-0.199303	-0.140127	0.102571	0.399293	0.395456	1	0.710623	1	0.000929252	0.00580718	0.701133	1	0.581849	1	0.838419	1	0.0072486	0.0258196	FALSE	FALSE	FALSE	FALSE	FALSE	FALSE	TRUE	FALSE	0	1	0	0	80	84	109	136	74
Q24JP5;Q24JP5-2	Q24JP5;Q24JP5-2	>sp|Q24JP5|T132A_HUMAN Transmembrane protein 132A OS=Homo sapiens OX=9606 GN=TMEM132A PE=1 SV=1;>sp|Q24JP5-2|T132A_HUMAN Isoform of Q24JP5, Isoform 2 of Transmembrane protein 132A OS=Homo sapiens OX=9606 GN=TMEM132A	TMEM132A	26	21	21	23	20	0.0370863	0	0.0434744	0	0.481123	0.466093	0.120805	0.0867576	0.650994	1	0.633469	1	2.58811e-07	1.52968e-09	0.0248853	0.052582	0.968144	1	0.777767	1	6.31354e-06	3.53255e-08	0.0816208	0.149864	FALSE	FALSE	FALSE	FALSE	TRUE	TRUE	FALSE	FALSE	0	0	0	2	426	509	561	725	505
A0A0C4DGY8;D6RA00;Q9UHY7	A0A0C4DGY8;D6RA00;Q9UHY7	>tr|A0A0C4DGY8|A0A0C4DGY8_HUMAN Isoform of Q9UHY7, Enolase-phosphatase E1 OS=Homo sapiens OX=9606 GN=ENOPH1 PE=1 SV=1;>tr|D6RA00|D6RA00_HUMAN Isoform of Q9UHY7, Enolase-phosphatase E1 OS=Homo sapiens OX=9606 GN=ENOPH1 PE=1 SV=1;>sp|Q9UHY7|ENOPH_HUMAN Enolase-phosphatase E1 OS=Homo sapiens OX=9606 GN=ENOPH1 PE=1 SV=1	ENOPH1	2	2	2	1	1	0.350447	0.351423	0.149796	0.129921	0.536609	0.55981	0.339398	0.346342	0.0503722	6.83049e-05	0.0754715	0.0459328	0.000122759	5.72989e-08	1.30708e-07	4.30063e-10	0.558124	0.00696655	0.182902	0.132868	0.000988925	9.63512e-07	5.24649e-06	2.00443e-08	FALSE	TRUE	FALSE	FALSE	TRUE	TRUE	TRUE	TRUE	1	2	0	2	35	48	23	63	36
Q8N475;Q8N475-2	Q8N475;Q8N475-2	>sp|Q8N475|FSTL5_HUMAN Follistatin-related protein 5 OS=Homo sapiens OX=9606 GN=FSTL5 PE=2 SV=2;>sp|Q8N475-2|FSTL5_HUMAN Isoform of Q8N475, Isoform 2 of Follistatin-related protein 5 OS=Homo sapiens OX=9606 GN=FSTL5	FSTL5	19	9	9	10	8	0.0606454	0	-0.0582049	-5.16281e-17	0.0276254	3.84196e-17	-0.0278361	-1.6712e-15	0.45668	1	0.596525	1	0.797695	1	0.653054	1	0.910757	1	0.747158	1	0.889638	1	0.799714	1	FALSE	FALSE	FALSE	FALSE	FALSE	FALSE	FALSE	FALSE	0	0	0	0	176	213	248	280	211
P10645	P10645	>sp|P10645|CMGA_HUMAN Chromogranin-A OS=Homo sapiens OX=9606 GN=CHGA PE=1 SV=7	CHGA	96	85	84	82	77	-0.0878514	-1.85242e-15	0.216406	0.165478	0.790676	0.742981	0.217927	0.195306	0.510809	1	0.0845115	0.108894	1.13146e-08	2.16581e-10	0.00514305	0.00567136	0.932929	1	0.198964	0.261249	5.15708e-07	6.14948e-09	0.0254511	0.0254252	FALSE	FALSE	FALSE	FALSE	TRUE	TRUE	FALSE	FALSE	0	0	0	2	1798	2002	2137	3087	2036
P14618	P14618	>sp|P14618|KPYM_HUMAN Pyruvate kinase PKM OS=Homo sapiens OX=9606 GN=PKM PE=1 SV=4	PKM	47	33	32	29	25	0.271053	0.240992	0.359669	0.34565	0.693251	0.655301	0.410286	0.398741	0.000111457	6.00876e-05	2.4437e-05	2.01105e-06	4.58583e-13	2.58373e-24	2.52315e-16	1.57807e-21	0.0154368	0.00696655	0.000637333	5.33094e-05	7.94266e-10	4.47502e-21	9.11487e-14	5.70076e-19	FALSE	TRUE	TRUE	TRUE	TRUE	TRUE	TRUE	TRUE	1	2	2	2	710	799	805	1140	731
A8MU39;H0YDU8;P53041	A8MU39;H0YDU8;P53041	>tr|A8MU39|A8MU39_HUMAN Isoform of P53041, Serine/threonine-protein phosphatase OS=Homo sapiens OX=9606 GN=PPP5C PE=1 SV=1;>tr|H0YDU8|H0YDU8_HUMAN Isoform of P53041, Serine/threonine-protein phosphatase (Fragment) OS=Homo sapiens OX=9606 GN=PPP5C PE=1 SV=1;>sp|P53041|PPP5_HUMAN Serine/threonine-protein phosphatase 5 OS=Homo sapiens OX=9606 GN=PPP5C PE=1 SV=1	PPP5C	3	1	1	1	1	0.165569	0.137576	0.218228	0.191662	0.331797	0.330808	0.22809	0.214928	0.166888	0.0787408	0.0146326	0.0139531	0.00182907	0.000188437	0.000737027	0.00010238	0.766209	0.797971	0.0571518	0.053465	0.00968791	0.00118681	0.00585167	0.0009132	FALSE	FALSE	FALSE	FALSE	TRUE	TRUE	TRUE	TRUE	0	2	0	2	24	36	52	41	25
Q9UBQ6	Q9UBQ6	>sp|Q9UBQ6|EXTL2_HUMAN Exostosin-like 2 OS=Homo sapiens OX=9606 GN=EXTL2 PE=1 SV=1	EXTL2	15	10	11	10	9	-0.168139	-0.150229	0.00420377	3.73855e-17	0.388536	0.358339	-0.000733573	-3.75995e-15	0.0228961	0.0164611	0.943048	1	1.08805e-06	2.1361e-09	0.986917	1	0.437395	0.337842	0.966222	1	2.09389e-05	4.69506e-08	0.995657	1	FALSE	FALSE	FALSE	FALSE	TRUE	TRUE	FALSE	FALSE	0	0	0	2	212	257	258	367	263
Q8NBI6	Q8NBI6	>sp|Q8NBI6|XXLT1_HUMAN Xyloside xylosyltransferase 1 OS=Homo sapiens OX=9606 GN=XXYLT1 PE=1 SV=1	XXYLT1	15	7	7	5	5	0.0405832	0	0.331406	0.287406	0.264894	0.239625	0.213232	0.196261	0.51647	1	0.00010331	4.30395e-06	0.0068396	0.00430381	0.000322607	7.52294e-05	0.937089	1	0.00174013	9.94212e-05	0.028614	0.0182254	0.00295043	0.000715174	FALSE	FALSE	TRUE	TRUE	FALSE	FALSE	TRUE	TRUE	0	2	2	0	144	159	168	245	156
A0A087WU43;A0A087WX17;A0A087WXI5;P12830;P12830-2	A0A087WU43;A0A087WX17;A0A087WXI5;P12830;P12830-2	>tr|A0A087WU43|A0A087WU43_HUMAN Isoform of P12830, Cadherin-1 OS=Homo sapiens OX=9606 GN=CDH1 PE=1 SV=1;>tr|A0A087WX17|A0A087WX17_HUMAN Isoform of P12830, Cadherin-1 OS=Homo sapiens OX=9606 GN=CDH1 PE=1 SV=1;>tr|A0A087WXI5|A0A087WXI5_HUMAN Isoform of P12830, Cadherin-1 OS=Homo sapiens OX=9606 GN=CDH1 PE=1 SV=1;>sp|P12830|CADH1_HUMAN Cadherin-1 OS=Homo sapiens OX=9606 GN=CDH1 PE=1 SV=3;>sp|P12830-…	CDH1	3	1	2	2	1	-0.127253	0	-0.187006	-0.190151	-0.262422	-0.115641	-0.241473	-0.14766	0.254305	1	0.12427	0.0134919	0.0576295	0.177925	0.00646732	0.0214063	0.852971	1	0.259618	0.0520716	0.149987	0.388608	0.0300491	0.0726221	FALSE	FALSE	FALSE	FALSE	FALSE	FALSE	FALSE	FALSE	0	0	0	0	29	40	44	56	36
P98160	P98160	>sp|P98160|PGBM_HUMAN Basement membrane-specific heparan sulfate proteoglycan core protein OS=Homo sapiens OX=9606 GN=HSPG2 PE=1 SV=4	HSPG2	112	81	80	76	61	-0.0529915	-0.0241637	0.10079	0.0679514	0.0165481	2.0343e-16	-0.0661482	-0.0569588	0.320133	0.421868	0.0789021	0.135321	0.769269	1	0.0512163	0.0468228	0.882151	1	0.189014	0.310419	0.877074	1	0.137305	0.137518	FALSE	FALSE	FALSE	FALSE	FALSE	FALSE	FALSE	FALSE	0	0	0	0	1666	1903	1858	2860	1888
P02647	P02647	>sp|P02647|APOA1_HUMAN Apolipoprotein A-I OS=Homo sapiens OX=9606 GN=APOA1 PE=1 SV=1	APOA1	68	52	51	56	51	0.0753413	5.18048e-16	-0.24749	-0.198092	-0.21029	-0.133263	-0.18038	-0.159577	0.532817	1	0.0186335	0.0304678	0.0913884	0.180534	0.0125961	0.0148175	0.942073	1	0.0684782	0.0954776	0.208104	0.392821	0.0485421	0.0548727	FALSE	FALSE	FALSE	FALSE	FALSE	FALSE	FALSE	FALSE	0	0	0	0	1128	1191	1437	1919	1222
P0C0L4	P0C0L4	>sp|P0C0L4|CO4A_HUMAN Complement C4-A OS=Homo sapiens OX=9606 GN=C4A PE=1 SV=2	C4A	4	4	3	3	2	0.0477864	0	-0.0525204	-9.80054e-17	-0.216087	-8.66272e-16	-0.146492	-0.0424334	0.799055	1	0.614335	1	0.644325	1	0.418067	0.567288	0.98603	1	0.762432	1	0.788672	1	0.595026	0.960997	FALSE	FALSE	FALSE	FALSE	FALSE	FALSE	FALSE	FALSE	0	0	0	0	59	56	51	82	56
H0YEX9;P57087;P57087-3	H0YEX9;P57087;P57087-3	>tr|H0YEX9|H0YEX9_HUMAN Isoform of P57087, Junctional adhesion molecule B (Fragment) OS=Homo sapiens OX=9606 GN=JAM2 PE=1 SV=1;>sp|P57087|JAM2_HUMAN Junctional adhesion molecule B OS=Homo sapiens OX=9606 GN=JAM2 PE=1 SV=1;>sp|P57087-3|JAM2_HUMAN Isoform of P57087, Isoform 3 of Junctional adhesion molecule B OS=Homo sapiens OX=9606 GN=JAM2	JAM2	5	2	2	3	2	0.129089	0.11463	-0.27464	-0.198586	0.224746	0.0773185	-0.0460725	-2.47089e-17	0.282996	0.190108	0.0215718	0.0130232	0.0250378	0.28933	0.533303	1	0.879283	1	0.0761607	0.0509638	0.0803063	0.56496	0.705047	1	FALSE	FALSE	FALSE	FALSE	FALSE	FALSE	FALSE	FALSE	0	0	0	0	36	42	75	58	36
Q9HBR0	Q9HBR0	>sp|Q9HBR0|S38AA_HUMAN Putative sodium-coupled neutral amino acid transporter 10 OS=Homo sapiens OX=9606 GN=SLC38A10 PE=1 SV=2	SLC38A10	26	13	12	13	10	-0.0195609	-7.70173e-16	-0.0687192	-0.0258521	0.133081	0.113811	-0.0506545	-0.0239381	0.731887	1	0.108532	0.296911	0.0156585	0.0137586	0.126561	0.248256	0.975518	1	0.2378	0.584069	0.0569077	0.0486325	0.255419	0.488067	FALSE	FALSE	FALSE	FALSE	FALSE	FALSE	FALSE	FALSE	0	0	0	0	246	280	383	436	279
Q14515	Q14515	>sp|Q14515|SPRL1_HUMAN SPARC-like protein 1 OS=Homo sapiens OX=9606 GN=SPARCL1 PE=1 SV=2	SPARCL1	163	140	135	140	128	-0.0541918	-2.85046e-14	-0.0535392	-1.96097e-14	0.378125	0.363477	0.0180804	0	0.425655	1	0.314095	1	1.44545e-06	1.38928e-07	0.644847	1	0.908879	1	0.496473	1	2.5534e-05	2.05661e-06	0.793025	1	FALSE	FALSE	FALSE	FALSE	TRUE	TRUE	FALSE	FALSE	0	0	0	2	2738	3063	3619	4701	3127
E7ESX1;Q9H2X0;Q9H2X0-5	E7ESX1;Q9H2X0;Q9H2X0-5	>tr|E7ESX1|E7ESX1_HUMAN Isoform of Q9H2X0, Chordin OS=Homo sapiens OX=9606 GN=CHRD PE=1 SV=1;>sp|Q9H2X0|CHRD_HUMAN Chordin OS=Homo sapiens OX=9606 GN=CHRD PE=1 SV=2;>sp|Q9H2X0-5|CHRD_HUMAN Isoform of Q9H2X0, Isoform 5 of Chordin OS=Homo sapiens OX=9606 GN=CHRD	CHRD	16	15	14	13	11	-0.0179271	-8.80338e-15	0.0355092	0	0.0948557	0.0496519	-0.00428236	-1.56347e-16	0.68898	1	0.453958	1	0.09761	0.180969	0.903722	1	0.968755	1	0.639459	1	0.217301	0.393273	0.956688	1	FALSE	FALSE	FALSE	FALSE	FALSE	FALSE	FALSE	FALSE	0	0	0	0	289	311	303	463	287
P55268	P55268	>sp|P55268|LAMB2_HUMAN Laminin subunit beta-2 OS=Homo sapiens OX=9606 GN=LAMB2 PE=1 SV=2	LAMB2	29	16	17	18	13	0.0181401	1.01121e-16	0.0574538	0.0257897	0.0907694	0.064391	0.0185699	8.46006e-16	0.696445	1	0.13338	0.251803	0.0491065	0.0525925	0.536335	1	0.969424	1	0.2737	0.514098	0.133697	0.145279	0.70712	1	FALSE	FALSE	FALSE	FALSE	FALSE	FALSE	FALSE	FALSE	0	0	0	0	307	356	461	516	356
A0A087WX80;P24043	A0A087WX80;P24043	>tr|A0A087WX80|A0A087WX80_HUMAN Isoform of P24043, Laminin subunit alpha-2 OS=Homo sapiens OX=9606 GN=LAMA2 PE=1 SV=1;>sp|P24043|LAMA2_HUMAN Laminin subunit alpha-2 OS=Homo sapiens OX=9606 GN=LAMA2 PE=1 SV=4	LAMA2	66	32	29	39	27	-0.0176891	0	-0.058252	-0.0262272	-0.0365327	-1.36867e-16	-0.088105	-0.0821806	0.751428	1	0.262834	0.390609	0.431437	1	0.0111036	0.00567806	0.975518	1	0.437	0.720405	0.608509	1	0.0445687	0.0254252	FALSE	FALSE	FALSE	FALSE	FALSE	FALSE	FALSE	FALSE	0	0	0	0	653	747	911	1101	688
K7EKE8;Q92692;Q92692-2	K7EKE8;Q92692;Q92692-2	>tr|K7EKE8|K7EKE8_HUMAN Isoform of Q92692, Nectin-2 (Fragment) OS=Homo sapiens OX=9606 GN=NECTIN2 PE=1 SV=1;>sp|Q92692|NECT2_HUMAN Nectin-2 OS=Homo sapiens OX=9606 GN=NECTIN2 PE=1 SV=1;>sp|Q92692-2|NECT2_HUMAN Isoform of Q92692, Isoform Alpha of Nectin-2 OS=Homo sapiens OX=9606 GN=NECTIN2	NECTIN2	2	2	2	2	2	-0.10246	-0.0488377	-0.151722	-0.111503	0.390445	0.253301	-0.0274043	-0.0201136	0.197214	0.286367	0.119714	0.0765237	0.00483348	0.00499663	0.655688	0.452705	0.807597	1	0.253373	0.199901	0.0214656	0.0209544	0.801277	0.799705	FALSE	FALSE	FALSE	FALSE	FALSE	FALSE	FALSE	FALSE	0	0	0	0	38	41	48	67	45
A0A0J9YW40	A0A0J9YW40	>tr|A0A0J9YW40|A0A0J9YW40_HUMAN Isoform of Q6IEE7, Transmembrane protein 132E OS=Homo sapiens OX=9606 GN=TMEM132E PE=1 SV=1	TMEM132E	4	3	2	3	2	-0.0439321	-2.99987e-14	-0.241733	-0.19299	-0.0391202	0	-0.130349	-0.106703	0.609826	1	0.0658014	0.0322891	0.712595	1	0.071965	0.0616542	0.967109	1	0.170788	0.0998307	0.839031	1	0.173605	0.167778	FALSE	FALSE	FALSE	FALSE	FALSE	FALSE	FALSE	FALSE	0	0	0	0	58	43	74	87	39
Q9BWS9	Q9BWS9	>sp|Q9BWS9|CHID1_HUMAN Chitinase domain-containing protein 1 OS=Homo sapiens OX=9606 GN=CHID1 PE=1 SV=1	CHID1	6	3	3	2	2	0.0719343	1.8044e-17	-0.105241	-0.0786134	-0.101538	-0.00133195	-0.0389505	-0.040009	0.468354	1	0.11679	0.0962296	0.410637	0.910432	0.594986	0.308953	0.918289	1	0.249471	0.23829	0.587863	1	0.754171	0.584397	FALSE	FALSE	FALSE	FALSE	FALSE	FALSE	FALSE	FALSE	0	0	0	0	58	58	46	98	60
P35443	P35443	>sp|P35443|TSP4_HUMAN Thrombospondin-4 OS=Homo sapiens OX=9606 GN=THBS4 PE=1 SV=2	THBS4	10	9	8	8	8	0.15536	0.140114	0.389029	0.3184	0.158741	0.129866	0.196161	0.189535	0.013498	0.00839943	0.00136912	0.00244188	0.0368662	0.0301431	0.00061054	5.98475e-05	0.329908	0.218182	0.0109058	0.0140444	0.108359	0.0912976	0.00498436	0.000617423	FALSE	FALSE	FALSE	FALSE	FALSE	FALSE	TRUE	TRUE	0	2	0	0	184	201	199	317	196
P01034	P01034	>sp|P01034|CYTC_HUMAN Cystatin-C OS=Homo sapiens OX=9606 GN=CST3 PE=1 SV=1	CST3	30	28	27	28	27	-0.0363557	0	-0.00639101	-3.8944e-16	0.154792	0.0718361	-0.0579304	-0.0476129	0.579789	1	0.927764	1	0.0165036	0.109163	0.118283	0.113011	0.958284	1	0.959014	1	0.0590583	0.262598	0.243822	0.264838	FALSE	FALSE	FALSE	FALSE	FALSE	FALSE	FALSE	FALSE	0	0	0	0	580	636	706	976	650
Q9NRB3	Q9NRB3	>sp|Q9NRB3|CHSTC_HUMAN Carbohydrate sulfotransferase 12 OS=Homo sapiens OX=9606 GN=CHST12 PE=2 SV=2	CHST12	8	3	3	3	2	-0.041339	0	-0.11601	0	-0.359136	-0.262099	-0.35912	-0.163322	0.757449	1	0.250734	1	0.0518802	0.0952708	0.00202494	0.0684852	0.975518	1	0.42337	1	0.138882	0.233393	0.0126828	0.182249	FALSE	FALSE	FALSE	FALSE	FALSE	FALSE	FALSE	FALSE	0	0	0	0	47	62	63	96	50
P11047	P11047	>sp|P11047|LAMC1_HUMAN Laminin subunit gamma-1 OS=Homo sapiens OX=9606 GN=LAMC1 PE=1 SV=3	LAMC1	28	12	11	19	11	-0.0189315	-3.07762e-16	-0.161759	-0.181921	0.0279842	1.90593e-16	-0.1382	-0.136825	0.75306	1	0.00242684	0.000422902	0.609255	1	0.000212025	0.000100695	0.975518	1	0.016283	0.00379907	0.7608	1	0.00209846	0.000908644	FALSE	FALSE	FALSE	TRUE	FALSE	FALSE	TRUE	TRUE	0	2	1	0	246	289	441	419	295
Q9H3G5	Q9H3G5	>sp|Q9H3G5|CPVL_HUMAN Probable serine carboxypeptidase CPVL OS=Homo sapiens OX=9606 GN=CPVL PE=1 SV=2	CPVL	14	13	13	11	11	-0.0960749	-0.00538597	-0.132951	-0.0668608	-0.078884	-2.66228e-06	-0.162438	-0.164506	0.295655	0.801234	0.234883	0.366842	0.383288	0.995453	0.0048744	0.00102212	0.882151	1	0.404911	0.686556	0.559271	1	0.024372	0.00631182	FALSE	FALSE	FALSE	FALSE	FALSE	FALSE	FALSE	TRUE	0	1	0	0	241	280	242	424	300
Q7Z5L7;Q7Z5L7-2;Q7Z5L7-3	Q7Z5L7;Q7Z5L7-2;Q7Z5L7-3	>sp|Q7Z5L7|PODN_HUMAN Podocan OS=Homo sapiens OX=9606 GN=PODN PE=1 SV=2;>sp|Q7Z5L7-2|PODN_HUMAN Isoform of Q7Z5L7, Isoform 2 of Podocan OS=Homo sapiens OX=9606 GN=PODN;>sp|Q7Z5L7-3|PODN_HUMAN Isoform of Q7Z5L7, Isoform 3 of Podocan OS=Homo sapiens OX=9606 GN=PODN	PODN	8	3	4	4	2	-0.0618719	-1.35821e-16	0.0537005	0.00834277	-0.202815	-0.162755	-0.125362	-0.0180318	0.548521	1	0.381306	0.676141	0.0171804	0.0108388	0.0498589	0.526882	0.944706	1	0.567224	1	0.0605602	0.040093	0.135171	0.902091	FALSE	FALSE	FALSE	FALSE	FALSE	FALSE	FALSE	FALSE	0	0	0	0	53	76	92	112	65
E9PLK3;P55786	E9PLK3;P55786	>tr|E9PLK3|E9PLK3_HUMAN Isoform of P55786, Aminopeptidase OS=Homo sapiens OX=9606 GN=NPEPPS PE=1 SV=1;>sp|P55786|PSA_HUMAN Puromycin-sensitive aminopeptidase OS=Homo sapiens OX=9606 GN=NPEPPS PE=1 SV=2	NPEPPS	24	12	11	9	9	0.138009	0.134856	0.122961	0.130321	0.436507	0.415278	0.160228	0.15711	0.00912125	0.00216751	0.0172652	0.00273958	2.01146e-08	5.54688e-13	1.54503e-05	2.29448e-06	0.261927	0.0837213	0.0643297	0.0154352	7.91785e-07	3.53347e-11	0.000293759	4.13623e-05	FALSE	FALSE	FALSE	FALSE	TRUE	TRUE	TRUE	TRUE	0	2	0	2	237	263	303	377	228
O94991	O94991	>sp|O94991|SLIK5_HUMAN SLIT and NTRK-like protein 5 OS=Homo sapiens OX=9606 GN=SLITRK5 PE=2 SV=2	SLITRK5	11	8	7	8	7	-0.0444144	-2.04939e-16	0.0863102	0	0.286657	0.207104	0.0344586	1.114e-16	0.667957	1	0.343112	1	0.00374349	0.0101404	0.574022	1	0.968144	1	0.528393	1	0.017685	0.0378516	0.741252	1	FALSE	FALSE	FALSE	FALSE	FALSE	FALSE	FALSE	FALSE	0	0	0	0	167	171	211	283	168
F5GYN4;F5H6Q1;J3KR44;Q96FW1	F5GYN4;F5H6Q1;J3KR44;Q96FW1	>tr|F5GYN4|F5GYN4_HUMAN Isoform of Q96FW1, Ubiquitin thioesterase OTUB1 OS=Homo sapiens OX=9606 GN=OTUB1 PE=1 SV=1;>tr|F5H6Q1|F5H6Q1_HUMAN Isoform of Q96FW1, Ubiquitin thioesterase OS=Homo sapiens OX=9606 GN=OTUB1 PE=1 SV=1;>tr|J3KR44|J3KR44_HUMAN Isoform of Q96FW1, Ubiquitin thioesterase OS=Homo sapiens OX=9606 GN=OTUB1 PE=1 SV=2;>sp|Q96FW1|OTUB1_HUMAN Ubiquitin thioesterase OTUB1 OS=Homo sapien…	OTUB1	3	2	1	0	0	0.407281	0.36067	0.0709441	0					0.000290445	0.000335258	0.503845	1					0.0371323	0.022288	0.674351	1					FALSE	FALSE	FALSE	FALSE					0	0	0	0	26	28	25	32	9
P21333;P21333-2;Q5HY54	P21333;P21333-2;Q5HY54	>sp|P21333|FLNA_HUMAN Filamin-A OS=Homo sapiens OX=9606 GN=FLNA PE=1 SV=4;>sp|P21333-2|FLNA_HUMAN Isoform of P21333, Isoform 2 of Filamin-A OS=Homo sapiens OX=9606 GN=FLNA;>tr|Q5HY54|Q5HY54_HUMAN Isoform of P21333, Filamin-A OS=Homo sapiens OX=9606 GN=FLNA PE=1 SV=1	FLNA	44	20	19	15	9	-0.122567	-0.0514944	0.302122	0.223735	0.175986	0.0960319	0.0454158	3.25921e-15	0.219707	0.405506	0.00674453	0.0122707	0.0908308	0.197641	0.493974	1	0.816949	1	0.0341878	0.0485823	0.207271	0.420533	0.670228	1	FALSE	FALSE	FALSE	FALSE	FALSE	FALSE	FALSE	FALSE	0	0	0	0	373	502	470	695	340
Q53RT3	Q53RT3	>sp|Q53RT3|APRV1_HUMAN Retroviral-like aspartic protease 1 OS=Homo sapiens OX=9606 GN=ASPRV1 PE=1 SV=1	ASPRV1	2	1	0	0	0	0.106069	0							0.462707	1							0.914411	1							FALSE	FALSE							0	0	0	0	15	8	8	25	2
Q13508;Q13508-2;Q13508-3	Q13508;Q13508-2;Q13508-3	>sp|Q13508|NAR3_HUMAN Ecto-ADP-ribosyltransferase 3 OS=Homo sapiens OX=9606 GN=ART3 PE=1 SV=2;>sp|Q13508-2|NAR3_HUMAN Isoform of Q13508, Isoform 1 of Ecto-ADP-ribosyltransferase 3 OS=Homo sapiens OX=9606 GN=ART3;>sp|Q13508-3|NAR3_HUMAN Isoform of Q13508, Isoform 2 of Ecto-ADP-ribosyltransferase 3 OS=Homo sapiens OX=9606 GN=ART3	ART3	10	9	9	8	8	-0.095932	-0.100301	0.163393	0.108013	0.279677	0.269898	0.0157398	0	0.180351	0.0696367	0.0134784	0.0515255	0.000775561	0.000164573	0.711724	1	0.78058	0.741899	0.0544764	0.145658	0.00478049	0.00105181	0.837493	1	FALSE	FALSE	FALSE	FALSE	TRUE	TRUE	FALSE	FALSE	0	0	0	2	175	199	211	298	216
Q7Z7M0	Q7Z7M0	>sp|Q7Z7M0|MEGF8_HUMAN Multiple epidermal growth factor-like domains protein 8 OS=Homo sapiens OX=9606 GN=MEGF8 PE=1 SV=2	MEGF8	38	32	33	31	26	-0.0434829	0	-0.0936309	-0.0605008	0.222272	0.16457	-0.034512	-3.09353e-15	0.536734	1	0.1304	0.187075	0.0302007	0.0590907	0.446623	1	0.942073	1	0.269637	0.401194	0.0927545	0.159416	0.62276	1	FALSE	FALSE	FALSE	FALSE	FALSE	FALSE	FALSE	FALSE	0	0	0	0	644	733	775	1098	755
Q9BUD6	Q9BUD6	>sp|Q9BUD6|SPON2_HUMAN Spondin-2 OS=Homo sapiens OX=9606 GN=SPON2 PE=1 SV=3	SPON2	4	2	2	3	2	0.227842	7.39468e-13	0.0197157	1.28981e-17	-0.194276	-0.265053	-0.0140456	-1.31048e-16	0.120233	0.999998	0.820006	1	0.106714	0.0324791	0.863893	1	0.724491	1	0.903236	1	0.231615	0.0969892	0.936478	1	FALSE	FALSE	FALSE	FALSE	FALSE	FALSE	FALSE	FALSE	0	0	0	0	38	43	77	69	47
P02760	P02760	>sp|P02760|AMBP_HUMAN Protein AMBP OS=Homo sapiens OX=9606 GN=AMBP PE=1 SV=1	AMBP	18	13	11	13	10	0.0790353	0.0453672	-0.181826	-0.143982	-0.315411	-0.24623	-0.223111	-0.19792	0.316031	0.332255	0.0370192	0.0486763	0.0285911	0.0440609	0.000495615	0.000362315	0.882151	1	0.111471	0.139001	0.0895475	0.125104	0.00413968	0.00263088	FALSE	FALSE	FALSE	FALSE	FALSE	FALSE	TRUE	TRUE	0	2	0	0	253	295	337	439	295
J3KNC5;Q92832;Q92832-2	J3KNC5;Q92832;Q92832-2	>tr|J3KNC5|J3KNC5_HUMAN Isoform of Q92832, NEL-like 1 (Chicken), isoform CRA_a OS=Homo sapiens OX=9606 GN=NELL1 PE=1 SV=1;>sp|Q92832|NELL1_HUMAN Protein kinase C-binding protein NELL1 OS=Homo sapiens OX=9606 GN=NELL1 PE=1 SV=4;>sp|Q92832-2|NELL1_HUMAN Isoform of Q92832, Isoform 2 of Protein kinase C-binding protein NELL1 OS=Homo sapiens OX=9606 GN=NELL1	NELL1	4	2	1	1	1	0.100277	4.48479e-13	0.102445	0	0.349452	0.336137	0.15929	0.105963	0.377551	0.999998	0.384449	1	0.0089583	0.0039204	0.0436311	0.0605629	0.905272	1	0.570325	1	0.0361673	0.016849	0.121601	0.165745	FALSE	FALSE	FALSE	FALSE	FALSE	FALSE	FALSE	FALSE	0	0	0	0	33	34	54	55	29
F8VVB6;Q99435;Q99435-2;Q99435-3;Q99435-4	F8VVB6;Q99435;Q99435-2;Q99435-3;Q99435-4	>tr|F8VVB6|F8VVB6_HUMAN Isoform of Q99435, Protein kinase C-binding protein NELL2 OS=Homo sapiens OX=9606 GN=NELL2 PE=1 SV=1;>sp|Q99435|NELL2_HUMAN Protein kinase C-binding protein NELL2 OS=Homo sapiens OX=9606 GN=NELL2 PE=1 SV=1;>sp|Q99435-2|NELL2_HUMAN Isoform of Q99435, Isoform 2 of Protein kinase C-binding protein NELL2 OS=Homo sapiens OX=9606 GN=NELL2;>sp|Q99435-3|NELL2_HUMAN Isoform of Q994…	NELL2	30	24	23	24	22	-0.0043912	0	0.0563232	1.48677e-15	0.553276	0.530297	0.150548	0.128472	0.960395	1	0.532071	1	9.66668e-09	1.93163e-11	0.00650722	0.00839105	0.993273	1	0.697011	1	4.65075e-07	7.11826e-10	0.0301376	0.0349425	FALSE	FALSE	FALSE	FALSE	TRUE	TRUE	FALSE	FALSE	0	0	0	2	505	557	656	864	572
A0A0C4DGV8;Q13214;Q13214-2	A0A0C4DGV8;Q13214;Q13214-2	>tr|A0A0C4DGV8|A0A0C4DGV8_HUMAN Isoform of Q13214, Semaphorin-3B OS=Homo sapiens OX=9606 GN=SEMA3B PE=1 SV=1;>sp|Q13214|SEM3B_HUMAN Semaphorin-3B OS=Homo sapiens OX=9606 GN=SEMA3B PE=2 SV=1;>sp|Q13214-2|SEM3B_HUMAN Isoform of Q13214, Isoform 2 of Semaphorin-3B OS=Homo sapiens OX=9606 GN=SEMA3B	SEMA3B	13	7	9	5	4	-0.0553832	0	-0.109547	-0.0996953	-0.0498006	-4.55976e-17	-0.0873415	-0.0300711	0.384391	1	0.119989	0.0555628	0.602849	1	0.189398	0.390665	0.905272	1	0.25343	0.155711	0.757717	1	0.338294	0.707408	FALSE	FALSE	FALSE	FALSE	FALSE	FALSE	FALSE	FALSE	0	0	0	0	151	185	127	264	177
Q8IV08	Q8IV08	>sp|Q8IV08|PLD3_HUMAN Phospholipase D3 OS=Homo sapiens OX=9606 GN=PLD3 PE=1 SV=1	PLD3	7	6	6	6	6	0.177639	0.138968	0.301922	0.317352	0.385445	0.328255	0.218951	0.22897	0.0337972	0.0505513	6.01215e-05	3.12446e-07	0.00287524	0.00382664	9.10696e-05	1.98919e-06	0.484844	0.621502	0.00116342	1.20292e-05	0.0139494	0.016528	0.00114431	3.63845e-05	FALSE	FALSE	TRUE	TRUE	FALSE	FALSE	TRUE	TRUE	0	2	2	0	130	150	155	222	152
O95445	O95445	>sp|O95445|APOM_HUMAN Apolipoprotein M OS=Homo sapiens OX=9606 GN=APOM PE=1 SV=2	APOM	9	4	5	4	4	-0.0727509	-3.2225e-15	-0.138108	-6.48722e-15	-0.148937	0	-0.176728	-0.116831	0.683733	1	0.331067	1	0.413122	1	0.0820356	0.126035	0.968144	1	0.515722	1	0.590612	1	0.188831	0.286352	FALSE	FALSE	FALSE	FALSE	FALSE	FALSE	FALSE	FALSE	0	0	0	0	93	109	115	164	116
P09603	P09603	>sp|P09603|CSF1_HUMAN Macrophage colony-stimulating factor 1 OS=Homo sapiens OX=9606 GN=CSF1 PE=1 SV=2	CSF1	17	11	11	14	8	-0.0903086	-0.0224539	-0.00730841	0	0.303532	0.243372	-0.0335593	-0.00575289	0.152632	0.491553	0.886176	1	3.42959e-05	0.000209499	0.443626	0.724807	0.762359	1	0.938028	1	0.000351482	0.00130523	0.620205	1	FALSE	FALSE	FALSE	FALSE	TRUE	TRUE	FALSE	FALSE	0	0	0	2	226	254	315	371	255
Q9BUJ0	Q9BUJ0	>sp|Q9BUJ0|ABHEA_HUMAN Protein ABHD14A OS=Homo sapiens OX=9606 GN=ABHD14A PE=2 SV=2	ABHD14A	5	5	5	5	5	-0.0445847	-2.00334e-17	0.167684	0.123708	-0.00213325	8.18751e-14	-0.0375587	0	0.569379	1	0.0665175	0.0607603	0.98456	1	0.522948	1	0.950664	1	0.171788	0.16701	0.994903	1	0.695819	1	FALSE	FALSE	FALSE	FALSE	FALSE	FALSE	FALSE	FALSE	0	0	0	0	99	117	101	161	116
P08571	P08571	>sp|P08571|CD14_HUMAN Monocyte differentiation antigen CD14 OS=Homo sapiens OX=9606 GN=CD14 PE=1 SV=2	CD14	24	22	20	21	20	-0.0560443	-7.9265e-15	0.233943	0.169164	0.222418	0.143408	0.0660156	7.99971e-17	0.428564	1	0.0104245	0.0335844	0.00114802	0.0108566	0.155019	1	0.908879	1	0.0463488	0.103243	0.00654067	0.040093	0.296692	1	FALSE	FALSE	FALSE	FALSE	TRUE	FALSE	FALSE	FALSE	0	0	0	1	448	498	509	754	473
F6S8M0;H7C3P4;P15586;P15586-2	F6S8M0;H7C3P4;P15586;P15586-2	>tr|F6S8M0|F6S8M0_HUMAN Isoform of P15586, N-acetylglucosamine-6-sulfatase OS=Homo sapiens OX=9606 GN=GNS PE=1 SV=1;>tr|H7C3P4|H7C3P4_HUMAN Isoform of P15586, N-acetylglucosamine-6-sulfatase OS=Homo sapiens OX=9606 GN=GNS PE=1 SV=1;>sp|P15586|GNS_HUMAN N-acetylglucosamine-6-sulfatase OS=Homo sapiens OX=9606 GN=GNS PE=1 SV=3;>sp|P15586-2|GNS_HUMAN Isoform of P15586, Isoform 2 of N-acetylglucosamin…	GNS	12	4	4	8	4	0.0125823	0	-0.346076	-0.283264	0.00805355	0	-0.136549	-0.0661031	0.89769	1	0.00115657	0.00184873	0.923732	1	0.0275726	0.180085	0.986632	1	0.0100009	0.0115525	0.968465	1	0.0874304	0.380442	FALSE	FALSE	FALSE	FALSE	FALSE	FALSE	FALSE	FALSE	0	0	0	0	82	95	178	149	89
P08253	P08253	>sp|P08253|MMP2_HUMAN 72 kDa type IV collagenase OS=Homo sapiens OX=9606 GN=MMP2 PE=1 SV=2	MMP2	32	19	20	25	17	-0.182758	-0.192168	-0.0905075	-0.0453342	-0.0518098	-0.0149143	-0.181784	-0.184997	0.00724288	0.00127599	0.122224	0.259143	0.362156	0.569429	1.20853e-06	1.32571e-08	0.245667	0.0603757	0.256337	0.526888	0.538878	0.956597	3.7156e-05	4.67232e-07	FALSE	FALSE	FALSE	FALSE	FALSE	FALSE	TRUE	TRUE	0	2	0	0	398	453	578	679	449
P00747	P00747	>sp|P00747|PLMN_HUMAN Plasminogen OS=Homo sapiens OX=9606 GN=PLG PE=1 SV=2	PLG	41	31	30	32	27	0.0959781	1.78271e-16	-0.255789	-0.207687	-0.244307	-0.212881	-0.189622	-0.161498	0.431336	1	0.0145632	0.0229818	0.0157712	0.0170879	0.0061725	0.00766523	0.908879	1	0.0570187	0.0773526	0.0569077	0.0588395	0.0288649	0.0323867	FALSE	FALSE	FALSE	FALSE	FALSE	FALSE	FALSE	FALSE	0	0	0	0	626	694	781	1017	703
Q96FE5;Q96FE5-2	Q96FE5;Q96FE5-2	>sp|Q96FE5|LIGO1_HUMAN Leucine-rich repeat and immunoglobulin-like domain-containing nogo receptor-interacting protein 1 OS=Homo sapiens OX=9606 GN=LINGO1 PE=1 SV=2;>sp|Q96FE5-2|LIGO1_HUMAN Isoform of Q96FE5, Isoform 2 of Leucine-rich repeat and immunoglobulin-like domain-containing nogo receptor-interacting protein 1 OS=Homo sapiens OX=9606 GN=LINGO1	LINGO1	10	8	8	6	6	0.0129575	5.01408e-17	-0.0317282	0	0.423281	0.319025	0.0430589	0	0.906926	1	0.805999	1	0.00807072	0.0173928	0.576346	1	0.986632	1	0.895124	1	0.0329681	0.0596522	0.743589	1	FALSE	FALSE	FALSE	FALSE	FALSE	FALSE	FALSE	FALSE	0	0	0	0	155	170	169	269	175
P43652	P43652	>sp|P43652|AFAM_HUMAN Afamin OS=Homo sapiens OX=9606 GN=AFM PE=1 SV=1	AFM	39	27	27	28	25	0.0368701	3.49027e-15	-0.209852	-0.13609	-0.191878	-0.11799	-0.168977	-0.144357	0.74012	1	0.0681248	0.147313	0.105399	0.1926	0.01638	0.021293	0.975518	1	0.171896	0.331761	0.229623	0.413875	0.0597232	0.0725898	FALSE	FALSE	FALSE	FALSE	FALSE	FALSE	FALSE	FALSE	0	0	0	0	554	620	662	955	625
P11279	P11279	>sp|P11279|LAMP1_HUMAN Lysosome-associated membrane glycoprotein 1 OS=Homo sapiens OX=9606 GN=LAMP1 PE=1 SV=3	LAMP1	4	4	4	4	4	0.132997	1.89148e-17	-0.0719362	0	0.333229	0.301367	0.0739426	0.0633612	0.131317	1	0.355656	1	0.0023921	0.000978021	0.162446	0.12492	0.73238	1	0.542543	1	0.012009	0.00508688	0.304849	0.284301	FALSE	FALSE	FALSE	FALSE	FALSE	TRUE	FALSE	FALSE	0	0	0	1	83	94	88	137	99
Q15375;Q15375-4	Q15375;Q15375-4	>sp|Q15375|EPHA7_HUMAN Ephrin type-A receptor 7 OS=Homo sapiens OX=9606 GN=EPHA7 PE=1 SV=3;>sp|Q15375-4|EPHA7_HUMAN Isoform of Q15375, Isoform 4 of Ephrin type-A receptor 7 OS=Homo sapiens OX=9606 GN=EPHA7	EPHA7	9	3	4	5	3	0.0686605	-2.69768e-17	-0.081669	-0.0232789	0.186426	0.221249	0.0628652	2.07409e-16	0.538015	1	0.192223	0.455478	0.0918724	0.00334302	0.325334	1	0.942234	1	0.35325	0.81382	0.208312	0.0146215	0.50495	1	FALSE	FALSE	FALSE	FALSE	FALSE	FALSE	FALSE	FALSE	0	0	0	0	76	92	120	132	91
P12955	P12955	>sp|P12955|PEPD_HUMAN Xaa-Pro dipeptidase OS=Homo sapiens OX=9606 GN=PEPD PE=1 SV=3	PEPD	8	3	3	3	2	0.0189797	6.54998e-18	-0.00164143	0	-0.140814	-0.0526112	-0.0604423	0	0.854077	1	0.983598	1	0.137816	0.354584	0.442888	1	0.98603	1	0.989719	1	0.279177	0.657538	0.620128	1	FALSE	FALSE	FALSE	FALSE	FALSE	FALSE	FALSE	FALSE	0	0	0	0	57	58	85	82	68
Q8NCC3	Q8NCC3	>sp|Q8NCC3|PAG15_HUMAN Group XV phospholipase A2 OS=Homo sapiens OX=9606 GN=PLA2G15 PE=1 SV=2	PLA2G15	6	5	6	6	5	0.101409	0.0154237	-0.156739	-0.163523	0.0678628	1.15693e-16	-0.0626234	-0.0497137	0.140556	0.583203	0.0174492	0.00558633	0.375954	1	0.14947	0.115261	0.757367	1	0.0647605	0.0266463	0.552761	1	0.289524	0.26823	FALSE	FALSE	FALSE	FALSE	FALSE	FALSE	FALSE	FALSE	0	0	0	0	105	129	138	176	133
A0A087WWF1;Q8WWX9	A0A087WWF1;Q8WWX9	>tr|A0A087WWF1|A0A087WWF1_HUMAN Isoform of Q8WWX9, Selenoprotein M OS=Homo sapiens OX=9606 GN=SELENOM PE=1 SV=1;>sp|Q8WWX9|SELM_HUMAN Selenoprotein M OS=Homo sapiens OX=9606 GN=SELENOM PE=1 SV=3	SELENOM	4	4	4	4	4	0.0395659	0	0.0736817	0.00717708	-0.0376931	-1.46473e-17	-0.0381984	-1.218e-16	0.628215	1	0.25998	0.703033	0.622878	1	0.391054	1	0.968144	1	0.435214	1	0.771139	1	0.570205	1	FALSE	FALSE	FALSE	FALSE	FALSE	FALSE	FALSE	FALSE	0	0	0	0	84	96	102	136	96
Q7LFX5	Q7LFX5	>sp|Q7LFX5|CHSTF_HUMAN Carbohydrate sulfotransferase 15 OS=Homo sapiens OX=9606 GN=CHST15 PE=1 SV=1	CHST15	7	7	7	4	4	-0.0461051	-3.23256e-13	0.187989	0.132109	0.184189	0.145721	0.0815884	0.0413772	0.407843	0.999998	0.00731839	0.00704017	0.0553926	0.0434615	0.104934	0.212916	0.908879	1	0.0360788	0.0317987	0.146027	0.123605	0.224304	0.436401	FALSE	FALSE	FALSE	FALSE	FALSE	FALSE	FALSE	FALSE	0	0	0	0	129	146	103	222	120
P35858;P35858-2	P35858;P35858-2	>sp|P35858|ALS_HUMAN Insulin-like growth factor-binding protein complex acid labile subunit OS=Homo sapiens OX=9606 GN=IGFALS PE=1 SV=1;>sp|P35858-2|ALS_HUMAN Isoform of P35858, Isoform 2 of Insulin-like growth factor-binding protein complex acid labile subunit OS=Homo sapiens OX=9606 GN=IGFALS	IGFALS	19	17	18	13	12	0.235854	0.108834	-0.541291	-0.498158	-0.26089	-0.13846	-0.220597	-0.179414	0.115699	0.28558	8.09607e-05	4.99682e-05	0.0925945	0.223949	0.0235043	0.0345257	0.722904	1	0.00145459	0.000621218	0.209639	0.465084	0.0786199	0.106148	FALSE	FALSE	TRUE	TRUE	FALSE	FALSE	FALSE	FALSE	0	0	2	0	336	379	310	558	399
O95158	O95158	>sp|O95158|NXPH4_HUMAN Neurexophilin-4 OS=Homo sapiens OX=9606 GN=NXPH4 PE=2 SV=3	NXPH4	3	2	2	2	2	0.10827	1.11178e-18	-0.185617	-0.0578091	0.108958	0.10273	-0.0561193	-5.38988e-16	0.372288	1	0.136381	0.435861	0.262846	0.183314	0.400731	1	0.905272	1	0.27915	0.783433	0.435645	0.396875	0.578375	1	FALSE	FALSE	FALSE	FALSE	FALSE	FALSE	FALSE	FALSE	0	0	0	0	44	51	60	74	51
A0A087WXM8;P50895	A0A087WXM8;P50895	>tr|A0A087WXM8|A0A087WXM8_HUMAN Isoform of P50895, Basal cell adhesion molecule OS=Homo sapiens OX=9606 GN=BCAM PE=1 SV=1;>sp|P50895|BCAM_HUMAN Basal cell adhesion molecule OS=Homo sapiens OX=9606 GN=BCAM PE=1 SV=2	BCAM	14	5	4	9	4	-0.185159	-0.125609	0.0897056	0.00800998	0.0802287	0	-0.0769132	-0.0566173	0.0313522	0.0412381	0.224895	0.724446	0.200365	1	0.0950431	0.0904325	0.47805	0.578946	0.394848	1	0.358134	1	0.21064	0.223665	FALSE	FALSE	FALSE	FALSE	FALSE	FALSE	FALSE	FALSE	0	0	0	0	107	124	198	186	117
P01042-2	P01042-2	>sp|P01042-2|KNG1_HUMAN Isoform of P01042, Isoform LMW of Kininogen-1 OS=Homo sapiens OX=9606 GN=KNG1	KNG1	2	2	2	2	2	-0.256972	-1.01788e-16	-0.619328	-0.568021	-0.0783764	-1.10227e-14	-0.386791	-0.290144	0.319534	1	5.3778e-06	2.52432e-06	0.624987	1	0.00102522	0.000382976	0.882151	1	0.000255762	6.27974e-05	0.773198	1	0.00788005	0.002767	FALSE	FALSE	TRUE	TRUE	FALSE	FALSE	TRUE	TRUE	0	2	2	0	42	48	52	74	50
O15335	O15335	>sp|O15335|CHAD_HUMAN Chondroadherin OS=Homo sapiens OX=9606 GN=CHAD PE=1 SV=2	CHAD	9	8	6	6	4	-0.0459124	-1.55222e-15	-0.0946934	-0.0546386	-0.0481998	-1.02785e-17	-0.13691	-0.118472	0.491747	1	0.412401	0.379919	0.625631	1	0.0509344	0.00899204	0.930081	1	0.600768	0.706094	0.773443	1	0.136978	0.0368232	FALSE	FALSE	FALSE	FALSE	FALSE	FALSE	FALSE	FALSE	0	0	0	0	155	154	144	248	151
Q13641	Q13641	>sp|Q13641|TPBG_HUMAN Trophoblast glycoprotein OS=Homo sapiens OX=9606 GN=TPBG PE=1 SV=1	TPBG	4	4	4	4	4	0.131371	8.11305e-18	-0.018446	-1.62652e-18	0.376822	0.360051	0.112195	0.0758395	0.326011	1	0.820755	1	0.00206648	0.000603746	0.115752	0.145326	0.882151	1	0.903445	1	0.010716	0.00329072	0.239286	0.320987	FALSE	FALSE	FALSE	FALSE	FALSE	TRUE	FALSE	FALSE	0	0	0	1	81	93	90	129	90
B1AKC9;P29323;P29323-2;P29323-3	B1AKC9;P29323;P29323-2;P29323-3	>tr|B1AKC9|B1AKC9_HUMAN Isoform of P29323, Ephrin type-B receptor 2 OS=Homo sapiens OX=9606 GN=EPHB2 PE=1 SV=1;>sp|P29323|EPHB2_HUMAN Ephrin type-B receptor 2 OS=Homo sapiens OX=9606 GN=EPHB2 PE=1 SV=5;>sp|P29323-2|EPHB2_HUMAN Isoform of P29323, Isoform 2 of Ephrin type-B receptor 2 OS=Homo sapiens OX=9606 GN=EPHB2;>sp|P29323-3|EPHB2_HUMAN Isoform of P29323, Isoform 3 of Ephrin type-B receptor 2 …	EPHB2	4	1	1	2	1	0.114504	0	-0.0475292	0	0.174651	1.41652e-17	-0.0497757	-5.86261e-18	0.543323	1	0.770322	1	0.298082	1	0.651088	1	0.944706	1	0.874411	1	0.471918	1	0.798339	1	FALSE	FALSE	FALSE	FALSE	FALSE	FALSE	FALSE	FALSE	0	0	0	0	20	27	45	38	31
O15230	O15230	>sp|O15230|LAMA5_HUMAN Laminin subunit alpha-5 OS=Homo sapiens OX=9606 GN=LAMA5 PE=1 SV=8	LAMA5	20	9	8	11	7	-0.0606114	-0.0154541	-0.00670779	-7.79651e-18	0.0497631	0.0183257	-0.0486938	-0.0342305	0.344496	0.585887	0.870318	1	0.318442	0.473058	0.187568	0.188127	0.896012	1	0.929397	1	0.494553	0.824541	0.336272	0.395121	FALSE	FALSE	FALSE	FALSE	FALSE	FALSE	FALSE	FALSE	0	0	0	0	188	207	258	304	165
P06396	P06396	>sp|P06396|GELS_HUMAN Gelsolin OS=Homo sapiens OX=9606 GN=GSN PE=1 SV=1	GSN	108	95	94	92	90	-0.0800131	-0.0602258	0.248909	0.240992	-0.0147645	-9.36606e-16	-0.027293	-2.89493e-14	0.142234	0.158897	0.000420532	0.000125347	0.790683	1	0.454125	0.999999	0.757671	1	0.00485714	0.00135124	0.884666	1	0.629761	1	FALSE	FALSE	TRUE	TRUE	FALSE	FALSE	FALSE	FALSE	0	0	2	0	2039	2251	2317	3399	2294
P55058	P55058	>sp|P55058|PLTP_HUMAN Phospholipid transfer protein OS=Homo sapiens OX=9606 GN=PLTP PE=1 SV=1	PLTP	41	39	39	37	37	-0.0631654	-0.0573994	0.177597	0.133534	0.0595544	0.0212566	-0.0202986	-0.00333461	0.316782	0.226646	0.0292604	0.0462668	0.243559	0.475575	0.605738	0.761984	0.882151	1	0.0944394	0.133357	0.411556	0.827003	0.764447	1	FALSE	FALSE	FALSE	FALSE	FALSE	FALSE	FALSE	FALSE	0	0	0	0	783	908	876	1345	919
A0A140TA33;A0A140TA41;A0A140TA52;P22105;P22105-3;P22105-4	A0A140TA33;A0A140TA41;A0A140TA52;P22105;P22105-3;P22105-4	>tr|A0A140TA33|A0A140TA33_HUMAN Isoform of P22105, Tenascin-X OS=Homo sapiens OX=9606 GN=TNXB PE=1 SV=1;>tr|A0A140TA41|A0A140TA41_HUMAN Isoform of P22105, Tenascin-X OS=Homo sapiens OX=9606 GN=TNXB PE=1 SV=1;>tr|A0A140TA52|A0A140TA52_HUMAN Isoform of P22105, Tenascin-X OS=Homo sapiens OX=9606 GN=TNXB PE=1 SV=1;>sp|P22105|TENX_HUMAN Tenascin-X OS=Homo sapiens OX=9606 GN=TNXB PE=1 SV=4;>sp|P22105-3…	TNXB	84	55	55	63	46	0.0314111	1.16056e-16	-0.268746	-0.252304	0.045149	3.36939e-17	-0.129012	-0.120113	0.60447	1	0.000621132	0.000259867	0.478734	1	0.00207302	0.00179229	0.965829	1	0.00639726	0.0024718	0.651236	1	0.0129117	0.0100382	FALSE	FALSE	TRUE	TRUE	FALSE	FALSE	FALSE	FALSE	0	0	2	0	1146	1241	1479	1897	1330
P12111	P12111	>sp|P12111|CO6A3_HUMAN Collagen alpha-3(VI) chain OS=Homo sapiens OX=9606 GN=COL6A3 PE=1 SV=5	COL6A3	71	49	51	47	39	-0.0561403	-5.00104e-16	0.111817	0.0681448	-0.0322319	-2.16004e-16	-0.0553087	-0.0262268	0.290207	1	0.0695331	0.151898	0.489252	1	0.111232	0.281593	0.882151	1	0.173511	0.338318	0.658931	1	0.233386	0.546246	FALSE	FALSE	FALSE	FALSE	FALSE	FALSE	FALSE	FALSE	0	0	0	0	1015	1175	1132	1720	1150
A0A0G2JQ91;Q7Z304	A0A0G2JQ91;Q7Z304	>tr|A0A0G2JQ91|A0A0G2JQ91_HUMAN Isoform of Q7Z304, MAM domain-containing protein 2 (Fragment) OS=Homo sapiens OX=9606 GN=MAMDC2 PE=1 SV=1;>sp|Q7Z304|MAMC2_HUMAN MAM domain-containing protein 2 OS=Homo sapiens OX=9606 GN=MAMDC2 PE=2 SV=3	MAMDC2	3	1	1	2	1	0.33969	4.86815e-20	-0.19553	0	-0.0550944	0	0.0318584	-1.09654e-16	0.334493	1	0.444253	1	0.636969	1	0.849871	1	0.882151	1	0.630373	1	0.784419	1	0.931057	1	FALSE	FALSE	FALSE	FALSE	FALSE	FALSE	FALSE	FALSE	0	0	0	0	12	20	33	23	12
Q92485	Q92485	>sp|Q92485|ASM3B_HUMAN Acid sphingomyelinase-like phosphodiesterase 3b OS=Homo sapiens OX=9606 GN=SMPDL3B PE=1 SV=2	SMPDL3B	9	8	8	6	6	0.155356	0.102541	-0.383808	-0.395861	-0.00536222	4.58948e-17	-0.157174	-0.143256	0.126028	0.147563	7.40591e-05	1.44999e-06	0.965628	1	0.0290394	0.0124429	0.725633	1	0.00136084	4.26297e-05	0.985544	1	0.0910236	0.047819	FALSE	FALSE	TRUE	TRUE	FALSE	FALSE	FALSE	FALSE	0	0	2	0	143	179	156	252	187
Q8IZP7	Q8IZP7	>sp|Q8IZP7|H6ST3_HUMAN Heparan-sulfate 6-O-sulfotransferase 3 OS=Homo sapiens OX=9606 GN=HS6ST3 PE=2 SV=3	HS6ST3	12	11	11	9	9	0.0138057	-1.72291e-17	0.301171	0.255159	0.659212	0.66125	0.227913	0.226697	0.858315	1	0.00245641	0.00340595	4.48814e-09	4.78214e-14	4.42787e-05	5.84307e-06	0.98603	1	0.0164133	0.0186773	3.00367e-07	4.35929e-12	0.000646291	9.27828e-05	FALSE	FALSE	FALSE	FALSE	TRUE	TRUE	TRUE	TRUE	0	2	0	2	219	256	245	358	256
P25311	P25311	>sp|P25311|ZA2G_HUMAN Zinc-alpha-2-glycoprotein OS=Homo sapiens OX=9606 GN=AZGP1 PE=1 SV=2	AZGP1	26	24	23	24	23	-0.0192415	0	-0.292803	-0.269166	-0.213432	-0.147192	-0.236613	-0.218312	0.814246	1	0.000838152	0.000446105	0.045496	0.11071	4.85087e-05	4.22513e-05	0.98603	1	0.00811552	0.00392039	0.126281	0.264865	0.000694011	0.000480733	FALSE	FALSE	TRUE	TRUE	FALSE	FALSE	TRUE	TRUE	0	2	2	0	485	547	606	822	559
P60709;P63261	P60709;P63261	>sp|P60709|ACTB_HUMAN Actin, cytoplasmic 1 OS=Homo sapiens OX=9606 GN=ACTB PE=1 SV=1;>sp|P63261|ACTG_HUMAN Actin, cytoplasmic 2 OS=Homo sapiens OX=9606 GN=ACTG1 PE=1 SV=1	ACTB;ACTG1	31	20	21	21	18	-0.011747	-4.22278e-16	0.11557	0.0647268	0.337253	0.313513	0.0840265	0.0584024	0.872651	1	0.23546	0.329664	5.2609e-05	1.88179e-05	0.0820665	0.128796	0.98603	1	0.405474	0.63536	0.000497916	0.000149507	0.188831	0.291253	FALSE	FALSE	FALSE	FALSE	TRUE	TRUE	FALSE	FALSE	0	0	0	2	419	491	554	719	503
P36955	P36955	>sp|P36955|PEDF_HUMAN Pigment epithelium-derived factor OS=Homo sapiens OX=9606 GN=SERPINF1 PE=1 SV=4	SERPINF1	38	31	33	36	31	-0.0479566	-0.00590071	-0.481559	-0.480005	-0.0562731	-5.43491e-17	-0.271495	-0.263811	0.424453	0.741008	6.3611e-08	2.34351e-10	0.408215	1	5.39999e-09	1.7223e-11	0.908879	1	2.13624e-05	6.16655e-08	0.586062	1	3.3926e-07	1.03697e-09	FALSE	FALSE	TRUE	TRUE	FALSE	FALSE	TRUE	TRUE	0	2	2	0	653	753	900	1137	772
Q9BY76;Q9BY76-2;Q9BY76-3	Q9BY76;Q9BY76-2;Q9BY76-3	>sp|Q9BY76|ANGL4_HUMAN Angiopoietin-related protein 4 OS=Homo sapiens OX=9606 GN=ANGPTL4 PE=1 SV=2;>sp|Q9BY76-2|ANGL4_HUMAN Isoform of Q9BY76, Isoform 2 of Angiopoietin-related protein 4 OS=Homo sapiens OX=9606 GN=ANGPTL4;>sp|Q9BY76-3|ANGL4_HUMAN Isoform of Q9BY76, Isoform 3 of Angiopoietin-related protein 4 OS=Homo sapiens OX=9606 GN=ANGPTL4	ANGPTL4	1	1	1	1	1	-0.0532344	0	-0.182502	-0.0534765	-0.196149	-0.0544007	-0.196299	-0.146312	0.693194	1	0.201403	0.482179	0.142031	0.43313	0.0255768	0.0481283	0.969232	1	0.363863	0.852113	0.286043	0.768628	0.083212	0.140281	FALSE	FALSE	FALSE	FALSE	FALSE	FALSE	FALSE	FALSE	0	0	0	0	15	21	20	23	12
Q6ZSJ9;Q6ZSJ9-2;Q6ZSJ9-3	Q6ZSJ9;Q6ZSJ9-2;Q6ZSJ9-3	>sp|Q6ZSJ9|SHSA6_HUMAN Protein shisa-6 OS=Homo sapiens OX=9606 GN=SHISA6 PE=2 SV=2;>sp|Q6ZSJ9-2|SHSA6_HUMAN Isoform of Q6ZSJ9, Isoform 2 of Protein shisa-6 OS=Homo sapiens OX=9606 GN=SHISA6;>sp|Q6ZSJ9-3|SHSA6_HUMAN Isoform of Q6ZSJ9, Isoform 3 of Protein shisa-6 OS=Homo sapiens OX=9606 GN=SHISA6	SHISA6	3	3	3	3	3	0.0806184	0.00454766	-0.131389	-0.0736544	0.22451	0.0948973	-0.00539171	0	0.356165	0.813189	0.0880605	0.212732	0.0212968	0.216812	0.920128	1	0.901198	1	0.206069	0.448512	0.0712087	0.452977	0.965566	1	FALSE	FALSE	FALSE	FALSE	FALSE	FALSE	FALSE	FALSE	0	0	0	0	65	72	73	110	75
Q9UJH8	Q9UJH8	>sp|Q9UJH8|METRN_HUMAN Meteorin OS=Homo sapiens OX=9606 GN=METRN PE=2 SV=2	METRN	3	2	2	2	2	0.083562	3.51695e-16	0.156505	0.137242	-0.19978	-0.157023	-0.0265146	0	0.439379	1	0.0358981	0.021435	0.0487315	0.050969	0.661312	1	0.908879	1	0.10917	0.0732776	0.133205	0.141699	0.803022	1	FALSE	FALSE	FALSE	FALSE	FALSE	FALSE	FALSE	FALSE	0	0	0	0	43	48	50	74	49
P02458;P02458-1	P02458;P02458-1	>sp|P02458|CO2A1_HUMAN Collagen alpha-1(II) chain OS=Homo sapiens OX=9606 GN=COL2A1 PE=1 SV=3;>sp|P02458-1|CO2A1_HUMAN Isoform of P02458, Isoform 1 of Collagen alpha-1(II) chain OS=Homo sapiens OX=9606 GN=COL2A1	COL2A1	13	4	2	1	1	-0.0914691	-4.13226e-15	-0.184562	-0.379303	-0.076494	0	-0.200369	-0.186972	0.44765	1	0.546515	0.00538169	0.757087	1	0.0911938	0.00370115	0.908879	1	0.710381	0.0258994	0.868692	1	0.20462	0.0180681	FALSE	FALSE	FALSE	FALSE	FALSE	FALSE	FALSE	FALSE	0	0	0	0	70	78	27	122	56
Q9UIW2	Q9UIW2	>sp|Q9UIW2|PLXA1_HUMAN Plexin-A1 OS=Homo sapiens OX=9606 GN=PLXNA1 PE=1 SV=3	PLXNA1	8	4	3	2	2	-0.0822182	-2.98708e-15	0.280846	0.239102	0.399204	0.369093	0.145079	0.151931	0.44321	1	0.00272042	0.00234033	0.00019643	0.000288095	0.0442215	0.00555955	0.908879	1	0.0176663	0.0137611	0.0014728	0.00171471	0.122136	0.0252627	FALSE	FALSE	FALSE	FALSE	TRUE	TRUE	FALSE	FALSE	0	0	0	2	76	70	57	135	65
Q6UWH4;Q6UWH4-2	Q6UWH4;Q6UWH4-2	>sp|Q6UWH4|F198B_HUMAN Protein FAM198B OS=Homo sapiens OX=9606 GN=FAM198B PE=2 SV=1;>sp|Q6UWH4-2|F198B_HUMAN Isoform of Q6UWH4, Isoform 2 of Protein FAM198B OS=Homo sapiens OX=9606 GN=FAM198B	FAM198B	8	5	5	7	5	0.0189933	0	0.271569	0.220318	0.0677311	8.48873e-16	0.0914659	0.0529858	0.79756	1	0.00589139	0.00866081	0.380935	1	0.100176	0.154509	0.98603	1	0.0313589	0.0369512	0.557246	1	0.218465	0.336751	FALSE	FALSE	FALSE	FALSE	FALSE	FALSE	FALSE	FALSE	0	0	0	0	102	114	142	158	110
A0A0D9SEP4;A0A1D5RMU6;E7ERL8;Q9ULB1-2;Q9ULB1-3	A0A0D9SEP4;A0A1D5RMU6;E7ERL8;Q9ULB1-2;Q9ULB1-3	>tr|A0A0D9SEP4|A0A0D9SEP4_HUMAN Isoform of Q9ULB1, Neurexin-1-beta OS=Homo sapiens OX=9606 GN=NRXN1 PE=1 SV=1;>tr|A0A1D5RMU6|A0A1D5RMU6_HUMAN Isoform of Q9ULB1, Neurexin-1-beta OS=Homo sapiens OX=9606 GN=NRXN1 PE=1 SV=1;>tr|E7ERL8|E7ERL8_HUMAN Isoform of Q9ULB1, Neurexin-1-beta OS=Homo sapiens OX=9606 GN=NRXN1 PE=1 SV=1;>sp|Q9ULB1-2|NRX1A_HUMAN Isoform of Q9ULB1, Isoform 2a of Neurexin-1 OS=Homo …	NRXN1	72	55	54	56	49	0.045815	1.38878e-16	0.0716113	0.0102852	0.358369	0.328359	0.0913699	0.0617747	0.433832	1	0.234264	0.654079	1.44671e-06	1.05999e-07	0.0136956	0.0459228	0.908879	1	0.40487	1	2.5534e-05	1.6392e-06	0.0519036	0.135466	FALSE	FALSE	FALSE	FALSE	TRUE	TRUE	FALSE	FALSE	0	0	0	2	1117	1286	1449	1885	1259
P22792	P22792	>sp|P22792|CPN2_HUMAN Carboxypeptidase N subunit 2 OS=Homo sapiens OX=9606 GN=CPN2 PE=1 SV=3	CPN2	11	10	10	7	6	-0.11418	-1.35322e-14	-0.184494	-0.122101	-0.00799914	0	-0.177829	-0.159204	0.262033	1	0.0717608	0.131774	0.951425	1	0.0236206	0.0188332	0.856225	1	0.176886	0.305271	0.980572	1	0.0786448	0.0659554	FALSE	FALSE	FALSE	FALSE	FALSE	FALSE	FALSE	FALSE	0	0	0	0	191	215	187	331	220
P54802	P54802	>sp|P54802|ANAG_HUMAN Alpha-N-acetylglucosaminidase OS=Homo sapiens OX=9606 GN=NAGLU PE=1 SV=2	NAGLU	17	13	14	9	9	-0.0401181	-6.9601e-16	-0.0455426	-1.22059e-15	-0.0408902	-1.51508e-16	-0.107617	-0.0737784	0.588854	1	0.5744	1	0.668857	1	0.0442889	0.0805111	0.96038	1	0.731918	1	0.805045	1	0.122136	0.205545	FALSE	FALSE	FALSE	FALSE	FALSE	FALSE	FALSE	FALSE	0	0	0	0	243	287	240	414	283
Q9UJA9	Q9UJA9	>sp|Q9UJA9|ENPP5_HUMAN Ectonucleotide pyrophosphatase/phosphodiesterase family member 5 OS=Homo sapiens OX=9606 GN=ENPP5 PE=1 SV=1	ENPP5	21	16	15	16	12	-0.0786627	-4.05336e-14	0.126394	0.055883	0.563635	0.518088	0.109003	0.0660778	0.457505	1	0.165791	0.359188	2.64643e-06	3.57284e-06	0.104056	0.201962	0.910757	1	0.318105	0.677721	4.24409e-05	3.66163e-05	0.223087	0.415719	FALSE	FALSE	FALSE	FALSE	TRUE	TRUE	FALSE	FALSE	0	0	0	2	306	364	405	542	355
O60476	O60476	>sp|O60476|MA1A2_HUMAN Mannosyl-oligosaccharide 1,2-alpha-mannosidase IB OS=Homo sapiens OX=9606 GN=MAN1A2 PE=1 SV=1	MAN1A2	9	3	3	4	3	0.0134131	0	-0.0113851	-3.92702e-18	0.229342	0.182205	0.0308594	1.5223e-17	0.864359	1	0.906982	1	0.00435265	0.0028662	0.582223	1	0.98603	1	0.950827	1	0.0199968	0.0129277	0.746506	1	FALSE	FALSE	FALSE	FALSE	FALSE	FALSE	FALSE	FALSE	0	0	0	0	69	79	141	123	82
A0A087X0S5;P12109	A0A087X0S5;P12109	>tr|A0A087X0S5|A0A087X0S5_HUMAN Isoform of P12109, Collagen alpha-1(VI) chain OS=Homo sapiens OX=9606 GN=COL6A1 PE=1 SV=1;>sp|P12109|CO6A1_HUMAN Collagen alpha-1(VI) chain OS=Homo sapiens OX=9606 GN=COL6A1 PE=1 SV=3	COL6A1	44	39	39	36	32	0.00134389	-1.0442e-16	0.0517209	1.19254e-16	0.122241	0.0613842	-0.0122574	0	0.983573	1	0.416937	1	0.14515	0.29817	0.76157	1	0.999328	1	0.605739	1	0.2903	0.576306	0.874082	1	FALSE	FALSE	FALSE	FALSE	FALSE	FALSE	FALSE	FALSE	0	0	0	0	786	902	931	1328	934
P19021;P19021-5;P19021-6	P19021;P19021-5;P19021-6	>sp|P19021|AMD_HUMAN Peptidyl-glycine alpha-amidating monooxygenase OS=Homo sapiens OX=9606 GN=PAM PE=1 SV=2;>sp|P19021-5|AMD_HUMAN Isoform of P19021, Isoform 5 of Peptidyl-glycine alpha-amidating monooxygenase OS=Homo sapiens OX=9606 GN=PAM;>sp|P19021-6|AMD_HUMAN Isoform of P19021, Isoform 6 of Peptidyl-glycine alpha-amidating monooxygenase OS=Homo sapiens OX=9606 GN=PAM	PAM	63	48	52	46	43	-0.161283	-0.145513	0.21704	0.188359	0.394942	0.398209	0.0746952	0.0493754	0.017353	0.0186781	0.00947599	0.0107504	8.8515e-07	7.04161e-09	0.0994582	0.173183	0.379482	0.361848	0.043281	0.0434584	1.78265e-05	1.35512e-07	0.218084	0.368167	FALSE	FALSE	FALSE	FALSE	TRUE	TRUE	FALSE	FALSE	0	0	0	2	1035	1212	1196	1825	1191
P08294	P08294	>sp|P08294|SODE_HUMAN Extracellular superoxide dismutase [Cu-Zn] OS=Homo sapiens OX=9606 GN=SOD3 PE=1 SV=2	SOD3	21	20	21	20	19	-0.185379	-0.130482	-0.295598	-0.262676	-0.184206	-0.0968592	-0.261385	-0.260491	0.0406649	0.0770173	0.0076367	0.00991576	0.13726	0.284093	8.74389e-05	2.19466e-05	0.523915	0.790141	0.0370827	0.0406949	0.278704	0.557246	0.00110833	0.000280645	FALSE	FALSE	FALSE	FALSE	FALSE	FALSE	TRUE	TRUE	0	2	0	0	430	492	497	736	508
Q9UKB5	Q9UKB5	>sp|Q9UKB5|AJAP1_HUMAN Adherens junction-associated protein 1 OS=Homo sapiens OX=9606 GN=AJAP1 PE=1 SV=1	AJAP1	4	3	2	1	1	-0.0880877	-0.00531657	-0.12555	-0.0150675	0.615945	0.578746	0.0432679	6.24472e-15	0.254467	0.782498	0.275543	0.696338	0.000264469	5.20058e-06	0.59104	1	0.852971	1	0.45188	1	0.00191657	4.94912e-05	0.752469	1	FALSE	FALSE	FALSE	FALSE	TRUE	TRUE	FALSE	FALSE	0	0	0	2	60	61	53	99	64
Q9UKU6	Q9UKU6	>sp|Q9UKU6|TRHDE_HUMAN Thyrotropin-releasing hormone-degrading ectoenzyme OS=Homo sapiens OX=9606 GN=TRHDE PE=2 SV=1	TRHDE	11	6	4	6	4	0.097717	0.0376778	-0.0797897	-9.12207e-18	0.158162	0.127408	0.017518	0	0.225545	0.395111	0.239802	1	0.053536	0.0648043	0.774964	1	0.818461	1	0.410328	1	0.141997	0.172233	0.8843	1	FALSE	FALSE	FALSE	FALSE	FALSE	FALSE	FALSE	FALSE	0	0	0	0	91	102	145	151	94
A0A087WTA1;A0A0A0MR20;E9PDN6;F5H107;Q9C0A0;Q9C0A0-2	A0A087WTA1;A0A0A0MR20;E9PDN6;F5H107;Q9C0A0;Q9C0A0-2	>tr|A0A087WTA1|A0A087WTA1_HUMAN Isoform of Q9C0A0, Contactin-associated protein-like 4 OS=Homo sapiens OX=9606 GN=CNTNAP4 PE=1 SV=1;>tr|A0A0A0MR20|A0A0A0MR20_HUMAN Isoform of Q9C0A0, Contactin-associated protein-like 4 OS=Homo sapiens OX=9606 GN=CNTNAP4 PE=1 SV=1;>tr|E9PDN6|E9PDN6_HUMAN Isoform of Q9C0A0, Contactin-associated protein-like 4 OS=Homo sapiens OX=9606 GN=CNTNAP4 PE=1 SV=1;>tr|F5H107|…	CNTNAP4	39	29	27	29	25	-0.00389002	-3.39867e-16	0.0121908	-1.4496e-17	0.21274	0.181972	-0.00644371	-2.93127e-17	0.945786	1	0.846673	1	0.0236534	0.0255751	0.877218	1	0.990145	1	0.912285	1	0.0765751	0.0814265	0.94314	1	FALSE	FALSE	FALSE	FALSE	FALSE	FALSE	FALSE	FALSE	0	0	0	0	547	616	752	925	620
Q96PD5	Q96PD5	>sp|Q96PD5|PGRP2_HUMAN N-acetylmuramoyl-L-alanine amidase OS=Homo sapiens OX=9606 GN=PGLYRP2 PE=1 SV=1	PGLYRP2	29	17	19	16	12	0.0058752	0	0.171338	0.00124029	-0.243986	-0.239468	-0.0975041	-0.0371643	0.945212	1	0.151289	0.910364	0.0453837	0.0279968	0.165673	0.378009	0.990145	1	0.301273	1	0.126171	0.087182	0.3089	0.691422	FALSE	FALSE	FALSE	FALSE	FALSE	FALSE	FALSE	FALSE	0	0	0	0	323	422	361	528	403
O94910;O94910-2	O94910;O94910-2	>sp|O94910|AGRL1_HUMAN Adhesion G protein-coupled receptor L1 OS=Homo sapiens OX=9606 GN=ADGRL1 PE=1 SV=1;>sp|O94910-2|AGRL1_HUMAN Isoform of O94910, Isoform 2 of Adhesion G protein-coupled receptor L1 OS=Homo sapiens OX=9606 GN=ADGRL1	ADGRL1	16	9	9	13	9	-0.0690854	-0.0296586	0.0517476	1.38515e-16	0.374828	0.348848	0.0526977	2.0945e-15	0.32405	0.453089	0.479004	1	5.42886e-06	1.48277e-07	0.241142	1	0.882151	1	0.652771	1	7.52223e-05	2.17641e-06	0.404235	1	FALSE	FALSE	FALSE	FALSE	TRUE	TRUE	FALSE	FALSE	0	0	0	2	195	231	316	336	237
A0A0U1RR32;A0A0U1RRH7;P04908;P0C0S8;P20671;Q7L7L0;Q93077;Q96KK5;Q99878;Q9BTM1	A0A0U1RR32;A0A0U1RRH7;P04908;P0C0S8;P20671;Q7L7L0;Q93077;Q96KK5;Q99878;Q9BTM1	>tr|A0A0U1RR32|A0A0U1RR32_HUMAN Isoform of A0A0U1RRH7, Histone H2A OS=Homo sapiens OX=9606 GN=hCG_2039566 PE=3 SV=1;>tr|A0A0U1RRH7|A0A0U1RRH7_HUMAN Histone H2A OS=Homo sapiens OX=9606 PE=3 SV=1;>sp|P04908|H2A1B_HUMAN Histone H2A type 1-B/E OS=Homo sapiens OX=9606 GN=HIST1H2AB PE=1 SV=2;>sp|P0C0S8|H2A1_HUMAN Histone H2A type 1 OS=Homo sapiens OX=9606 GN=HIST1H2AG PE=1 SV=2;>sp|P20671|H2A1D_HUMAN H…	HCG_2039566;tr|A0A0U1RRH7|A0A0U1RRH7_HUMAN;HIST1H2AB;HIST1H2AG;HIST1H2AD;HIST3H2A;HIST1H2AC;HIST1H2AH;HIST1H2AJ;H2AFJ	5	2	3	0	0	0.339291	0.156057	-1.36453	-1.01356					0.154321	0.294212	9.15014e-05	3.38944e-05					0.762359	1	0.00159711	0.000460565					FALSE	FALSE	TRUE	TRUE					0	0	2	0	38	53	18	56	74
O15197;O15197-3	O15197;O15197-3	>sp|O15197|EPHB6_HUMAN Ephrin type-B receptor 6 OS=Homo sapiens OX=9606 GN=EPHB6 PE=1 SV=4;>sp|O15197-3|EPHB6_HUMAN Isoform of O15197, Isoform 3 of Ephrin type-B receptor 6 OS=Homo sapiens OX=9606 GN=EPHB6	EPHB6	3	2	2	1	1	0.226764	0	0.72937	0.378681	0.938162	0.885656	0.836874	0.470958	0.503852	1	0.0112769	0.0247183	4.62476e-06	5.74552e-07	0.00700178	0.00729428	0.932733	1	0.0484462	0.0815082	6.7855e-05	7.37128e-06	0.031846	0.0312767	FALSE	FALSE	FALSE	FALSE	TRUE	TRUE	FALSE	FALSE	0	0	0	2	27	33	43	51	36
E9PNW4;E9PR17;P13987	E9PNW4;E9PR17;P13987	>tr|E9PNW4|E9PNW4_HUMAN Isoform of P13987, CD59 glycoprotein OS=Homo sapiens OX=9606 GN=CD59 PE=1 SV=1;>tr|E9PR17|E9PR17_HUMAN Isoform of P13987, CD59 glycoprotein OS=Homo sapiens OX=9606 GN=CD59 PE=1 SV=1;>sp|P13987|CD59_HUMAN CD59 glycoprotein OS=Homo sapiens OX=9606 GN=CD59 PE=1 SV=1	CD59	5	5	4	4	4	0.0683773	3.00378e-15	0.0318707	1.9031e-18	0.278539	0.21437	0.0408508	2.27259e-15	0.424019	1	0.696662	1	0.00010121	0.00689207	0.390475	1	0.908879	1	0.827703	1	0.000834741	0.027316	0.570205	1	FALSE	FALSE	FALSE	FALSE	TRUE	FALSE	FALSE	FALSE	0	0	0	1	89	99	109	142	91
A0A087WTP3;C9JSZ1;E9PEB5;M0QXW7;M0QYH3;M0R0I5;Q92945;Q96AE4;Q96AE4-2	A0A087WTP3;C9JSZ1;E9PEB5;M0QXW7;M0QYH3;M0R0I5;Q92945;Q96AE4;Q96AE4-2	>tr|A0A087WTP3|A0A087WTP3_HUMAN Isoform of Q92945, Far upstream element-binding protein 2 OS=Homo sapiens OX=9606 GN=KHSRP PE=1 SV=1;>tr|C9JSZ1|C9JSZ1_HUMAN Isoform of Q96AE4, Far upstream element-binding protein 1 (Fragment) OS=Homo sapiens OX=9606 GN=FUBP1 PE=1 SV=1;>tr|E9PEB5|E9PEB5_HUMAN Isoform of Q96AE4, Far upstream element-binding protein 1 OS=Homo sapiens OX=9606 GN=FUBP1 PE=1 SV=1;>tr|M…	KHSRP;FUBP1	1	1	1	1	1	0.144729	9.22099e-17	-0.829533	-0.798994	-0.212812	-0.0723759	-0.352448	-0.312747	0.471806	1	6.92427e-05	1.34384e-05	0.173758	0.416105	0.00185023	0.000815343	0.921436	1	0.00131724	0.000231169	0.326054	0.74607	0.0119892	0.00523631	FALSE	FALSE	TRUE	TRUE	FALSE	FALSE	FALSE	TRUE	0	1	2	0	22	24	26	37	25
Q6ZMI3	Q6ZMI3	>sp|Q6ZMI3|GLDN_HUMAN Gliomedin OS=Homo sapiens OX=9606 GN=GLDN PE=1 SV=1	GLDN	15	14	14	14	13	0.0857357	0	-0.0903035	-8.05721e-18	0.140531	0.0730078	-0.0271271	0	0.394532	1	0.458462	1	0.232558	0.347019	0.700397	1	0.908879	1	0.640737	1	0.400225	0.644889	0.828889	1	FALSE	FALSE	FALSE	FALSE	FALSE	FALSE	FALSE	FALSE	0	0	0	0	275	288	330	465	293
O95967	O95967	>sp|O95967|FBLN4_HUMAN EGF-containing fibulin-like extracellular matrix protein 2 OS=Homo sapiens OX=9606 GN=EFEMP2 PE=1 SV=3	EFEMP2	7	5	5	5	5	0.0574802	1.61009e-16	0.158234	0.130524	0.173253	0.0958874	0.0567279	2.90262e-15	0.434261	1	0.0140879	0.0149506	0.0839427	0.197072	0.213469	1	0.908879	1	0.0559709	0.0563522	0.196556	0.420355	0.368533	1	FALSE	FALSE	FALSE	FALSE	FALSE	FALSE	FALSE	FALSE	0	0	0	0	106	120	125	180	125
E9PL83;P35318	E9PL83;P35318	>tr|E9PL83|E9PL83_HUMAN Isoform of P35318, ADM OS=Homo sapiens OX=9606 GN=ADM PE=1 SV=1;>sp|P35318|ADML_HUMAN ADM OS=Homo sapiens OX=9606 GN=ADM PE=1 SV=1	ADM	5	4	4	1	1	-0.106696	-0.0100084	-0.0611143	-0.0327878	0.210891	0.118077	-0.0215297	-5.85211e-17	0.118765	0.657597	0.369419	0.347628	0.0868178	0.165172	0.75149	1	0.723031	1	0.554407	0.664438	0.201073	0.365829	0.865951	1	FALSE	FALSE	FALSE	FALSE	FALSE	FALSE	FALSE	FALSE	0	0	0	0	78	87	33	134	90
Q9UQ52	Q9UQ52	>sp|Q9UQ52|CNTN6_HUMAN Contactin-6 OS=Homo sapiens OX=9606 GN=CNTN6 PE=1 SV=1	CNTN6	18	12	10	14	7	0.0758975	3.76575e-16	-0.111369	-0.093609	0.118855	0.0768962	-0.00229621	-1.2124e-41	0.233379	1	0.0840479	0.0558532	0.110035	0.154644	0.962577	1	0.828795	1	0.198646	0.156254	0.236452	0.347398	0.985074	1	FALSE	FALSE	FALSE	FALSE	FALSE	FALSE	FALSE	FALSE	0	0	0	0	234	243	294	365	235
Q9UPU3	Q9UPU3	>sp|Q9UPU3|SORC3_HUMAN VPS10 domain-containing receptor SorCS3 OS=Homo sapiens OX=9606 GN=SORCS3 PE=2 SV=2	SORCS3	12	8	9	8	6	-0.0250948	0	0.0457244	0	0.476116	0.479094	0.129647	0.0816616	0.7058	1	0.387299	1	3.35697e-06	1.01409e-09	0.0104625	0.0615548	0.975518	1	0.572976	1	5.23809e-05	2.50914e-08	0.0429496	0.167778	FALSE	FALSE	FALSE	FALSE	TRUE	TRUE	FALSE	FALSE	0	0	0	2	157	188	176	264	169
O14514	O14514	>sp|O14514|AGRB1_HUMAN Adhesion G protein-coupled receptor B1 OS=Homo sapiens OX=9606 GN=ADGRB1 PE=1 SV=2	ADGRB1	7	4	3	2	1	-0.0734326	-2.14901e-14	0.268042	0.21703	0.135361	4.83996e-14	-0.0514628	-1.14811e-14	0.409495	1	0.00967198	0.0139866	0.3273	1	0.581119	1	0.908879	1	0.0438084	0.0534665	0.504786	1	0.746415	1	FALSE	FALSE	FALSE	FALSE	FALSE	FALSE	FALSE	FALSE	0	0	0	0	68	77	73	95	62
Q5VYB9;Q86VZ4	Q5VYB9;Q86VZ4	>tr|Q5VYB9|Q5VYB9_HUMAN Isoform of Q86VZ4, Low-density lipoprotein receptor-related protein 11 OS=Homo sapiens OX=9606 GN=LRP11 PE=1 SV=1;>sp|Q86VZ4|LRP11_HUMAN Low-density lipoprotein receptor-related protein 11 OS=Homo sapiens OX=9606 GN=LRP11 PE=2 SV=2	LRP11	7	6	6	5	4	-0.0693493	-0.0117056	0.366948	0.325927	0.467195	0.456923	0.190794	0.183692	0.318118	0.650498	0.000349055	0.000237199	4.98551e-06	1.99181e-07	0.000265877	1.95657e-05	0.882151	1	0.00437536	0.00229671	7.02466e-05	2.82771e-06	0.00254432	0.000259381	FALSE	FALSE	TRUE	TRUE	TRUE	TRUE	TRUE	TRUE	0	2	2	2	132	152	143	219	144
G3V164;P48058;P48058-2	G3V164;P48058;P48058-2	>tr|G3V164|G3V164_HUMAN Isoform of P48058, Glutamate receptor 4 OS=Homo sapiens OX=9606 GN=GRIA4 PE=1 SV=1;>sp|P48058|GRIA4_HUMAN Glutamate receptor 4 OS=Homo sapiens OX=9606 GN=GRIA4 PE=2 SV=2;>sp|P48058-2|GRIA4_HUMAN Isoform of P48058, Isoform 2 of Glutamate receptor 4 OS=Homo sapiens OX=9606 GN=GRIA4	GRIA4	17	14	14	12	12	-0.0222896	0	0.353559	0.338244	0.347064	0.305999	0.143479	0.136924	0.813744	1	0.000682797	0.000246714	0.000680091	0.000237522	0.0201815	0.0110201	0.98603	1	0.00688208	0.00237462	0.00426782	0.00144528	0.0711053	0.0433899	FALSE	FALSE	TRUE	TRUE	TRUE	TRUE	FALSE	FALSE	0	0	2	2	295	333	321	492	316
P17677;P17677-2	P17677;P17677-2	>sp|P17677|NEUM_HUMAN Neuromodulin OS=Homo sapiens OX=9606 GN=GAP43 PE=1 SV=1;>sp|P17677-2|NEUM_HUMAN Isoform of P17677, Isoform 2 of Neuromodulin OS=Homo sapiens OX=9606 GN=GAP43	GAP43	20	10	12	14	9	0.172793	0.0599847	0.0515353	-5.33518e-18	0.397092	0.254602	0.148465	1.05129e-15	0.0288867	0.285868	0.455203	1	2.43319e-08	5.66148e-06	0.00294609	1	0.466578	1	0.639914	1	8.96655e-07	5.30037e-05	0.0165004	1	FALSE	FALSE	FALSE	FALSE	TRUE	TRUE	FALSE	FALSE	0	0	0	2	224	257	381	355	241
Q9Y696	Q9Y696	>sp|Q9Y696|CLIC4_HUMAN Chloride intracellular channel protein 4 OS=Homo sapiens OX=9606 GN=CLIC4 PE=1 SV=4	CLIC4	8	5	5	5	3	-0.0720034	-0.0184869	0.676509	0.686301	0.236312	0.136764	0.227693	0.194555	0.3684	0.583077	1.93576e-07	4.63754e-10	0.0533599	0.141912	0.00447409	0.00534397	0.905272	1	3.47791e-05	9.37363e-08	0.141747	0.324365	0.0228447	0.0243598	FALSE	FALSE	TRUE	TRUE	FALSE	FALSE	FALSE	FALSE	0	0	2	0	114	132	136	204	105
A0A087WTK0;A0A087WVC6;Q12913	A0A087WTK0;A0A087WVC6;Q12913	>tr|A0A087WTK0|A0A087WTK0_HUMAN Isoform of Q12913, Receptor-type tyrosine-protein phosphatase eta OS=Homo sapiens OX=9606 GN=PTPRJ PE=1 SV=1;>tr|A0A087WVC6|A0A087WVC6_HUMAN Isoform of Q12913, Receptor-type tyrosine-protein phosphatase eta OS=Homo sapiens OX=9606 GN=PTPRJ PE=1 SV=1;>sp|Q12913|PTPRJ_HUMAN Receptor-type tyrosine-protein phosphatase eta OS=Homo sapiens OX=9606 GN=PTPRJ PE=1 SV=3	PTPRJ	6	3	3	4	3	-0.00288272	0	0.119084	0.0337238	0.10851	0.142889	0.0133427	1.24532e-14	0.96245	1	0.0846797	0.396688	0.222173	0.0163091	0.749967	1	0.994102	1	0.199022	0.727262	0.387126	0.0564946	0.865577	1	FALSE	FALSE	FALSE	FALSE	FALSE	FALSE	FALSE	FALSE	0	0	0	0	64	67	94	110	60
P02652;V9GYM3	P02652;V9GYM3	>sp|P02652|APOA2_HUMAN Apolipoprotein A-II OS=Homo sapiens OX=9606 GN=APOA2 PE=1 SV=1;>tr|V9GYM3|V9GYM3_HUMAN Isoform of P02652, Apolipoprotein A-II OS=Homo sapiens OX=9606 GN=APOA2 PE=1 SV=1	APOA2	15	13	13	12	12	0.171577	0.0949018	-0.436566	-0.387526	-0.35449	-0.282691	-0.249915	-0.206678	0.140481	0.255578	0.000201003	0.000174482	0.00606653	0.0208282	0.00123437	0.0021568	0.757367	1	0.00272434	0.00179707	0.026008	0.0697764	0.00896316	0.0118052	FALSE	FALSE	TRUE	TRUE	FALSE	FALSE	TRUE	FALSE	0	1	2	0	247	248	295	395	270
Q9Y287	Q9Y287	>sp|Q9Y287|ITM2B_HUMAN Integral membrane protein 2B OS=Homo sapiens OX=9606 GN=ITM2B PE=1 SV=1	ITM2B	12	10	8	8	7	0.0203618	1.98849e-16	0.257567	0.200763	0.0174533	2.57339e-17	0.07763	0.0372219	0.777242	1	0.0183447	0.0285138	0.845151	1	0.203702	0.309421	0.980899	1	0.0675704	0.0911201	0.920051	1	0.356355	0.584397	FALSE	FALSE	FALSE	FALSE	FALSE	FALSE	FALSE	FALSE	0	0	0	0	179	206	197	308	186
Q9Y6R7	Q9Y6R7	>sp|Q9Y6R7|FCGBP_HUMAN IgGFc-binding protein OS=Homo sapiens OX=9606 GN=FCGBP PE=1 SV=3	FCGBP	51	42	45	41	40	-0.0937678	-2.20027e-15	-0.44228	-0.395504	-0.0422271	-1.93123e-18	-0.260464	-0.228421	0.479983	1	0.00180069	0.00219532	0.786886	1	0.00232984	0.003667	0.926517	1	0.0131752	0.0132457	0.882892	1	0.013867	0.0179621	FALSE	FALSE	FALSE	FALSE	FALSE	FALSE	FALSE	FALSE	0	0	0	0	864	1024	1013	1481	1065
P52848	P52848	>sp|P52848|NDST1_HUMAN Bifunctional heparan sulfate N-deacetylase/N-sulfotransferase 1 OS=Homo sapiens OX=9606 GN=NDST1 PE=1 SV=1	NDST1	11	7	5	7	4	0.0493455	2.45121e-06	-0.0155489	-2.98924e-17	0.00554485	4.17368e-19	0.00389506	-8.39012e-18	0.375761	0.994294	0.710324	1	0.934482	1	0.926678	1	0.905272	1	0.834734	1	0.973602	1	0.967521	1	FALSE	FALSE	FALSE	FALSE	FALSE	FALSE	FALSE	FALSE	0	0	0	0	121	126	137	190	109
O75083	O75083	>sp|O75083|WDR1_HUMAN WD repeat-containing protein 1 OS=Homo sapiens OX=9606 GN=WDR1 PE=1 SV=4	WDR1	8	7	7	6	6	-0.0110289	0	0.126716	0	0.0687621	0	-0.00530944	0	0.897291	1	0.092911	1	0.500777	1	0.922727	1	0.986632	1	0.212499	1	0.669249	1	0.966741	1	FALSE	FALSE	FALSE	FALSE	FALSE	FALSE	FALSE	FALSE	0	0	0	0	126	160	114	201	123
B5MBX2;F8WE86;P20062;P20062-2	B5MBX2;F8WE86;P20062;P20062-2	>tr|B5MBX2|B5MBX2_HUMAN Isoform of P20062, Transcobalamin-2 OS=Homo sapiens OX=9606 GN=TCN2 PE=1 SV=1;>tr|F8WE86|F8WE86_HUMAN Isoform of P20062, Transcobalamin-2 OS=Homo sapiens OX=9606 GN=TCN2 PE=1 SV=2;>sp|P20062|TCO2_HUMAN Transcobalamin-2 OS=Homo sapiens OX=9606 GN=TCN2 PE=1 SV=3;>sp|P20062-2|TCO2_HUMAN Isoform of P20062, Isoform 2 of Transcobalamin-2 OS=Homo sapiens OX=9606 GN=TCN2	TCN2	18	16	17	17	16	0.210603	0.157893	-0.0186487	-2.15936e-16	-0.142418	-0.108429	-0.0603346	-0.0652824	0.0166416	0.0247709	0.829227	1	0.089152	0.0945853	0.267352	0.116753	0.373762	0.433361	0.905987	1	0.205061	0.232614	0.438008	0.270365	FALSE	FALSE	FALSE	FALSE	FALSE	FALSE	FALSE	FALSE	0	0	0	0	313	369	365	508	362
P07585	P07585	>sp|P07585|PGS2_HUMAN Decorin OS=Homo sapiens OX=9606 GN=DCN PE=1 SV=1	DCN	16	12	12	11	11	0.00545558	-2.64161e-19	-0.132798	-6.11749e-06	-0.192778	-0.126744	-0.151453	-0.148667	0.939172	1	0.278194	0.994357	0.078846	0.154848	0.0149326	0.0058465	0.989318	1	0.454842	1	0.188101	0.347405	0.0551856	0.0259147	FALSE	FALSE	FALSE	FALSE	FALSE	FALSE	FALSE	FALSE	0	0	0	0	236	274	279	390	271
Q9NY15	Q9NY15	>sp|Q9NY15|STAB1_HUMAN Stabilin-1 OS=Homo sapiens OX=9606 GN=STAB1 PE=1 SV=3	STAB1	13	8	5	6	3	-0.0401343	0	0.130318	0.132234	0.19709	0.18009	-0.0228324	0.000355005	0.52603	1	0.0905416	0.00829039	0.0504613	0.0299708	0.730853	0.932648	0.942073	1	0.209666	0.0358083	0.1359	0.0912293	0.849624	1	FALSE	FALSE	FALSE	FALSE	FALSE	FALSE	FALSE	FALSE	0	0	0	0	128	149	172	214	108
P10253	P10253	>sp|P10253|LYAG_HUMAN Lysosomal alpha-glucosidase OS=Homo sapiens OX=9606 GN=GAA PE=1 SV=4	GAA	18	9	9	5	5	-0.13347	-0.0725588	0.223146	0.170896	0.130507	0.0762144	0.0605503	7.93992e-16	0.0402616	0.0847221	0.0122857	0.0223551	0.140268	0.177829	0.313217	1	0.523789	0.82344	0.0513331	0.0758762	0.282822	0.388608	0.493565	1	FALSE	FALSE	FALSE	FALSE	FALSE	FALSE	FALSE	FALSE	0	0	0	0	191	222	164	329	213
P19961	P19961	>sp|P19961|AMY2B_HUMAN Alpha-amylase 2B OS=Homo sapiens OX=9606 GN=AMY2B PE=1 SV=1	AMY2B	11	7	7	6	5	-0.0662196	0	0.116378	0.0905807	0.0701853	0	-0.0103414	0	0.342593	1	0.0652965	0.0712301	0.288502	1	0.825578	1	0.893862	1	0.170298	0.189751	0.464381	1	0.916334	1	FALSE	FALSE	FALSE	FALSE	FALSE	FALSE	FALSE	FALSE	0	0	0	0	137	158	156	236	148
J3KSN0;J3KTR4;J3QKK2;J3QQU6;Q8WVN6	J3KSN0;J3KTR4;J3QKK2;J3QQU6;Q8WVN6	>tr|J3KSN0|J3KSN0_HUMAN Isoform of Q8WVN6, Secreted and transmembrane protein 1 (Fragment) OS=Homo sapiens OX=9606 GN=SECTM1 PE=1 SV=8;>tr|J3KTR4|J3KTR4_HUMAN Isoform of Q8WVN6, Secreted and transmembrane protein 1 (Fragment) OS=Homo sapiens OX=9606 GN=SECTM1 PE=1 SV=1;>tr|J3QKK2|J3QKK2_HUMAN Isoform of Q8WVN6, Secreted and transmembrane protein 1 (Fragment) OS=Homo sapiens OX=9606 GN=SECTM1 PE=1…	SECTM1	3	2	1	2	1	-0.110562	0	-0.0302538	0	-0.114831	-2.7067e-17	-0.109715	-0.0679577	0.685521	1	0.696589	1	0.303889	1	0.0619655	0.120112	0.968755	1	0.827703	1	0.477185	1	0.155722	0.275495	FALSE	FALSE	FALSE	FALSE	FALSE	FALSE	FALSE	FALSE	0	0	0	0	32	37	53	62	32
O76061	O76061	>sp|O76061|STC2_HUMAN Stanniocalcin-2 OS=Homo sapiens OX=9606 GN=STC2 PE=1 SV=1	STC2	4	2	2	2	2	0.00373965	0	0.208052	0.166596	0.484435	0.234432	0.156908	0.0792499	0.974686	1	0.116621	0.0377925	0.00930155	0.0388814	0.0647319	0.110919	0.999328	1	0.24944	0.114439	0.0371205	0.112238	0.160167	0.262322	FALSE	FALSE	FALSE	FALSE	FALSE	FALSE	FALSE	FALSE	0	0	0	0	45	47	57	71	47
O14594	O14594	>sp|O14594|NCAN_HUMAN Neurocan core protein OS=Homo sapiens OX=9606 GN=NCAN PE=1 SV=3	NCAN	25	19	18	17	15	0.00905161	-8.79071e-17	0.0782574	8.79345e-15	0.575219	0.542533	0.158176	0.133582	0.908026	1	0.339822	1	1.88985e-09	2.21429e-14	0.00229541	0.00317935	0.986632	1	0.524826	1	1.96372e-07	2.55677e-12	0.0138416	0.015952	FALSE	FALSE	FALSE	FALSE	TRUE	TRUE	FALSE	FALSE	0	0	0	2	383	430	480	634	442
P06307	P06307	>sp|P06307|CCKN_HUMAN Cholecystokinin OS=Homo sapiens OX=9606 GN=CCK PE=1 SV=1	CCK	3	2	2	2	2	-0.0047266	-1.4803e-19	0.809164	0.752985	0.750168	0.705306	0.434911	0.374875	0.978463	1	0.00174761	0.00116405	0.000147732	0.000236405	0.000415105	0.000542719	0.999328	1	0.0130828	0.00830295	0.00115779	0.00144528	0.0035704	0.00363069	FALSE	FALSE	FALSE	TRUE	TRUE	TRUE	TRUE	TRUE	0	2	1	2	45	49	54	73	49
E7EPS8;P28827;P28827-2	E7EPS8;P28827;P28827-2	>tr|E7EPS8|E7EPS8_HUMAN Isoform of P28827, Receptor-type tyrosine-protein phosphatase mu OS=Homo sapiens OX=9606 GN=PTPRM PE=1 SV=2;>sp|P28827|PTPRM_HUMAN Receptor-type tyrosine-protein phosphatase mu OS=Homo sapiens OX=9606 GN=PTPRM PE=1 SV=2;>sp|P28827-2|PTPRM_HUMAN Isoform of P28827, Isoform 2 of Receptor-type tyrosine-protein phosphatase mu OS=Homo sapiens OX=9606 GN=PTPRM	PTPRM	9	1	1	3	1	1.56659	0.692081	-0.104868	-0.17371	-0.0340023	-4.33034e-18	0.522696	8.14364e-17	0.0198777	0.0690735	0.547927	0.0812533	0.772034	1	0.0572663	1	0.418186	0.741899	0.711645	0.209883	0.878191	1	0.148831	1	FALSE	FALSE	FALSE	FALSE	FALSE	FALSE	FALSE	FALSE	0	0	0	0	39	33	77	52	29
B1AJR6;B1AJR9;B1AJS0;O14522	B1AJR6;B1AJR9;B1AJS0;O14522	>tr|B1AJR6|B1AJR6_HUMAN Isoform of O14522, Receptor-type tyrosine-protein phosphatase T OS=Homo sapiens OX=9606 GN=PTPRT PE=1 SV=1;>tr|B1AJR9|B1AJR9_HUMAN Isoform of O14522, Receptor-type tyrosine-protein phosphatase T OS=Homo sapiens OX=9606 GN=PTPRT PE=1 SV=1;>tr|B1AJS0|B1AJS0_HUMAN Isoform of O14522, Receptor-type tyrosine-protein phosphatase T OS=Homo sapiens OX=9606 GN=PTPRT PE=1 SV=1;>sp|O1…	PTPRT	8	3	3	6	3	-0.183578	-1.30712e-18	0.0345874	-1.34333e-17	0.247152	0.222574	-0.00612161	-2.00437e-16	0.136194	1	0.668993	1	0.00141411	7.2106e-05	0.921916	1	0.74642	1	0.806683	1	0.00777536	0.000507673	0.966741	1	FALSE	FALSE	FALSE	FALSE	TRUE	TRUE	FALSE	FALSE	0	0	0	2	69	93	148	116	80
P04275	P04275	>sp|P04275|VWF_HUMAN von Willebrand factor OS=Homo sapiens OX=9606 GN=VWF PE=1 SV=4	VWF	30	17	15	19	13	0.0327017	0	0.115215	0.0708585	0.178572	0.135497	0.0839064	0.0462003	0.612531	1	0.136858	0.223993	0.044414	0.0694949	0.0908901	0.214561	0.968144	1	0.279772	0.466148	0.124073	0.181546	0.204255	0.43886	FALSE	FALSE	FALSE	FALSE	FALSE	FALSE	FALSE	FALSE	0	0	0	0	327	367	504	559	332
A0A0A0MQS9;A0A0A0MTC7;Q16363;Q16363-2	A0A0A0MQS9;A0A0A0MTC7;Q16363;Q16363-2	>tr|A0A0A0MQS9|A0A0A0MQS9_HUMAN Isoform of Q16363, Laminin subunit alpha-4 OS=Homo sapiens OX=9606 GN=LAMA4 PE=1 SV=1;>tr|A0A0A0MTC7|A0A0A0MTC7_HUMAN Isoform of Q16363, Laminin subunit alpha-4 OS=Homo sapiens OX=9606 GN=LAMA4 PE=1 SV=1;>sp|Q16363|LAMA4_HUMAN Laminin subunit alpha-4 OS=Homo sapiens OX=9606 GN=LAMA4 PE=1 SV=4;>sp|Q16363-2|LAMA4_HUMAN Isoform of Q16363, Isoform 2 of Laminin subunit …	LAMA4	15	5	5	5	1	0.0829405	0.0325928	-0.128664	-0.0997455	-0.036339	0	-0.106748	-0.0831734	0.313493	0.451862	0.0306999	0.0157176	0.590893	1	0.336394	0.233061	0.882151	1	0.0981063	0.0585297	0.748541	1	0.518218	0.467093	FALSE	FALSE	FALSE	FALSE	FALSE	FALSE	FALSE	FALSE	0	0	0	0	101	111	111	165	105
Q8NBP7	Q8NBP7	>sp|Q8NBP7|PCSK9_HUMAN Proprotein convertase subtilisin/kexin type 9 OS=Homo sapiens OX=9606 GN=PCSK9 PE=1 SV=3	PCSK9	15	8	9	8	7	0.0679198	2.59891e-12	0.00699753	-8.34138e-18	0.0324852	6.66647e-17	0.000640374	-2.06955e-17	0.380753	0.999996	0.928907	1	0.746574	1	0.991062	1	0.905272	1	0.959014	1	0.86147	1	0.996579	1	FALSE	FALSE	FALSE	FALSE	FALSE	FALSE	FALSE	FALSE	0	0	0	0	178	205	209	291	188
Q92673	Q92673	>sp|Q92673|SORL_HUMAN Sortilin-related receptor OS=Homo sapiens OX=9606 GN=SORL1 PE=1 SV=2	SORL1	39	29	26	27	21	-0.0246253	0	-0.116626	-0.095869	-0.051049	-2.55198e-15	-0.124302	-0.116545	0.707158	1	0.0694587	0.0547375	0.497804	1	0.00437606	0.00161763	0.975518	1	0.173511	0.153931	0.667517	1	0.0225032	0.00934989	FALSE	FALSE	FALSE	FALSE	FALSE	FALSE	FALSE	TRUE	0	1	0	0	545	594	689	931	596
Q96JF0	Q96JF0	>sp|Q96JF0|SIAT2_HUMAN Beta-galactoside alpha-2,6-sialyltransferase 2 OS=Homo sapiens OX=9606 GN=ST6GAL2 PE=1 SV=2	ST6GAL2	9	7	7	7	7	-0.0980364	-0.0535035	0.0215886	2.04971e-16	0.492757	0.463661	0.0630357	0.0210194	0.116358	0.211499	0.753066	1	2.85662e-07	3.09014e-09	0.152406	0.38541	0.723031	1	0.8624	1	6.77761e-06	6.29661e-08	0.292854	0.700524	FALSE	FALSE	FALSE	FALSE	TRUE	TRUE	FALSE	FALSE	0	0	0	2	142	163	182	250	164
Q9H3T2;Q9H3T2-3	Q9H3T2;Q9H3T2-3	>sp|Q9H3T2|SEM6C_HUMAN Semaphorin-6C OS=Homo sapiens OX=9606 GN=SEMA6C PE=2 SV=4;>sp|Q9H3T2-3|SEM6C_HUMAN Isoform of Q9H3T2, Isoform 3 of Semaphorin-6C OS=Homo sapiens OX=9606 GN=SEMA6C	SEMA6C	4	3	2	2	2	0.0493378	0	0.0798609	0.0213909	0.0618562	0.0115719	-0.0038989	1.10307e-15	0.478042	1	0.315107	0.54602	0.599068	0.719509	0.944648	1	0.924067	1	0.496741	0.936884	0.755157	1	0.976406	1	FALSE	FALSE	FALSE	FALSE	FALSE	FALSE	FALSE	FALSE	0	0	0	0	41	48	53	76	38
P07225	P07225	>sp|P07225|PROS_HUMAN Vitamin K-dependent protein S OS=Homo sapiens OX=9606 GN=PROS1 PE=1 SV=1	PROS1	36	29	28	25	24	-0.0668166	-0.027135	-0.12203	-0.0908754	0.00237544	6.13492e-17	-0.13278	-0.124915	0.263474	0.435159	0.0162356	0.0299823	0.964005	1	0.00011179	4.41255e-05	0.857652	1	0.0613388	0.0943217	0.985403	1	0.00133501	0.000492296	FALSE	FALSE	FALSE	FALSE	FALSE	FALSE	TRUE	TRUE	0	2	0	0	586	678	646	1014	683
Q12860	Q12860	>sp|Q12860|CNTN1_HUMAN Contactin-1 OS=Homo sapiens OX=9606 GN=CNTN1 PE=1 SV=1	CNTN1	99	86	85	87	79	0.0181101	1.86439e-15	0.0346063	0.00217838	0.161668	0.135808	0.00134053	3.97228e-16	0.738799	1	0.477841	0.821238	0.0143874	0.0169785	0.966765	1	0.975518	1	0.652771	1	0.054054	0.0585791	0.986791	1	FALSE	FALSE	FALSE	FALSE	FALSE	FALSE	FALSE	FALSE	0	0	0	0	1809	2056	2118	3079	2085
Q9HAT2	Q9HAT2	>sp|Q9HAT2|SIAE_HUMAN Sialate O-acetylesterase OS=Homo sapiens OX=9606 GN=SIAE PE=1 SV=1	SIAE	14	10	10	11	10	-0.0578065	-8.46859e-17	-0.40824	-0.37086	-0.169664	-0.0903354	-0.279146	-0.259179	0.516117	1	0.000356912	0.000419733	0.17623	0.309152	1.6705e-05	1.58412e-05	0.937089	1	0.00443769	0.00379167	0.328558	0.592828	0.00030686	0.000213931	FALSE	FALSE	TRUE	TRUE	FALSE	FALSE	TRUE	TRUE	0	2	2	0	214	235	252	371	246
P00558;P00558-2	P00558;P00558-2	>sp|P00558|PGK1_HUMAN Phosphoglycerate kinase 1 OS=Homo sapiens OX=9606 GN=PGK1 PE=1 SV=3;>sp|P00558-2|PGK1_HUMAN Isoform of P00558, Isoform 2 of Phosphoglycerate kinase 1 OS=Homo sapiens OX=9606 GN=PGK1	PGK1	17	12	12	9	9	0.331166	0.326758	0.386424	0.353357	0.564953	0.565331	0.378749	0.378053	1.11716e-05	6.8015e-07	4.39151e-05	1.62437e-05	1.23083e-06	4.76557e-10	7.16495e-12	6.4667e-18	0.00265246	0.000188402	0.000910394	0.000268022	2.26787e-05	1.26984e-08	8.62779e-10	1.03827e-15	TRUE	TRUE	TRUE	TRUE	TRUE	TRUE	TRUE	TRUE	2	2	2	2	253	275	258	409	284
P23515	P23515	>sp|P23515|OMGP_HUMAN Oligodendrocyte-myelin glycoprotein OS=Homo sapiens OX=9606 GN=OMG PE=1 SV=2	OMG	13	12	12	10	10	-0.114602	-0.0673696	0.0721785	0.020457	0.346132	0.297373	0.00659634	-1.85264e-17	0.147214	0.242665	0.294416	0.545044	0.000533407	0.0010765	0.88689	1	0.760104	1	0.474173	0.936595	0.00346016	0.00558232	0.948778	1	FALSE	FALSE	FALSE	FALSE	TRUE	TRUE	FALSE	FALSE	0	0	0	2	254	284	261	427	290
P51805	P51805	>sp|P51805|PLXA3_HUMAN Plexin-A3 OS=Homo sapiens OX=9606 GN=PLXNA3 PE=1 SV=2	PLXNA3	5	1	0	1	0	0.0247955	0			-0.00619318	0			0.77475	1			0.947751	1			0.980681	1			0.980003	1			FALSE	FALSE			FALSE	FALSE			0	0	0	0	21	14	34	33	6
P02675	P02675	>sp|P02675|FIBB_HUMAN Fibrinogen beta chain OS=Homo sapiens OX=9606 GN=FGB PE=1 SV=2	FGB	66	53	54	54	47	0.0844902	6.98731e-16	0.0502521	6.42032e-20	-0.00147832	3.69806e-16	-0.025245	-3.3292e-15	0.566855	1	0.749163	1	0.993443	1	0.792058	1	0.95049	1	0.861451	1	0.998019	1	0.893461	1	FALSE	FALSE	FALSE	FALSE	FALSE	FALSE	FALSE	FALSE	0	0	0	0	1057	1241	1319	1796	1201
Q9NYQ8	Q9NYQ8	>sp|Q9NYQ8|FAT2_HUMAN Protocadherin Fat 2 OS=Homo sapiens OX=9606 GN=FAT2 PE=1 SV=2	FAT2	138	98	93	101	86	0.154361	0.112397	-0.0549036	-2.16066e-17	0.0231721	1.8755e-15	-0.0147712	0	0.0537354	0.0870561	0.562982	1	0.788163	1	0.779656	1	0.565854	0.831536	0.723068	1	0.883559	1	0.886137	1	FALSE	FALSE	FALSE	FALSE	FALSE	FALSE	FALSE	FALSE	0	0	0	0	1933	2151	2505	3243	2152
A0A0A6YY99;O43508-2	A0A0A6YY99;O43508-2	>tr|A0A0A6YY99|A0A0A6YY99_HUMAN Protein TNFSF12-TNFSF13 OS=Homo sapiens OX=9606 GN=TNFSF12-TNFSF13 PE=3 SV=1;>sp|O43508-2|TNF12_HUMAN Isoform of O43508, Isoform TWE-PRIL of Tumor necrosis factor ligand superfamily member 12 OS=Homo sapiens OX=9606 GN=TNFSF12	TNFSF12-TNFSF13;TNFSF12	2	1	1	2	1	-0.0824931	0	-0.228894	0	-0.0173979	-3.09332e-17	-0.0964586	8.30597e-18	0.666011	1	0.410342	1	0.873199	1	0.440444	1	0.968144	1	0.598848	1	0.936805	1	0.617904	1	FALSE	FALSE	FALSE	FALSE	FALSE	FALSE	FALSE	FALSE	0	0	0	0	25	23	44	31	23
Q93063;Q93063-3	Q93063;Q93063-3	>sp|Q93063|EXT2_HUMAN Exostosin-2 OS=Homo sapiens OX=9606 GN=EXT2 PE=1 SV=1;>sp|Q93063-3|EXT2_HUMAN Isoform of Q93063, Isoform 3 of Exostosin-2 OS=Homo sapiens OX=9606 GN=EXT2	EXT2	9	4	4	3	3	0.105968	5.68148e-12	0.00859082	2.4063e-19	0.211088	0.125489	0.053603	0	0.176956	0.999993	0.917028	1	0.0417574	0.078011	0.361749	1	0.778209	1	0.956518	1	0.118758	0.197248	0.542147	1	FALSE	FALSE	FALSE	FALSE	FALSE	FALSE	FALSE	FALSE	0	0	0	0	80	90	92	135	84
H0YMB1;Q96TC7;Q96TC7-2	H0YMB1;Q96TC7;Q96TC7-2	>tr|H0YMB1|H0YMB1_HUMAN Isoform of Q96TC7, Regulator of microtubule dynamics protein 3 (Fragment) OS=Homo sapiens OX=9606 GN=RMDN3 PE=1 SV=1;>sp|Q96TC7|RMD3_HUMAN Regulator of microtubule dynamics protein 3 OS=Homo sapiens OX=9606 GN=RMDN3 PE=1 SV=2;>sp|Q96TC7-2|RMD3_HUMAN Isoform of Q96TC7, Isoform 2 of Regulator of microtubule dynamics protein 3 OS=Homo sapiens OX=9606 GN=RMDN3	RMDN3	3	1	1	0	0	0.110628	0.00339536	0.402738	0.364225					0.314322	0.855112	1.14838e-05	1.74687e-06					0.882151	1	0.000386861	4.78762e-05					FALSE	FALSE	TRUE	TRUE					0	0	2	0	24	30	13	41	24
P01031	P01031	>sp|P01031|CO5_HUMAN Complement C5 OS=Homo sapiens OX=9606 GN=C5 PE=1 SV=4	C5	71	49	52	47	41	0.0693472	0	-0.218702	-0.165647	-0.0795244	-1.97496e-15	-0.138079	-0.110689	0.505554	1	0.0564456	0.0839493	0.435941	1	0.0422055	0.0578149	0.932733	1	0.153142	0.213437	0.611607	1	0.118652	0.161936	FALSE	FALSE	FALSE	FALSE	FALSE	FALSE	FALSE	FALSE	0	0	0	0	1013	1177	1217	1713	1198
F6VDH7;P50502;Q3KNR6	F6VDH7;P50502;Q3KNR6	>tr|F6VDH7|F6VDH7_HUMAN Isoform of P50502, Hsc70-interacting protein (Fragment) OS=Homo sapiens OX=9606 GN=ST13 PE=1 SV=1;>sp|P50502|F10A1_HUMAN Hsc70-interacting protein OS=Homo sapiens OX=9606 GN=ST13 PE=1 SV=2;>tr|Q3KNR6|Q3KNR6_HUMAN Isoform of P50502, Hsc70-interacting protein OS=Homo sapiens OX=9606 GN=ST13 PE=1 SV=1	ST13	3	2	3	2	2	0.0917092	0.0569465	-0.046538	-4.29042e-14	0.00895665	2.42964e-17	-0.00980213	0	0.493334	0.328543	0.544269	1	0.93347	1	0.885506	1	0.930081	1	0.709745	1	0.973602	1	0.948522	1	FALSE	FALSE	FALSE	FALSE	FALSE	FALSE	FALSE	FALSE	0	0	0	0	40	51	48	59	43
P02748	P02748	>sp|P02748|CO9_HUMAN Complement component C9 OS=Homo sapiens OX=9606 GN=C9 PE=1 SV=2	C9	29	23	24	24	22	0.0794479	1.01335e-14	-0.234121	-0.108119	-0.176797	-0.112224	-0.169246	-0.124988	0.584354	1	0.186282	0.360634	0.148945	0.23516	0.0630859	0.10042	0.96038	1	0.345305	0.679188	0.294339	0.480303	0.157171	0.24306	FALSE	FALSE	FALSE	FALSE	FALSE	FALSE	FALSE	FALSE	0	0	0	0	498	565	598	862	578
Q14C87	Q14C87	>sp|Q14C87|T132D_HUMAN Transmembrane protein 132D OS=Homo sapiens OX=9606 GN=TMEM132D PE=1 SV=1	TMEM132D	21	12	10	11	9	-0.0136205	0	0.15218	0.0690025	0.595647	0.55032	0.16776	0.128829	0.886614	1	0.192245	0.356113	2.15625e-08	2.74957e-10	0.00889843	0.0210886	0.98603	1	0.35325	0.673491	8.29916e-07	7.55913e-09	0.0377074	0.0723826	FALSE	FALSE	FALSE	FALSE	TRUE	TRUE	FALSE	FALSE	0	0	0	2	232	253	313	394	230
Q9UGM5;Q9UGM5-2	Q9UGM5;Q9UGM5-2	>sp|Q9UGM5|FETUB_HUMAN Fetuin-B OS=Homo sapiens OX=9606 GN=FETUB PE=1 SV=2;>sp|Q9UGM5-2|FETUB_HUMAN Isoform of Q9UGM5, Isoform 2 of Fetuin-B OS=Homo sapiens OX=9606 GN=FETUB	FETUB	8	6	6	6	6	-0.184005	-0.122875	-0.38101	-0.341231	-0.216419	-0.159813	-0.331922	-0.309228	0.0267014	0.044105	0.0015769	0.0014378	0.0917269	0.122715	2.4984e-07	1.17516e-08	0.466578	0.587772	0.0122002	0.00980981	0.208312	0.289172	9.75725e-06	4.24528e-07	FALSE	FALSE	FALSE	TRUE	FALSE	FALSE	TRUE	TRUE	0	2	1	0	122	143	151	207	148
P36871;P36871-2	P36871;P36871-2	>sp|P36871|PGM1_HUMAN Phosphoglucomutase-1 OS=Homo sapiens OX=9606 GN=PGM1 PE=1 SV=3;>sp|P36871-2|PGM1_HUMAN Isoform of P36871, Isoform 2 of Phosphoglucomutase-1 OS=Homo sapiens OX=9606 GN=PGM1	PGM1	14	7	6	3	3	0.104908	0.0732922	0.218478	0.185891	0.388078	0.416476	0.15657	0.16372	0.0441644	0.0565122	0.0190898	0.0159471	0.00117037	1.07646e-05	0.008856	0.00116059	0.528067	0.648867	0.0696799	0.059008	0.00660963	9.05066e-05	0.037638	0.00708165	FALSE	FALSE	FALSE	FALSE	TRUE	TRUE	FALSE	TRUE	0	1	0	2	135	161	146	211	133
A0A0U1RR20;Q92954;Q92954-2;Q92954-3;Q92954-4;Q92954-5;Q92954-6	A0A0U1RR20;Q92954;Q92954-2;Q92954-3;Q92954-4;Q92954-5;Q92954-6	>tr|A0A0U1RR20|A0A0U1RR20_HUMAN Isoform of Q92954, Proteoglycan 4 OS=Homo sapiens OX=9606 GN=PRG4 PE=1 SV=1;>sp|Q92954|PRG4_HUMAN Proteoglycan 4 OS=Homo sapiens OX=9606 GN=PRG4 PE=1 SV=3;>sp|Q92954-2|PRG4_HUMAN Isoform of Q92954, Isoform B of Proteoglycan 4 OS=Homo sapiens OX=9606 GN=PRG4;>sp|Q92954-3|PRG4_HUMAN Isoform of Q92954, Isoform C of Proteoglycan 4 OS=Homo sapiens OX=9606 GN=PRG4;>sp|Q9…	PRG4	14	11	11	9	9	0.226547	0.0988748	0.206667	0.0929397	-0.159172	-0.0396408	0.0399118	0	0.112807	0.318667	0.165247	0.344894	0.226361	0.55088	0.645667	1	0.721854	1	0.318101	0.660774	0.392326	0.934464	0.793358	1	FALSE	FALSE	FALSE	FALSE	FALSE	FALSE	FALSE	FALSE	0	0	0	0	222	246	186	369	245
B4E1Z4	B4E1Z4	>tr|B4E1Z4|B4E1Z4_HUMAN cDNA FLJ55673, highly similar to Complement factor B (EC 3.4.21.47) OS=Homo sapiens OX=9606 PE=1 SV=1	tr|B4E1Z4|B4E1Z4_HUMAN	96	77	80	76	71	-0.0373989	-1.29914e-15	-0.450202	-0.437982	-0.149583	-0.0980184	-0.263929	-0.255436	0.644973	1	2.94511e-05	5.24693e-06	0.0775279	0.148313	3.21841e-06	1.40431e-06	0.968144	1	0.000703694	0.000110186	0.185981	0.33535	8.52581e-05	2.74219e-05	FALSE	FALSE	TRUE	TRUE	FALSE	FALSE	TRUE	TRUE	0	2	2	0	1595	1796	1905	2731	1907
P10915	P10915	>sp|P10915|HPLN1_HUMAN Hyaluronan and proteoglycan link protein 1 OS=Homo sapiens OX=9606 GN=HAPLN1 PE=2 SV=2	HAPLN1	4	4	4	2	2	0.233634	7.47448e-16	-0.21137	-8.29398e-16	0.310621	0	0.113393	9.44306e-16	0.214159	1	0.207536	1	0.448693	1	0.644581	1	0.816949	1	0.372046	1	0.620847	1	0.793025	1	FALSE	FALSE	FALSE	FALSE	FALSE	FALSE	FALSE	FALSE	0	0	0	0	53	63	47	109	59
Q96KN2	Q96KN2	>sp|Q96KN2|CNDP1_HUMAN Beta-Ala-His dipeptidase OS=Homo sapiens OX=9606 GN=CNDP1 PE=1 SV=4	CNDP1	71	64	60	60	55	-0.11537	-0.0889242	0.104593	0.00666267	0.343577	0.257784	0.0281984	0	0.172688	0.174711	0.300578	0.790837	0.00218411	0.0065199	0.620865	1	0.771526	1	0.480028	1	0.0112586	0.0260195	0.776082	1	FALSE	FALSE	FALSE	FALSE	FALSE	FALSE	FALSE	FALSE	0	0	0	0	1261	1420	1499	2199	1422
P48745	P48745	>sp|P48745|NOV_HUMAN Protein NOV homolog OS=Homo sapiens OX=9606 GN=NOV PE=1 SV=1	NOV	3	2	2	2	2	-0.0349332	8.59282e-17	-0.529959	-0.517683	-0.231562	-0.139429	-0.329781	-0.27575	0.791392	1	0.000525333	4.21456e-05	0.115505	0.0946843	0.000149718	1.13628e-05	0.98603	1	0.00581825	0.000549498	0.245766	0.232614	0.0016145	0.000160911	FALSE	FALSE	TRUE	TRUE	FALSE	FALSE	TRUE	TRUE	0	2	2	0	47	51	57	81	48
P23471;P23471-2	P23471;P23471-2	>sp|P23471|PTPRZ_HUMAN Receptor-type tyrosine-protein phosphatase zeta OS=Homo sapiens OX=9606 GN=PTPRZ1 PE=1 SV=4;>sp|P23471-2|PTPRZ_HUMAN Isoform of P23471, Isoform 2 of Receptor-type tyrosine-protein phosphatase zeta OS=Homo sapiens OX=9606 GN=PTPRZ1	PTPRZ1	50	36	35	37	32	0.107904	0.082068	-0.00342662	8.2356e-17	0.253967	0.241547	0.0713415	0.0754906	0.0531421	0.0702052	0.947203	1	0.000621732	0.000164274	0.0443745	0.0119009	0.565854	0.743191	0.968771	1	0.00393007	0.00105181	0.122136	0.0461039	FALSE	FALSE	FALSE	FALSE	TRUE	TRUE	FALSE	FALSE	0	0	0	2	736	837	1003	1231	842
Q12765;Q12765-2;Q12765-3	Q12765;Q12765-2;Q12765-3	>sp|Q12765|SCRN1_HUMAN Secernin-1 OS=Homo sapiens OX=9606 GN=SCRN1 PE=1 SV=2;>sp|Q12765-2|SCRN1_HUMAN Isoform of Q12765, Isoform 2 of Secernin-1 OS=Homo sapiens OX=9606 GN=SCRN1;>sp|Q12765-3|SCRN1_HUMAN Isoform of Q12765, Isoform 3 of Secernin-1 OS=Homo sapiens OX=9606 GN=SCRN1	SCRN1	3	2	2	0	0	0.311956	0.300538	0.233224	0.217047					0.000498236	3.40283e-05	0.00202817	0.00181465					0.0487099	0.00471292	0.0143272	0.011507					FALSE	TRUE	FALSE	FALSE					1	0	0	0	41	45	25	66	32
Q9Y646	Q9Y646	>sp|Q9Y646|CBPQ_HUMAN Carboxypeptidase Q OS=Homo sapiens OX=9606 GN=CPQ PE=1 SV=1	CPQ	26	20	19	17	14	0.00165742	-6.55218e-17	-0.084554	-0.0618816	-0.0132544	-2.94193e-17	-0.106087	-0.0921623	0.975779	1	0.149179	0.148784	0.86761	1	0.0105278	0.00579124	0.999328	1	0.299283	0.334609	0.933355	1	0.0430953	0.0258196	FALSE	FALSE	FALSE	FALSE	FALSE	FALSE	FALSE	FALSE	0	0	0	0	354	429	414	630	405
P10451;P10451-4	P10451;P10451-4	>sp|P10451|OSTP_HUMAN Osteopontin OS=Homo sapiens OX=9606 GN=SPP1 PE=1 SV=1;>sp|P10451-4|OSTP_HUMAN Isoform of P10451, Isoform D of Osteopontin OS=Homo sapiens OX=9606 GN=SPP1	SPP1	53	38	38	43	33	0.128192	0.0935248	0.462911	0.459201	0.531433	0.511744	0.328625	0.327557	0.0668388	0.0940444	4.02452e-06	1.4977e-07	1.34664e-08	7.42091e-11	3.98722e-10	1.05962e-12	0.609482	0.874381	0.000209736	6.63074e-06	5.83093e-07	2.47173e-09	3.60096e-08	7.65576e-11	FALSE	FALSE	TRUE	TRUE	TRUE	TRUE	TRUE	TRUE	0	2	2	2	838	916	1125	1399	911
Q92520	Q92520	>sp|Q92520|FAM3C_HUMAN Protein FAM3C OS=Homo sapiens OX=9606 GN=FAM3C PE=1 SV=1	FAM3C	24	23	22	22	20	0.0146647	-4.9253e-18	0.136295	0.0937336	0.493709	0.488479	0.133796	0.117856	0.868247	1	0.0912599	0.136928	2.43584e-09	1.29969e-13	0.0073838	0.00754715	0.98603	1	0.209738	0.312289	2.22046e-07	1.02321e-11	0.0331694	0.0319813	FALSE	FALSE	FALSE	FALSE	TRUE	TRUE	FALSE	FALSE	0	0	0	2	477	511	568	795	509
P02679	P02679	>sp|P02679|FIBG_HUMAN Fibrinogen gamma chain OS=Homo sapiens OX=9606 GN=FGG PE=1 SV=3	FGG	59	47	50	49	43	0.129723	3.88958e-16	0.0363197	4.1015e-16	0.0130388	2.22378e-15	-0.010723	1.85037e-17	0.41318	1	0.82652	1	0.94043	1	0.910806	1	0.908879	1	0.905122	1	0.976514	1	0.961199	1	FALSE	FALSE	FALSE	FALSE	FALSE	FALSE	FALSE	FALSE	0	0	0	0	955	1111	1228	1619	1083
Q5FVE4;Q5FVE4-2;Q5FVE4-3;Q5FVE4-4	Q5FVE4;Q5FVE4-2;Q5FVE4-3;Q5FVE4-4	>sp|Q5FVE4|ACBG2_HUMAN Long-chain-fatty-acid--CoA ligase ACSBG2 OS=Homo sapiens OX=9606 GN=ACSBG2 PE=1 SV=2;>sp|Q5FVE4-2|ACBG2_HUMAN Isoform of Q5FVE4, Isoform 2 of Long-chain-fatty-acid--CoA ligase ACSBG2 OS=Homo sapiens OX=9606 GN=ACSBG2;>sp|Q5FVE4-3|ACBG2_HUMAN Isoform of Q5FVE4, Isoform 3 of Long-chain-fatty-acid--CoA ligase ACSBG2 OS=Homo sapiens OX=9606 GN=ACSBG2;>sp|Q5FVE4-4|ACBG2_HUMAN Is…	ACSBG2	1	1	1	1	1	-0.0740733	0	-0.237306	-0.226847	-0.260812	-0.0999955	-0.257879	-0.219352	0.698586	1	0.0663024	0.0259933	0.156662	0.365632	0.0102751	0.0092423	0.97159	1	0.171788	0.0844434	0.301487	0.673696	0.0424215	0.0374317	FALSE	FALSE	FALSE	FALSE	FALSE	FALSE	FALSE	FALSE	0	0	0	0	22	24	26	37	25
Q0P6D2	Q0P6D2	>sp|Q0P6D2|FA69C_HUMAN Protein FAM69C OS=Homo sapiens OX=9606 GN=FAM69C PE=2 SV=3	FAM69C	4	2	2	3	2	-0.214656	-3.85242e-18	0.371362	0.331089	0.286441	0.184797	0.0182031	0	0.261434	1	0.00194587	1.86131e-05	0.00375754	0.0298702	0.858842	1	0.856225	1	0.0139224	0.000295072	0.017685	0.0910831	0.935735	1	FALSE	FALSE	FALSE	TRUE	FALSE	FALSE	FALSE	FALSE	0	0	1	0	38	51	77	68	50
A0A087X1T7;E7EX88;H0YM81;P16112;P16112-2	A0A087X1T7;E7EX88;H0YM81;P16112;P16112-2	>tr|A0A087X1T7|A0A087X1T7_HUMAN Isoform of P16112, Aggrecan core protein OS=Homo sapiens OX=9606 GN=ACAN PE=1 SV=1;>tr|E7EX88|E7EX88_HUMAN Isoform of P16112, Aggrecan core protein OS=Homo sapiens GN=ACAN PE=1 SV=2;>tr|H0YM81|H0YM81_HUMAN Isoform of P16112, Aggrecan core protein OS=Homo sapiens GN=ACAN PE=1 SV=1;>sp|P16112|PGCA_HUMAN Aggrecan core protein OS=Homo sapiens OX=9606 GN=ACAN PE=1 SV=3;…	ACAN	6	4	4	3	3	-0.144276	-6.35754e-17	0.42545	0.19348	0.0379507	1.60462e-16	0.0835871	0	0.353657	1	0.123514	0.19219	0.814664	1	0.509459	1	0.901198	1	0.258707	0.411617	0.900446	1	0.683535	1	FALSE	FALSE	FALSE	FALSE	FALSE	FALSE	FALSE	FALSE	0	0	0	0	67	75	72	108	62
P23142	P23142	>sp|P23142|FBLN1_HUMAN Fibulin-1 OS=Homo sapiens OX=9606 GN=FBLN1 PE=1 SV=4	FBLN1	32	30	30	30	29	-0.0641707	-0.0252123	-0.147558	-0.128931	-0.0337084	-3.63233e-16	-0.145985	-0.13321	0.274864	0.421212	0.00687474	0.00567817	0.591658	1	1.43938e-05	3.41993e-07	0.876578	1	0.0345232	0.0268468	0.748541	1	0.000281069	7.84412e-06	FALSE	FALSE	FALSE	FALSE	FALSE	FALSE	TRUE	TRUE	0	2	0	0	599	664	731	1039	684
G5E9G7;Q9P2S2	G5E9G7;Q9P2S2	>tr|G5E9G7|G5E9G7_HUMAN Isoform of Q9P2S2, Neurexin 2, isoform CRA_a OS=Homo sapiens OX=9606 GN=NRXN2 PE=1 SV=1;>sp|Q9P2S2|NRX2A_HUMAN Neurexin-2 OS=Homo sapiens OX=9606 GN=NRXN2 PE=2 SV=1	NRXN2	46	36	34	34	29	0.0325696	1.40823e-16	0.176965	0.146973	0.305337	0.263064	0.104357	0.0780238	0.568285	1	0.00655425	0.0057463	5.07143e-05	2.30537e-05	0.0060313	0.0121439	0.95049	1	0.0334329	0.027011	0.000485288	0.000180674	0.0282962	0.0469198	FALSE	FALSE	FALSE	FALSE	TRUE	TRUE	FALSE	FALSE	0	0	0	2	714	777	875	1195	778
O00468-6	O00468-6	>sp|O00468-6|AGRIN_HUMAN Isoform of O00468, Isoform 6 of Agrin OS=Homo sapiens OX=9606 GN=AGRN	AGRN	31	23	22	18	17	0.0323262	9.1392e-16	-0.0478523	-1.05495e-15	0.112233	0.0699239	-0.00346814	-1.16333e-16	0.556907	1	0.34766	1	0.0897767	0.140238	0.923255	1	0.946151	1	0.533512	1	0.205679	0.321711	0.966741	1	FALSE	FALSE	FALSE	FALSE	FALSE	FALSE	FALSE	FALSE	0	0	0	0	463	501	475	775	509
P55291	P55291	>sp|P55291|CAD15_HUMAN Cadherin-15 OS=Homo sapiens OX=9606 GN=CDH15 PE=1 SV=1	CDH15	21	13	14	18	13	0.0324531	1.22852e-17	-0.0106213	-7.65282e-16	0.183056	0.116192	0.0176753	3.17474e-17	0.742025	1	0.934072	1	0.0628429	0.147339	0.788577	1	0.975518	1	0.9602	1	0.159595	0.334457	0.890926	1	FALSE	FALSE	FALSE	FALSE	FALSE	FALSE	FALSE	FALSE	0	0	0	0	259	302	442	449	302
P04179	P04179	>sp|P04179|SODM_HUMAN Superoxide dismutase [Mn], mitochondrial OS=Homo sapiens OX=9606 GN=SOD2 PE=1 SV=3	SOD2	24	14	12	13	5	0.0895658	0.0101394	0.346566	0.328071	0.528062	0.504525	0.334765	0.314244	0.0614211	0.579935	0.000106837	9.3244e-05	1.43712e-08	1.02454e-10	5.43843e-10	5.43673e-13	0.59697	1	0.00176746	0.00103983	5.92642e-07	3.11316e-09	4.62266e-08	4.62122e-11	FALSE	FALSE	TRUE	TRUE	TRUE	TRUE	TRUE	TRUE	0	2	2	2	278	345	390	476	287
Q9BQT9;Q9BQT9-2	Q9BQT9;Q9BQT9-2	>sp|Q9BQT9|CSTN3_HUMAN Calsyntenin-3 OS=Homo sapiens OX=9606 GN=CLSTN3 PE=1 SV=1;>sp|Q9BQT9-2|CSTN3_HUMAN Isoform of Q9BQT9, Isoform 2 of Calsyntenin-3 OS=Homo sapiens OX=9606 GN=CLSTN3	CLSTN3	19	12	14	12	9	0.0222772	0	-0.0145066	-6.29232e-17	0.306303	0.295484	0.0185491	0	0.69565	1	0.802187	1	3.47439e-05	5.08525e-06	0.594184	1	0.969424	1	0.894491	1	0.000353979	4.86611e-05	0.754012	1	FALSE	FALSE	FALSE	FALSE	TRUE	TRUE	FALSE	FALSE	0	0	0	2	261	298	349	457	310
P11021	P11021	>sp|P11021|BIP_HUMAN Endoplasmic reticulum chaperone BiP OS=Homo sapiens OX=9606 GN=HSPA5 PE=1 SV=2	HSPA5	32	25	25	25	22	-0.00563791	0	0.0118244	0	0.253983	0.234647	0.0239428	3.4876e-17	0.881017	1	0.781864	1	8.90297e-05	7.08676e-06	0.389141	1	0.98603	1	0.88349	1	0.000761014	6.38037e-05	0.56941	1	FALSE	FALSE	FALSE	FALSE	TRUE	TRUE	FALSE	FALSE	0	0	0	2	513	560	598	837	579
P54289;P54289-4;P54289-5	P54289;P54289-4;P54289-5	>sp|P54289|CA2D1_HUMAN Voltage-dependent calcium channel subunit alpha-2/delta-1 OS=Homo sapiens OX=9606 GN=CACNA2D1 PE=1 SV=3;>sp|P54289-4|CA2D1_HUMAN Isoform of P54289, Isoform 4 of Voltage-dependent calcium channel subunit alpha-2/delta-1 OS=Homo sapiens OX=9606 GN=CACNA2D1;>sp|P54289-5|CA2D1_HUMAN Isoform of P54289, Isoform 5 of Voltage-dependent calcium channel subunit alpha-2/delta-1 OS=Hom…	CACNA2D1	52	39	45	42	34	-0.105361	-0.0572666	-0.0594081	-9.40477e-16	0.497904	0.466678	0.0273531	2.78826e-15	0.236543	0.331206	0.490084	1	5.28805e-07	3.82953e-08	0.62335	1	0.83468	1	0.662043	1	1.14486e-05	6.83788e-07	0.777221	1	FALSE	FALSE	FALSE	FALSE	TRUE	TRUE	FALSE	FALSE	0	0	0	2	853	1005	1086	1470	1018
P02774;P02774-3	P02774;P02774-3	>sp|P02774|VTDB_HUMAN Vitamin D-binding protein OS=Homo sapiens OX=9606 GN=GC PE=1 SV=1;>sp|P02774-3|VTDB_HUMAN Isoform of P02774, Isoform 3 of Vitamin D-binding protein OS=Homo sapiens OX=9606 GN=GC	GC	44	37	37	40	36	0.0910603	0.0103583	-0.440553	-0.419139	-0.235482	-0.203212	-0.234929	-0.218978	0.246694	0.698519	7.49452e-06	1.44963e-06	0.00805295	0.00972747	2.72062e-05	1.12792e-05	0.842423	1	0.000300531	4.26297e-05	0.0329681	0.0365466	0.000432011	0.000160911	FALSE	FALSE	TRUE	TRUE	FALSE	FALSE	TRUE	TRUE	0	2	2	0	753	830	952	1274	849
D6RF35	D6RF35	>tr|D6RF35|D6RF35_HUMAN Isoform of P02774, Vitamin D-binding protein OS=Homo sapiens OX=9606 GN=GC PE=1 SV=1	GC	2	2	1	1	1	0.588111	3.36827e-17	-0.687768	0	-1.22997	-0.136106	-0.190368	0	0.205645	1	0.441943	1	0.0654978	0.538723	0.673296	1	0.811836	1	0.630178	1	0.163697	0.918374	0.809412	1	FALSE	FALSE	FALSE	FALSE	FALSE	FALSE	FALSE	FALSE	0	0	0	0	24	17	27	36	27
Q14982;Q14982-2;Q14982-4	Q14982;Q14982-2;Q14982-4	>sp|Q14982|OPCM_HUMAN Opioid-binding protein/cell adhesion molecule OS=Homo sapiens OX=9606 GN=OPCML PE=1 SV=1;>sp|Q14982-2|OPCM_HUMAN Isoform of Q14982, Isoform 2 of Opioid-binding protein/cell adhesion molecule OS=Homo sapiens OX=9606 GN=OPCML;>sp|Q14982-4|OPCM_HUMAN Isoform of Q14982, Isoform 4 of Opioid-binding protein/cell adhesion molecule OS=Homo sapiens OX=9606 GN=OPCML	OPCML	15	12	11	11	11	-0.0928146	-4.62551e-15	0.133503	0.0701275	0.475624	0.439053	0.100179	0.0708924	0.307087	1	0.0977114	0.225146	3.16269e-08	6.31661e-11	0.0602038	0.0764733	0.882151	1	0.219139	0.467944	1.05342e-06	2.19392e-09	0.152355	0.198017	FALSE	FALSE	FALSE	FALSE	TRUE	TRUE	FALSE	FALSE	0	0	0	2	231	260	296	385	249
P78324;P78324-2	P78324;P78324-2	>sp|P78324|SHPS1_HUMAN Tyrosine-protein phosphatase non-receptor type substrate 1 OS=Homo sapiens OX=9606 GN=SIRPA PE=1 SV=2;>sp|P78324-2|SHPS1_HUMAN Isoform of P78324, Isoform 2 of Tyrosine-protein phosphatase non-receptor type substrate 1 OS=Homo sapiens OX=9606 GN=SIRPA	SIRPA	30	26	27	25	23	-0.034697	-8.33422e-15	-0.0291207	0	0.438139	0.411773	0.0311555	9.78187e-17	0.633379	1	0.639312	1	1.32358e-05	1.07383e-05	0.528359	1	0.968144	1	0.782564	1	0.0001581	9.05066e-05	0.699797	1	FALSE	FALSE	FALSE	FALSE	TRUE	TRUE	FALSE	FALSE	0	0	0	2	522	612	655	904	616
P10412;P16402;P16403	P10412;P16402;P16403	>sp|P10412|H14_HUMAN Histone H1.4 OS=Homo sapiens OX=9606 GN=HIST1H1E PE=1 SV=2;>sp|P16402|H13_HUMAN Histone H1.3 OS=Homo sapiens OX=9606 GN=HIST1H1D PE=1 SV=2;>sp|P16403|H12_HUMAN Histone H1.2 OS=Homo sapiens OX=9606 GN=HIST1H1C PE=1 SV=2	HIST1H1E;HIST1H1D;HIST1H1C	2	1	2	1	1	-0.167337	0	-0.458493	-0.194434	-0.668204	0	-0.346327	-3.98466e-14	0.566802	1	0.045645	0.214163	0.130611	1	0.0933378	1	0.95049	1	0.131098	0.449743	0.268667	1	0.207817	1	FALSE	FALSE	FALSE	FALSE	FALSE	FALSE	FALSE	FALSE	0	0	0	0	15	17	9	18	27
Q92542;Q92542-2	Q92542;Q92542-2	>sp|Q92542|NICA_HUMAN Nicastrin OS=Homo sapiens OX=9606 GN=NCSTN PE=1 SV=2;>sp|Q92542-2|NICA_HUMAN Isoform of Q92542, Isoform 2 of Nicastrin OS=Homo sapiens OX=9606 GN=NCSTN	NCSTN	6	5	4	5	4	0.138235	0.0810174	0.00257538	-6.70439e-17	0.194223	0.137777	0.0545958	0.0116318	0.0946091	0.165831	0.967414	1	0.0974835	0.147085	0.320179	0.60687	0.687872	1	0.978304	1	0.217299	0.33432	0.501632	1	FALSE	FALSE	FALSE	FALSE	FALSE	FALSE	FALSE	FALSE	0	0	0	0	94	109	123	154	116
P48637	P48637	>sp|P48637|GSHB_HUMAN Glutathione synthetase OS=Homo sapiens OX=9606 GN=GSS PE=1 SV=1	GSS	6	5	3	3	3	0.26868	0.229492	0.151795	0.117761	0.544311	0.508495	0.269645	0.243286	0.000991696	0.000987232	0.068253	0.0590429	5.7412e-09	1.39389e-11	2.82443e-06	1.12981e-07	0.0749181	0.0512744	0.171896	0.16348	3.31459e-07	5.71332e-10	7.84867e-05	2.96831e-06	FALSE	FALSE	FALSE	FALSE	TRUE	TRUE	TRUE	TRUE	0	2	0	2	80	70	97	114	68
P37837	P37837	>sp|P37837|TALDO_HUMAN Transaldolase OS=Homo sapiens OX=9606 GN=TALDO1 PE=1 SV=2	TALDO1	9	7	6	7	6	-6.29372e-05	0	0.23142	0.233763	0.138368	1.9726e-17	0.0593692	0.0364115	0.999245	1	0.000507895	3.3353e-05	0.0474209	1	0.216078	0.318538	0.999512	1	0.00570324	0.00045705	0.130163	1	0.371705	0.598554	FALSE	FALSE	TRUE	TRUE	FALSE	FALSE	FALSE	FALSE	0	0	2	0	129	141	177	225	129
D6RGG3;Q99715	D6RGG3;Q99715	>tr|D6RGG3|D6RGG3_HUMAN Isoform of Q99715, Collagen alpha-1(XII) chain OS=Homo sapiens OX=9606 GN=COL12A1 PE=1 SV=1;>sp|Q99715|COCA1_HUMAN Collagen alpha-1(XII) chain OS=Homo sapiens OX=9606 GN=COL12A1 PE=1 SV=2	COL12A1	26	11	13	14	8	0.00127598	8.13955e-17	-0.262198	-0.253599	-0.128766	-0.125267	-0.174038	-0.149197	0.982724	1	0.000127301	1.21007e-05	0.0162949	0.00317113	0.00014471	0.00010124	0.999328	1	0.00198346	0.000217409	0.0584321	0.0140831	0.00158413	0.000908644	FALSE	FALSE	TRUE	TRUE	FALSE	FALSE	TRUE	TRUE	0	2	2	0	213	268	310	362	258
Q13433	Q13433	>sp|Q13433|S39A6_HUMAN Zinc transporter ZIP6 OS=Homo sapiens OX=9606 GN=SLC39A6 PE=1 SV=3	SLC39A6	4	2	2	1	1	-0.0666627	-8.67396e-16	-0.0901651	-4.99756e-20	0.496813	0.441613	0.00896554	3.15072e-17	0.590868	1	0.26254	1	1.96646e-05	1.61157e-07	0.905732	1	0.960883	1	0.437	1	0.000224731	2.34559e-06	0.958113	1	FALSE	FALSE	FALSE	FALSE	TRUE	TRUE	FALSE	FALSE	0	0	0	2	37	47	41	55	42
P12107;P12107-2;P12107-3;P12107-4	P12107;P12107-2;P12107-3;P12107-4	>sp|P12107|COBA1_HUMAN Collagen alpha-1(XI) chain OS=Homo sapiens OX=9606 GN=COL11A1 PE=1 SV=4;>sp|P12107-2|COBA1_HUMAN Isoform of P12107, Isoform B of Collagen alpha-1(XI) chain OS=Homo sapiens OX=9606 GN=COL11A1;>sp|P12107-3|COBA1_HUMAN Isoform of P12107, Isoform C of Collagen alpha-1(XI) chain OS=Homo sapiens OX=9606 GN=COL11A1;>sp|P12107-4|COBA1_HUMAN Isoform of P12107, Isoform 4 of Collagen …	COL11A1	7	2	1	2	1	0.109827	0.099824	0.00720062	0	-0.0966534	-4.53468e-17	-0.0183684	0	0.265224	0.102639	0.929555	1	0.384602	1	0.826561	1	0.860943	0.897824	0.959014	1	0.560244	1	0.916639	1	FALSE	FALSE	FALSE	FALSE	FALSE	FALSE	FALSE	FALSE	0	0	0	0	43	38	56	64	32
Q6UWP8	Q6UWP8	>sp|Q6UWP8|SBSN_HUMAN Suprabasin OS=Homo sapiens OX=9606 GN=SBSN PE=1 SV=2	SBSN	12	5	5	0	0	-0.0243256	0	-0.0115597	-0.0384556					0.745486	1	0.92807	0.487469					0.975518	1	0.959014	0.859583					FALSE	FALSE	FALSE	FALSE					0	0	0	0	57	100	19	102	91
Q16568	Q16568	>sp|Q16568|CART_HUMAN Cocaine- and amphetamine-regulated transcript protein OS=Homo sapiens OX=9606 GN=CARTPT PE=1 SV=1	CARTPT	3	3	2	2	2	-0.170129	-0.150824	0.29297	0.221453	-0.0223257	1.45898e-15	-0.0832185	-7.87611e-17	0.00889959	0.0174348	0.0720002	0.0683025	0.906046	1	0.388013	1	0.261927	0.353374	0.177087	0.183316	0.956873	1	0.56864	1	FALSE	FALSE	FALSE	FALSE	FALSE	FALSE	FALSE	FALSE	0	0	0	0	54	51	49	95	51
O14917;O14917-2	O14917;O14917-2	>sp|O14917|PCD17_HUMAN Protocadherin-17 OS=Homo sapiens OX=9606 GN=PCDH17 PE=2 SV=2;>sp|O14917-2|PCD17_HUMAN Isoform of O14917, Isoform 2 of Protocadherin-17 OS=Homo sapiens OX=9606 GN=PCDH17	PCDH17	22	16	14	13	10	-0.077397	-0.0763929	-0.0261454	0	0.302499	0.276491	-0.0263905	-4.97693e-15	0.112287	0.0445603	0.621387	1	2.71413e-05	7.23787e-07	0.447353	1	0.721854	0.587772	0.767204	1	0.000288397	9.0187e-06	0.62276	1	FALSE	FALSE	FALSE	FALSE	TRUE	TRUE	FALSE	FALSE	0	0	0	2	304	315	355	518	300
P26447	P26447	>sp|P26447|S10A4_HUMAN Protein S100-A4 OS=Homo sapiens OX=9606 GN=S100A4 PE=1 SV=1	S100A4	3	2	2	2	2	0.0325273	1.14672e-16	-0.228026	0	-0.266712	0	-0.213638	-5.37276e-15	0.916878	1	0.208473	1	0.418972	1	0.211933	1	0.986632	1	0.373312	1	0.594803	1	0.36632	1	FALSE	FALSE	FALSE	FALSE	FALSE	FALSE	FALSE	FALSE	0	0	0	0	44	47	50	74	51
G3V1X6;P30990	G3V1X6;P30990	>tr|G3V1X6|G3V1X6_HUMAN Isoform of P30990, Neurotensin, isoform CRA_a OS=Homo sapiens OX=9606 GN=NTS PE=1 SV=1;>sp|P30990|NEUT_HUMAN Neurotensin/neuromedin N OS=Homo sapiens OX=9606 GN=NTS PE=1 SV=2	NTS	2	1	1	0	0	-0.130989	-1.74585e-17	0.208192	0.189297					0.337336	1	0.0288104	0.0156224					0.882918	1	0.0941141	0.0584754					FALSE	FALSE	FALSE	FALSE					0	0	0	0	16	23	8	32	17
Q96GW7	Q96GW7	>sp|Q96GW7|PGCB_HUMAN Brevican core protein OS=Homo sapiens OX=9606 GN=BCAN PE=1 SV=2	BCAN	23	17	18	20	16	0.0497498	1.56077e-15	0.0260493	0	0.161164	0.124468	0.00598414	0	0.434631	1	0.63734	1	0.0271939	0.0367456	0.875076	1	0.908879	1	0.780742	1	0.0859486	0.10787	0.941538	1	FALSE	FALSE	FALSE	FALSE	FALSE	FALSE	FALSE	FALSE	0	0	0	0	339	391	457	576	418
P13645	P13645	>sp|P13645|K1C10_HUMAN Keratin, type I cytoskeletal 10 OS=Homo sapiens OX=9606 GN=KRT10 PE=1 SV=6	KRT10	41	20	25	16	14	-0.106719	-1.50754e-15	-0.204792	0	0.610727	0.322258	0.0732992	0	0.533479	1	0.443786	1	0.127881	0.260992	0.712459	1	0.942073	1	0.630373	1	0.265812	0.520181	0.837676	1	FALSE	FALSE	FALSE	FALSE	FALSE	FALSE	FALSE	FALSE	0	0	0	0	344	503	462	592	492
P80108	P80108	>sp|P80108|PHLD_HUMAN Phosphatidylinositol-glycan-specific phospholipase D OS=Homo sapiens OX=9606 GN=GPLD1 PE=1 SV=3	GPLD1	20	16	15	15	13	0.0759896	0	-0.138115	-0.103032	-0.170993	-0.101304	-0.142672	-0.13067	0.386364	1	0.0734343	0.0932622	0.0849165	0.182187	0.00971198	0.00568329	0.905272	1	0.179648	0.232365	0.198482	0.394928	0.0405601	0.0254252	FALSE	FALSE	FALSE	FALSE	FALSE	FALSE	FALSE	FALSE	0	0	0	0	315	359	373	536	371
Q9Y617	Q9Y617	>sp|Q9Y617|SERC_HUMAN Phosphoserine aminotransferase OS=Homo sapiens OX=9606 GN=PSAT1 PE=1 SV=2	PSAT1	13	7	7	11	7	0.107022	3.40033e-14	0.187266	0.131135	0.236977	0.183153	0.114915	0.0854727	0.38195	1	0.0316196	0.0661585	0.0153333	0.0236073	0.072187	0.0830567	0.905272	1	0.10045	0.178894	0.0562654	0.077147	0.17385	0.209205	FALSE	FALSE	FALSE	FALSE	FALSE	FALSE	FALSE	FALSE	0	0	0	0	154	177	264	270	175
A0A0B4J1V2	A0A0B4J1V2	>sp|A0A0B4J1V2|HV226_HUMAN Immunoglobulin heavy variable 2-26 OS=Homo sapiens OX=9606 GN=IGHV2-26 PE=3 SV=1	IGHV2-26	2	2	1	1	1	-0.113928	0	-0.611405	-0.559374	0.124177	0	-0.252373	-0.08633	0.448732	1	0.00687281	0.00218923	0.705602	1	0.111759	0.38367	0.908879	1	0.0345232	0.0132457	0.837599	1	0.233708	0.699994	FALSE	FALSE	FALSE	FALSE	FALSE	FALSE	FALSE	FALSE	0	0	0	0	34	30	17	60	37
P01814	P01814	>sp|P01814|HV270_HUMAN Immunoglobulin heavy variable 2-70 OS=Homo sapiens OX=9606 GN=IGHV2-70 PE=1 SV=2	IGHV2-70	2	2	2	1	1	0.221214	0.0740749	-0.566526	-0.489374	-0.515446	-0.380905	-0.40348	-0.345415	0.182954	0.399213	0.0013604	0.000763292	0.0397931	0.0539737	0.0085287	0.00848557	0.78515	1	0.0109058	0.00584949	0.114678	0.147915	0.0364614	0.0352346	FALSE	FALSE	FALSE	TRUE	FALSE	FALSE	FALSE	FALSE	0	0	1	0	37	45	27	52	45
P01817	P01817	>sp|P01817|HV205_HUMAN Immunoglobulin heavy variable 2-5 OS=Homo sapiens OX=9606 GN=IGHV2-5 PE=1 SV=2	IGHV2-5	1	1	1	1	1	-0.370054	-0.22917	-0.129051	0	-0.164594	0	-0.2945	-0.189329	0.0954711	0.17631	0.522677	1	0.611589	1	0.0453314	0.0931361	0.687872	1	0.689934	1	0.761776	1	0.124296	0.228105	FALSE	FALSE	FALSE	FALSE	FALSE	FALSE	FALSE	FALSE	0	0	0	0	16	23	8	32	25
P13521	P13521	>sp|P13521|SCG2_HUMAN Secretogranin-2 OS=Homo sapiens OX=9606 GN=SCG2 PE=1 SV=2	SCG2	71	53	56	56	48	-0.148269	-0.102683	0.100034	1.75351e-15	0.425109	0.382179	0.0574609	0	0.140652	0.197541	0.279901	1	1.4595e-06	1.70486e-07	0.296285	1	0.757367	1	0.457171	1	2.5534e-05	2.46068e-06	0.473492	1	FALSE	FALSE	FALSE	FALSE	TRUE	TRUE	FALSE	FALSE	0	0	0	2	1075	1310	1420	1858	1314
A0A0A0MTC8;Q9NQ36;Q9NQ36-2;Q9NQ36-3	A0A0A0MTC8;Q9NQ36;Q9NQ36-2;Q9NQ36-3	>tr|A0A0A0MTC8|A0A0A0MTC8_HUMAN Isoform of Q9NQ36, Signal peptide, CUB and EGF-like domain-containing protein 2 OS=Homo sapiens OX=9606 GN=SCUBE2 PE=1 SV=1;>sp|Q9NQ36|SCUB2_HUMAN Signal peptide, CUB and EGF-like domain-containing protein 2 OS=Homo sapiens OX=9606 GN=SCUBE2 PE=1 SV=2;>sp|Q9NQ36-2|SCUB2_HUMAN Isoform of Q9NQ36, Isoform 2 of Signal peptide, CUB and EGF-like domain-containing protein…	SCUBE2	3	3	3	2	2	0.0574308	0	-0.0688137	0	-0.110997	-0.120716	-0.110983	-0.107935	0.53309	1	0.331376	1	0.528832	0.248583	0.15495	0.0713605	0.942073	1	0.515722	1	0.692318	0.502974	0.296692	0.188168	FALSE	FALSE	FALSE	FALSE	FALSE	FALSE	FALSE	FALSE	0	0	0	0	54	59	45	86	51
Q13740;Q13740-2	Q13740;Q13740-2	>sp|Q13740|CD166_HUMAN CD166 antigen OS=Homo sapiens OX=9606 GN=ALCAM PE=1 SV=2;>sp|Q13740-2|CD166_HUMAN Isoform of Q13740, Isoform 2 of CD166 antigen OS=Homo sapiens OX=9606 GN=ALCAM	ALCAM	20	14	15	16	13	-0.0319221	-0.00497326	-0.00544835	-2.31891e-17	0.259964	0.238452	0.0111886	0	0.569712	0.752814	0.918068	1	0.000784755	0.000144391	0.752457	1	0.950664	1	0.956518	1	0.00481984	0.000947292	0.866375	1	FALSE	FALSE	FALSE	FALSE	TRUE	TRUE	FALSE	FALSE	0	0	0	2	289	331	392	503	347
P22897	P22897	>sp|P22897|MRC1_HUMAN Macrophage mannose receptor 1 OS=Homo sapiens OX=9606 GN=MRC1 PE=1 SV=1	MRC1	28	20	20	18	15	-0.128404	-0.0585486	-0.015023	0	0.0600602	0	-0.0854215	-0.0631761	0.0825727	0.267294	0.865731	1	0.4085	1	0.0743413	0.0963873	0.653342	1	0.927077	1	0.586062	1	0.177364	0.233691	FALSE	FALSE	FALSE	FALSE	FALSE	FALSE	FALSE	FALSE	0	0	0	0	375	464	445	669	465
P02750	P02750	>sp|P02750|A2GL_HUMAN Leucine-rich alpha-2-glycoprotein OS=Homo sapiens OX=9606 GN=LRG1 PE=1 SV=2	LRG1	25	23	22	24	22	0.069233	0	-0.593489	-0.53951	-0.210694	-0.165451	-0.311771	-0.285197	0.636059	1	0.00237431	0.00293022	0.125418	0.14172	0.00120922	0.00159259	0.968144	1	0.0160681	0.016395	0.262982	0.324365	0.00891491	0.00927941	FALSE	FALSE	FALSE	FALSE	FALSE	FALSE	TRUE	TRUE	0	2	0	0	468	526	556	777	557
Q99574	Q99574	>sp|Q99574|NEUS_HUMAN Neuroserpin OS=Homo sapiens OX=9606 GN=SERPINI1 PE=1 SV=1	SERPINI1	33	23	23	28	23	0.0259048	0	-0.0479146	-1.15502e-15	0.261758	0.227049	0.029134	7.06189e-16	0.759991	1	0.526722	1	0.00297901	0.0025997	0.565188	1	0.975518	1	0.69301	1	0.0143723	0.0120392	0.732629	1	FALSE	FALSE	FALSE	FALSE	FALSE	FALSE	FALSE	FALSE	0	0	0	0	479	563	679	824	568
P42785	P42785	>sp|P42785|PCP_HUMAN Lysosomal Pro-X carboxypeptidase OS=Homo sapiens OX=9606 GN=PRCP PE=1 SV=1	PRCP	13	13	12	11	11	-0.0471486	-4.45212e-16	0.14804	0.0542026	-0.0290424	-1.72189e-16	-0.0595402	-0.00548497	0.522273	1	0.151924	0.400351	0.780419	1	0.294239	0.74143	0.942073	1	0.301426	0.732317	0.881035	1	0.472418	1	FALSE	FALSE	FALSE	FALSE	FALSE	FALSE	FALSE	FALSE	0	0	0	0	262	298	255	444	298
Q14766	Q14766	>sp|Q14766|LTBP1_HUMAN Latent-transforming growth factor beta-binding protein 1 OS=Homo sapiens OX=9606 GN=LTBP1 PE=1 SV=4	LTBP1	12	7	8	8	5	0.000995849	1.40904e-17	0.444161	0.411641	0.0886241	3.34834e-15	0.213389	0.178956	0.990145	1	6.60555e-08	8.6419e-10	0.329689	1	0.00176978	0.000882729	0.999328	1	2.13624e-05	1.3974e-07	0.505329	1	0.0115907	0.00561913	FALSE	FALSE	TRUE	TRUE	FALSE	FALSE	FALSE	TRUE	0	1	2	0	147	157	172	256	142
P01036;P01037	P01036;P01037	>sp|P01036|CYTS_HUMAN Cystatin-S OS=Homo sapiens OX=9606 GN=CST4 PE=1 SV=3;>sp|P01037|CYTN_HUMAN Cystatin-SN OS=Homo sapiens OX=9606 GN=CST1 PE=1 SV=3	CST4;CST1	1	1	1	1	1	-0.0662524	0	-0.073276	0	-0.359168	-0.0915617	-0.219491	-0.0223403	0.766941	1	0.775823	1	0.155338	0.479358	0.14523	0.667335	0.978999	1	0.87907	1	0.300609	0.832477	0.283209	1	FALSE	FALSE	FALSE	FALSE	FALSE	FALSE	FALSE	FALSE	0	0	0	0	15	17	20	30	20
Q9HC38-2	Q9HC38-2	>sp|Q9HC38-2|GLOD4_HUMAN Isoform of Q9HC38, Isoform 2 of Glyoxalase domain-containing protein 4 OS=Homo sapiens OX=9606 GN=GLOD4	GLOD4	9	3	4	7	3	0.194772	0.174742	0.0817528	0	0.199434	0.200097	0.164005	0.140443	0.00117965	7.04945e-05	0.347259	1	0.00397853	4.27937e-05	0.000358832	4.89963e-05	0.0816909	0.00696655	0.533512	1	0.0185237	0.000315399	0.00318106	0.00052021	FALSE	TRUE	FALSE	FALSE	FALSE	TRUE	TRUE	TRUE	1	2	0	1	74	89	151	127	61
Q8WUA8	Q8WUA8	>sp|Q8WUA8|TSK_HUMAN Tsukushin OS=Homo sapiens OX=9606 GN=TSKU PE=2 SV=3	TSKU	2	1	0	0	0	-0.0927129	0							0.671179	1							0.968144	1							FALSE	FALSE							0	0	0	0	12	11	8	25	4
E5RK69;E7EMC6;P08133;P08133-2	E5RK69;E7EMC6;P08133;P08133-2	>tr|E5RK69|E5RK69_HUMAN Isoform of P08133, Annexin OS=Homo sapiens OX=9606 GN=ANXA6 PE=1 SV=1;>tr|E7EMC6|E7EMC6_HUMAN Isoform of P08133, Annexin OS=Homo sapiens OX=9606 GN=ANXA6 PE=1 SV=1;>sp|P08133|ANXA6_HUMAN Annexin A6 OS=Homo sapiens OX=9606 GN=ANXA6 PE=1 SV=3;>sp|P08133-2|ANXA6_HUMAN Isoform of P08133, Isoform 2 of Annexin A6 OS=Homo sapiens OX=9606 GN=ANXA6	ANXA6	4	1	1	3	1	0.14333	0	-0.111203	-1.6504e-18	-0.457503	-0.0933595	-0.222148	-3.35764e-16	0.300388	1	0.682301	1	0.015969	0.253708	0.189263	1	0.882151	1	0.816344	1	0.0575016	0.509771	0.338294	1	FALSE	FALSE	FALSE	FALSE	FALSE	FALSE	FALSE	FALSE	0	0	0	0	23	25	49	39	19
Q86UD1	Q86UD1	>sp|Q86UD1|OAF_HUMAN Out at first protein homolog OS=Homo sapiens OX=9606 GN=OAF PE=2 SV=1	OAF	9	5	5	4	4	-0.0228234	4.26532e-18	-0.0755769	-0.0348702	-0.00609114	-1.44952e-15	-0.0726033	-0.0630723	0.737798	1	0.275375	0.434116	0.926696	1	0.120585	0.152449	0.975518	1	0.45188	0.782569	0.969225	1	0.247567	0.333772	FALSE	FALSE	FALSE	FALSE	FALSE	FALSE	FALSE	FALSE	0	0	0	0	104	122	117	187	109
K7ENE5;O00115;O00115-2	K7ENE5;O00115;O00115-2	>tr|K7ENE5|K7ENE5_HUMAN Isoform of O00115, Deoxyribonuclease-2-alpha (Fragment) OS=Homo sapiens OX=9606 GN=DNASE2 PE=1 SV=1;>sp|O00115|DNS2A_HUMAN Deoxyribonuclease-2-alpha OS=Homo sapiens OX=9606 GN=DNASE2 PE=1 SV=2;>sp|O00115-2|DNS2A_HUMAN Isoform of O00115, Isoform 2 of Deoxyribonuclease-2-alpha OS=Homo sapiens OX=9606 GN=DNASE2	DNASE2	1	1	1	1	1	-0.0918573	0	-0.227016	-0.148141	0.00605073	0	-0.173987	-0.10304	0.436598	1	0.06737	0.12525	0.963817	1	0.0144094	0.0607167	0.908879	1	0.171788	0.293521	0.985403	1	0.0537815	0.165852	FALSE	FALSE	FALSE	FALSE	FALSE	FALSE	FALSE	FALSE	0	0	0	0	22	24	26	37	25
Q9NPC4	Q9NPC4	>sp|Q9NPC4|A4GAT_HUMAN Lactosylceramide 4-alpha-galactosyltransferase OS=Homo sapiens OX=9606 GN=A4GALT PE=2 SV=1	A4GALT	6	5	4	3	3	-0.131035	-0.0538541	0.232992	0.217855	-0.19386	-0.172825	-0.0761187	0	0.0877731	0.238808	0.00100947	0.000214087	0.0584359	0.0548402	0.221377	1	0.669717	1	0.00932753	0.00211084	0.151442	0.149816	0.379016	1	FALSE	FALSE	TRUE	TRUE	FALSE	FALSE	FALSE	FALSE	0	0	2	0	87	101	69	145	85
E9PEX6;P09622	E9PEX6;P09622	>tr|E9PEX6|E9PEX6_HUMAN Isoform of P09622, Dihydrolipoyl dehydrogenase OS=Homo sapiens OX=9606 GN=DLD PE=1 SV=1;>sp|P09622|DLDH_HUMAN Dihydrolipoyl dehydrogenase, mitochondrial OS=Homo sapiens OX=9606 GN=DLD PE=1 SV=2	DLD	10	7	7	2	2	0.239492	0.171493	0.388985	0.364042	0.550838	0.503777	0.197873	0.137432	0.00422591	0.0079641	4.07148e-08	3.96368e-09	6.09165e-07	1.25855e-09	0.00625798	0.0277321	0.167547	0.216989	2.13624e-05	3.56071e-07	1.30256e-05	3.02751e-08	0.0291703	0.0894484	FALSE	FALSE	TRUE	TRUE	TRUE	TRUE	FALSE	FALSE	0	0	2	2	122	154	125	201	110
H3BP20;H3BS10;P06865	H3BP20;H3BS10;P06865	>tr|H3BP20|H3BP20_HUMAN Isoform of P06865, Beta-hexosaminidase OS=Homo sapiens OX=9606 GN=HEXA PE=1 SV=1;>tr|H3BS10|H3BS10_HUMAN Isoform of P06865, Beta-hexosaminidase OS=Homo sapiens OX=9606 GN=HEXA PE=1 SV=1;>sp|P06865|HEXA_HUMAN Beta-hexosaminidase subunit alpha OS=Homo sapiens OX=9606 GN=HEXA PE=1 SV=2	HEXA	12	10	10	11	9	-0.117824	-0.0217976	-0.114203	-0.0245189	-0.0103465	-2.76074e-18	-0.128216	-0.101248	0.12751	0.552027	0.230169	0.586753	0.898497	1	0.0146855	0.0254379	0.730376	1	0.401926	0.992448	0.954136	1	0.0545517	0.0835403	FALSE	FALSE	FALSE	FALSE	FALSE	FALSE	FALSE	FALSE	0	0	0	0	209	251	256	362	261
Q9UM22	Q9UM22	>sp|Q9UM22|EPDR1_HUMAN Mammalian ependymin-related protein 1 OS=Homo sapiens OX=9606 GN=EPDR1 PE=1 SV=2	EPDR1	9	9	9	7	7	0.00881467	-1.75764e-17	0.0709135	2.91541e-17	0.150213	1.82653e-16	-0.00351044	-1.11035e-15	0.933414	1	0.493358	1	0.209962	1	0.957667	1	0.987941	1	0.66591	1	0.371834	1	0.983411	1	FALSE	FALSE	FALSE	FALSE	FALSE	FALSE	FALSE	FALSE	0	0	0	0	166	188	162	286	196
Q9GZT8;Q9GZT8-2	Q9GZT8;Q9GZT8-2	>sp|Q9GZT8|NIF3L_HUMAN NIF3-like protein 1 OS=Homo sapiens OX=9606 GN=NIF3L1 PE=1 SV=2;>sp|Q9GZT8-2|NIF3L_HUMAN Isoform of Q9GZT8, Isoform 2 of NIF3-like protein 1 OS=Homo sapiens OX=9606 GN=NIF3L1	NIF3L1	9	2	3	0	0	-0.117538	0	0.109304	0.0385476					0.389823	1	0.158779	0.355773					0.905272	1	0.310614	0.673491					FALSE	FALSE	FALSE	FALSE					0	0	0	0	42	61	38	81	42
K4DIA0;O75144;O75144-2	K4DIA0;O75144;O75144-2	>tr|K4DIA0|K4DIA0_HUMAN Isoform of O75144, ICOS ligand OS=Homo sapiens OX=9606 GN=ICOSLG PE=1 SV=1;>sp|O75144|ICOSL_HUMAN ICOS ligand OS=Homo sapiens OX=9606 GN=ICOSLG PE=1 SV=2;>sp|O75144-2|ICOSL_HUMAN Isoform of O75144, Isoform 2 of ICOS ligand OS=Homo sapiens OX=9606 GN=ICOSLG	ICOSLG	8	6	6	6	6	-0.0210526	-1.68295e-17	0.176986	0.104496	0.253996	0.211064	0.0640528	0.00645375	0.812719	1	0.0583486	0.1534	0.0218738	0.0262255	0.242152	0.707371	0.98603	1	0.157775	0.341193	0.0724385	0.0828591	0.405457	1	FALSE	FALSE	FALSE	FALSE	FALSE	FALSE	FALSE	FALSE	0	0	0	0	120	138	160	205	139
P13671	P13671	>sp|P13671|CO6_HUMAN Complement component C6 OS=Homo sapiens OX=9606 GN=C6 PE=1 SV=3	C6	47	33	31	28	20	0.0521905	0	-0.205802	-0.15703	-0.0738245	-2.97516e-17	-0.162558	-0.146586	0.586997	1	0.0415523	0.0646287	0.484719	1	0.011623	0.00856975	0.96038	1	0.121282	0.175343	0.655885	1	0.0461407	0.0354822	FALSE	FALSE	FALSE	FALSE	FALSE	FALSE	FALSE	FALSE	0	0	0	0	629	667	657	1073	678
Q08ET2	Q08ET2	>sp|Q08ET2|SIG14_HUMAN Sialic acid-binding Ig-like lectin 14 OS=Homo sapiens OX=9606 GN=SIGLEC14 PE=1 SV=1	SIGLEC14	9	8	8	6	6	0.217344	0.125288	0.11666	8.91156e-16	-0.0195868	-3.60001e-17	-0.00256972	0	0.0558643	0.134143	0.357521	1	0.862975	1	0.970719	1	0.576336	1	0.544347	1	0.933004	1	0.987196	1	FALSE	FALSE	FALSE	FALSE	FALSE	FALSE	FALSE	FALSE	0	0	0	0	150	180	156	242	173
P05109	P05109	>sp|P05109|S10A8_HUMAN Protein S100-A8 OS=Homo sapiens OX=9606 GN=S100A8 PE=1 SV=1	S100A8	3	1	1	1	1	-0.0505084	0	-0.577715	-0.507341	0.119549	0	-0.239316	-0.15318	0.72235	1	0.00297143	0.00271756	0.654225	1	0.0550117	0.082651	0.975518	1	0.0188424	0.0153647	0.79517	1	0.143747	0.209063	FALSE	FALSE	FALSE	FALSE	FALSE	FALSE	FALSE	FALSE	0	0	0	0	21	30	30	39	35
O95428;O95428-5;O95428-6	O95428;O95428-5;O95428-6	>sp|O95428|PPN_HUMAN Papilin OS=Homo sapiens OX=9606 GN=PAPLN PE=2 SV=4;>sp|O95428-5|PPN_HUMAN Isoform of O95428, Isoform 5 of Papilin OS=Homo sapiens OX=9606 GN=PAPLN;>sp|O95428-6|PPN_HUMAN Isoform of O95428, Isoform 6 of Papilin OS=Homo sapiens OX=9606 GN=PAPLN	PAPLN	23	16	16	16	14	-0.122593	-0.107204	0.1258	0.0344811	0.119723	0.0434399	-0.0209257	-3.80947e-16	0.0633827	0.0401649	0.176776	0.49956	0.151099	0.392541	0.684265	1	0.605414	0.578946	0.332179	0.876126	0.295701	0.712663	0.818595	1	FALSE	FALSE	FALSE	FALSE	FALSE	FALSE	FALSE	FALSE	0	0	0	0	290	353	385	509	331
P01857	P01857	>sp|P01857|IGHG1_HUMAN Immunoglobulin heavy constant gamma 1 OS=Homo sapiens OX=9606 GN=IGHG1 PE=1 SV=1	IGHG1	70	62	63	64	59	0.0134617	0	-0.401671	-0.344509	-0.300047	-0.255128	-0.292784	-0.28046	0.898822	1	0.00524216	0.00850707	0.00741044	0.011626	0.000107149	4.73114e-05	0.986632	1	0.0288319	0.0363913	0.0306322	0.0422143	0.00131213	0.000514483	FALSE	FALSE	FALSE	FALSE	FALSE	FALSE	TRUE	TRUE	0	2	0	0	1271	1380	1584	2113	1451
O94760	O94760	>sp|O94760|DDAH1_HUMAN N(G),N(G)-dimethylarginine dimethylaminohydrolase 1 OS=Homo sapiens OX=9606 GN=DDAH1 PE=1 SV=3	DDAH1	13	9	8	8	7	0.209276	0.158388	0.136085	0.0570287	0.459552	0.444941	0.237726	0.228405	0.0030713	0.00526069	0.0244589	0.212858	1.00157e-05	1.16305e-06	2.09744e-06	1.56014e-07	0.149256	0.164967	0.0829975	0.448512	0.000128497	1.36109e-05	6.18531e-05	4.02573e-06	FALSE	FALSE	FALSE	FALSE	TRUE	TRUE	TRUE	TRUE	0	2	0	2	145	151	232	216	160
C9J6H2;C9JXF9;P08833	C9J6H2;C9JXF9;P08833	>tr|C9J6H2|C9J6H2_HUMAN Isoform of P08833, Insulin-like growth factor-binding protein 1 OS=Homo sapiens OX=9606 GN=IGFBP1 PE=1 SV=1;>tr|C9JXF9|C9JXF9_HUMAN Isoform of P08833, Insulin-like growth factor-binding protein 1 OS=Homo sapiens OX=9606 GN=IGFBP1 PE=1 SV=1;>sp|P08833|IBP1_HUMAN Insulin-like growth factor-binding protein 1 OS=Homo sapiens OX=9606 GN=IGFBP1 PE=1 SV=1	IGFBP1	2	1	1	1	1	-0.165313	0	0.2427	0.167246	0.094701	0	0.00348122	1.99332e-16	0.299146	1	0.0694434	0.0848017	0.619311	1	0.9719	1	0.882151	1	0.173511	0.214928	0.767338	1	0.987196	1	FALSE	FALSE	FALSE	FALSE	FALSE	FALSE	FALSE	FALSE	0	0	0	0	21	18	24	33	15
O14498	O14498	>sp|O14498|ISLR_HUMAN Immunoglobulin superfamily containing leucine-rich repeat protein OS=Homo sapiens OX=9606 GN=ISLR PE=2 SV=1	ISLR	10	7	7	10	7	-0.0243952	-3.17646e-16	0.322811	0.27978	0.0318735	3.08626e-17	0.0181334	0	0.663683	1	0.00097255	0.00106582	0.521189	1	0.673943	1	0.968144	1	0.00909025	0.00776319	0.685941	1	0.809516	1	FALSE	FALSE	TRUE	TRUE	FALSE	FALSE	FALSE	FALSE	0	0	2	0	163	177	224	281	180
P09972	P09972	>sp|P09972|ALDOC_HUMAN Fructose-bisphosphate aldolase C OS=Homo sapiens OX=9606 GN=ALDOC PE=1 SV=2	ALDOC	25	21	23	21	18	0.085656	0.04835	0.222673	0.186504	0.353966	0.332408	0.127709	0.112875	0.0950296	0.182335	0.000588661	0.000578716	3.06344e-05	9.42147e-06	0.00122721	0.000560905	0.687872	1	0.00631057	0.00484862	0.000323529	8.15899e-05	0.00895613	0.00371793	FALSE	FALSE	TRUE	TRUE	TRUE	TRUE	TRUE	TRUE	0	2	2	2	450	518	522	759	529
Q9NT22	Q9NT22	>sp|Q9NT22|EMIL3_HUMAN EMILIN-3 OS=Homo sapiens OX=9606 GN=EMILIN3 PE=1 SV=2	EMILIN3	8	6	5	2	2	0.0218329	5.71997e-16	0.18278	0.145062	-0.12039	0	-0.135828	-0.0477078	0.754059	1	0.0148673	0.0119418	0.482892	1	0.129918	0.445688	0.975518	1	0.0579289	0.0475614	0.654948	1	0.259899	0.792275	FALSE	FALSE	FALSE	FALSE	FALSE	FALSE	FALSE	FALSE	0	0	0	0	113	129	72	189	106
A0A087X253;P63010;P63010-2;P63010-3	A0A087X253;P63010;P63010-2;P63010-3	>tr|A0A087X253|A0A087X253_HUMAN Isoform of P63010, AP complex subunit beta OS=Homo sapiens OX=9606 GN=AP2B1 PE=1 SV=1;>sp|P63010|AP2B1_HUMAN AP-2 complex subunit beta OS=Homo sapiens OX=9606 GN=AP2B1 PE=1 SV=1;>sp|P63010-2|AP2B1_HUMAN Isoform of P63010, Isoform 2 of AP-2 complex subunit beta OS=Homo sapiens OX=9606 GN=AP2B1;>sp|P63010-3|AP2B1_HUMAN Isoform of P63010, Isoform 3 of AP-2 complex sub…	AP2B1	12	6	6	7	4	0.111956	0.082176	0.189047	0.163403	0.362045	0.288588	0.146314	0.121386	0.0931948	0.147704	0.00491651	0.00168965	5.25515e-06	2.44176e-05	0.00131044	0.018155	0.687872	1	0.0277972	0.0110168	7.34026e-05	0.000190501	0.00922392	0.0642412	FALSE	FALSE	FALSE	FALSE	TRUE	TRUE	TRUE	FALSE	0	1	0	2	120	141	193	202	122
Q15818	Q15818	>sp|Q15818|NPTX1_HUMAN Neuronal pentraxin-1 OS=Homo sapiens OX=9606 GN=NPTX1 PE=2 SV=2	NPTX1	21	18	16	17	14	-0.0321016	-3.07071e-16	-0.104825	-0.0508103	0.284917	0.242544	-0.00452377	0	0.656515	1	0.12067	0.270448	0.00526835	0.00810083	0.931801	1	0.968144	1	0.254398	0.542685	0.0230424	0.0314422	0.969368	1	FALSE	FALSE	FALSE	FALSE	FALSE	FALSE	FALSE	FALSE	0	0	0	0	353	400	429	602	398
H0Y5E4;H0YCV9;H0YD13;H0YDW7;P16070;P16070-10;P16070-11;P16070-12;P16070-13;P16070-14;P16070-15;P16070-16;P16070-17;P16070-18;P16070-3;P16070-4;P16070-5;P16070-6;P16070-7;P16070-8;P16070-9	H0Y5E4;H0YCV9;H0YD13;H0YDW7;P16070;P16070-10;P16070-11;P16070-12;P16070-13;P16070-14;P16070-15;P16070-16;P16070-17;P16070-18;P16070-3;P16070-4;P16070-5;P16070-6;P16070-7;P16070-8;P16070-9	>tr|H0Y5E4|H0Y5E4_HUMAN Isoform of P16070, CD44 antigen (Fragment) OS=Homo sapiens OX=9606 GN=CD44 PE=1 SV=1;>tr|H0YCV9|H0YCV9_HUMAN Isoform of P16070, CD44 antigen (Fragment) OS=Homo sapiens OX=9606 GN=CD44 PE=1 SV=1;>tr|H0YD13|H0YD13_HUMAN Isoform of P16070, CD44 antigen OS=Homo sapiens OX=9606 GN=CD44 PE=1 SV=2;>tr|H0YDW7|H0YDW7_HUMAN Isoform of P16070, CD44 antigen (Fragment) OS=Homo sapiens …	CD44	3	3	3	3	3	0.194852	1.1176e-16	0.20946	0.183921	0.0263804	8.41929e-17	0.0598172	1.39032e-16	0.223326	1	0.0588237	0.042294	0.711721	1	0.396075	1	0.817603	1	0.15853	0.125485	0.838822	1	0.573475	1	FALSE	FALSE	FALSE	FALSE	FALSE	FALSE	FALSE	FALSE	0	0	0	0	64	68	77	105	66
P02671	P02671	>sp|P02671|FIBA_HUMAN Fibrinogen alpha chain OS=Homo sapiens OX=9606 GN=FGA PE=1 SV=2	FGA	81	71	69	70	62	0.119209	4.6962e-16	0.0424456	7.39769e-17	-0.063885	-3.99568e-15	-0.0255155	-3.30669e-15	0.417862	1	0.799578	1	0.706788	1	0.787679	1	0.908879	1	0.893769	1	0.837599	1	0.890926	1	FALSE	FALSE	FALSE	FALSE	FALSE	FALSE	FALSE	FALSE	0	0	0	0	1430	1605	1699	2435	1630
E9PEK4;P07333	E9PEK4;P07333	>tr|E9PEK4|E9PEK4_HUMAN Isoform of P07333, Macrophage colony-stimulating factor 1 receptor OS=Homo sapiens OX=9606 GN=CSF1R PE=1 SV=1;>sp|P07333|CSF1R_HUMAN Macrophage colony-stimulating factor 1 receptor OS=Homo sapiens OX=9606 GN=CSF1R PE=1 SV=2	CSF1R	14	13	12	11	10	-0.100598	-0.0387206	-0.0954793	-0.0344627	0.0645164	2.32334e-15	-0.112302	-0.101406	0.255538	0.445982	0.267493	0.477719	0.486625	1	0.0348311	0.0250181	0.852971	1	0.441815	0.847009	0.656925	1	0.103775	0.0823489	FALSE	FALSE	FALSE	FALSE	FALSE	FALSE	FALSE	FALSE	0	0	0	0	266	285	286	439	269
P26038	P26038	>sp|P26038|MOES_HUMAN Moesin OS=Homo sapiens OX=9606 GN=MSN PE=1 SV=3	MSN	24	6	6	12	6	-0.0658502	-3.16982e-16	0.282769	0.245662	0.0915382	4.7248e-16	0.0470341	3.88517e-16	0.443377	1	0.00280763	0.00163989	0.286906	1	0.401191	1	0.908879	1	0.0180874	0.0107793	0.463545	1	0.578375	1	FALSE	FALSE	FALSE	FALSE	FALSE	FALSE	FALSE	FALSE	0	0	0	0	145	178	292	244	150
A0A0G2JHA9;A0A0G2JHM8;A0A0G2JI49;A0A0G2JIQ0;A0A0G2JIU9;A0A0G2JJE4;A0A0G2JKI0;A0A140T9L1;C9JTE0;H0Y8A0;Q16653;Q16653-10;Q16653-11;Q16653-13;Q16653-2;Q16653-3;Q16653-5;Q16653-6;Q16653-7;Q16653-8;Q16653-9;Q5SSB8	A0A0G2JHA9;A0A0G2JHM8;A0A0G2JI49;A0A0G2JIQ0;A0A0G2JIU9;A0A0G2JJE4;A0A0G2JKI0;A0A140T9L1;C9JTE0;H0Y8A0;Q16653;Q16653-10;Q16653-11;Q16653-13;Q16653-2;Q16653-3;Q16653-5;Q16653-6;Q16653-7;Q16653-8;Q16653-9;Q5SSB8	>tr|A0A0G2JHA9|A0A0G2JHA9_HUMAN Isoform of Q16653, Myelin-oligodendrocyte glycoprotein OS=Homo sapiens OX=9606 GN=MOG PE=1 SV=1;>tr|A0A0G2JHM8|A0A0G2JHM8_HUMAN Isoform of Q16653, Myelin-oligodendrocyte glycoprotein OS=Homo sapiens OX=9606 GN=MOG PE=1 SV=1;>tr|A0A0G2JI49|A0A0G2JI49_HUMAN Isoform of Q16653, Myelin-oligodendrocyte glycoprotein (Fragment) OS=Homo sapiens OX=9606 GN=MOG PE=1 SV=1;>tr|…	MOG	6	5	5	6	5	-0.12888	-0.0698951	0.0847061	0.0515884	0.165803	0.14471	-0.0348689	-5.40094e-13	0.151627	0.230945	0.253944	0.251315	0.0496709	0.0262642	0.516084	0.999998	0.762359	1	0.427291	0.513751	0.134632	0.0828591	0.690502	1	FALSE	FALSE	FALSE	FALSE	FALSE	FALSE	FALSE	FALSE	0	0	0	0	107	117	148	177	122
Q12794;Q12794-2;Q12794-7	Q12794;Q12794-2;Q12794-7	>sp|Q12794|HYAL1_HUMAN Hyaluronidase-1 OS=Homo sapiens OX=9606 GN=HYAL1 PE=1 SV=2;>sp|Q12794-2|HYAL1_HUMAN Isoform of Q12794, Isoform 2 of Hyaluronidase-1 OS=Homo sapiens OX=9606 GN=HYAL1;>sp|Q12794-7|HYAL1_HUMAN Isoform of Q12794, Isoform 7 of Hyaluronidase-1 OS=Homo sapiens OX=9606 GN=HYAL1	HYAL1	6	4	5	5	4	-0.0407655	-3.54221e-16	-0.186719	-0.17219	-0.244124	-0.246861	-0.341059	-0.260525	0.725938	1	0.0263806	0.0169455	0.0157653	0.00646207	4.3456e-06	4.9321e-05	0.975518	1	0.0879534	0.061437	0.0569077	0.0258483	0.00010643	0.00052021	FALSE	FALSE	FALSE	FALSE	FALSE	FALSE	TRUE	TRUE	0	2	0	0	77	111	95	139	109
P06727	P06727	>sp|P06727|APOA4_HUMAN Apolipoprotein A-IV OS=Homo sapiens OX=9606 GN=APOA4 PE=1 SV=3	APOA4	75	67	61	64	58	-0.102605	-4.14315e-15	0.15988	0.0400913	-0.0943628	-9.28075e-16	-0.082632	-0.0360954	0.350285	1	0.240886	0.559604	0.534322	1	0.295928	0.445757	0.901198	1	0.411142	0.954514	0.696872	1	0.473492	0.792275	FALSE	FALSE	FALSE	FALSE	FALSE	FALSE	FALSE	FALSE	0	0	0	0	1339	1472	1575	2274	1430
O75882;O75882-2;O75882-3	O75882;O75882-2;O75882-3	>sp|O75882|ATRN_HUMAN Attractin OS=Homo sapiens OX=9606 GN=ATRN PE=1 SV=2;>sp|O75882-2|ATRN_HUMAN Isoform of O75882, Isoform 2 of Attractin OS=Homo sapiens OX=9606 GN=ATRN;>sp|O75882-3|ATRN_HUMAN Isoform of O75882, Isoform 3 of Attractin OS=Homo sapiens OX=9606 GN=ATRN	ATRN	24	18	17	21	16	0.04184	2.10459e-15	-0.232425	-0.22489	-0.0650498	-0.03914	-0.139226	-0.141315	0.436131	1	2.7952e-06	1.91749e-08	0.145496	0.185475	1.14515e-05	2.08008e-07	0.908879	1	0.000150661	1.34808e-06	0.290656	0.401052	0.000231317	5.09444e-06	FALSE	FALSE	TRUE	TRUE	FALSE	FALSE	TRUE	TRUE	0	2	2	0	368	407	506	629	428
F5GY55;Q16531	F5GY55;Q16531	>tr|F5GY55|F5GY55_HUMAN Isoform of Q16531, DNA damage-binding protein 1 OS=Homo sapiens OX=9606 GN=DDB1 PE=1 SV=1;>sp|Q16531|DDB1_HUMAN DNA damage-binding protein 1 OS=Homo sapiens OX=9606 GN=DDB1 PE=1 SV=1	DDB1	5	3	3	4	3	0.0901682	3.07724e-17	0.2149	0.193095	0.408483	0.417559	0.171779	0.173191	0.126178	1	0.00198878	0.000918311	2.68336e-06	2.94643e-09	3.6659e-05	2.2727e-07	0.725633	1	0.0141667	0.00687458	4.26384e-05	6.22343e-08	0.000557602	5.47219e-06	FALSE	FALSE	FALSE	TRUE	TRUE	TRUE	TRUE	TRUE	0	2	1	2	64	71	105	106	72
P07357	P07357	>sp|P07357|CO8A_HUMAN Complement component C8 alpha chain OS=Homo sapiens OX=9606 GN=C8A PE=1 SV=2	C8A	17	12	14	15	12	0.0896064	0	-0.285815	-0.259333	-0.114174	-0.068253	-0.174046	-0.159508	0.369674	1	0.019312	0.0168909	0.204777	0.264282	0.00786184	0.00518412	0.905272	1	0.0700168	0.061437	0.364891	0.526135	0.0344101	0.0237811	FALSE	FALSE	FALSE	FALSE	FALSE	FALSE	FALSE	FALSE	0	0	0	0	271	307	313	473	330
Q9P121-4	Q9P121-4	>sp|Q9P121-4|NTRI_HUMAN Isoform of Q9P121, Isoform 4 of Neurotrimin OS=Homo sapiens OX=9606 GN=NTM	NTM	17	13	14	14	13	0.067499	2.97336e-16	-0.071083	-0.014723	0.29976	0.265578	0.0498317	2.47341e-13	0.350951	1	0.28812	0.614306	3.15218e-05	7.84336e-12	0.233394	0.999998	0.901198	1	0.466836	1	0.000326921	3.77353e-10	0.395375	1	FALSE	FALSE	FALSE	FALSE	TRUE	TRUE	FALSE	FALSE	0	0	0	2	266	312	377	451	325
P18669	P18669	>sp|P18669|PGAM1_HUMAN Phosphoglycerate mutase 1 OS=Homo sapiens OX=9606 GN=PGAM1 PE=1 SV=2	PGAM1	17	10	10	9	8	0.149289	0.130949	0.374245	0.354796	0.471695	0.46091	0.232038	0.231414	0.0025443	0.000441067	2.16e-07	2.6695e-10	2.64083e-11	1.43505e-19	3.00344e-09	7.07288e-13	0.132145	0.0271501	3.49272e-05	6.16655e-08	6.53416e-09	6.21377e-17	2.16998e-07	5.67795e-11	FALSE	FALSE	TRUE	TRUE	TRUE	TRUE	TRUE	TRUE	0	2	2	2	216	245	277	347	250
Q86X29;Q86X29-4;Q86X29-5;Q86X29-6;S4R3V8	Q86X29;Q86X29-4;Q86X29-5;Q86X29-6;S4R3V8	>sp|Q86X29|LSR_HUMAN Lipolysis-stimulated lipoprotein receptor OS=Homo sapiens OX=9606 GN=LSR PE=1 SV=4;>sp|Q86X29-4|LSR_HUMAN Isoform of Q86X29, Isoform 4 of Lipolysis-stimulated lipoprotein receptor OS=Homo sapiens OX=9606 GN=LSR;>sp|Q86X29-5|LSR_HUMAN Isoform of Q86X29, Isoform 5 of Lipolysis-stimulated lipoprotein receptor OS=Homo sapiens OX=9606 GN=LSR;>sp|Q86X29-6|LSR_HUMAN Isoform of Q86X2…	LSR	11	5	5	8	4	-0.0271998	-1.07484e-16	-0.0387038	-5.62219e-17	0.118357	0.0824378	0.00233579	-6.48497e-17	0.632208	1	0.546417	1	0.0286862	0.0219312	0.954877	1	0.968144	1	0.710381	1	0.0896831	0.0727678	0.983411	1	FALSE	FALSE	FALSE	FALSE	FALSE	FALSE	FALSE	FALSE	0	0	0	0	103	123	188	172	127
P04271	P04271	>sp|P04271|S100B_HUMAN Protein S100-B OS=Homo sapiens OX=9606 GN=S100B PE=1 SV=2	S100B	3	3	3	3	3	0.0656762	0	0.216268	0.160256	0.0415838	1.43181e-16	0.0658002	9.62628e-14	0.548458	1	0.0254555	0.0283137	0.730246	1	0.37243	0.999999	0.944706	1	0.0857532	0.0906601	0.848849	1	0.553125	1	FALSE	FALSE	FALSE	FALSE	FALSE	FALSE	FALSE	FALSE	0	0	0	0	61	66	65	103	60
A0A0U1RQC5	A0A0U1RQC5	>tr|A0A0U1RQC5|A0A0U1RQC5_HUMAN Isoform of Q9Y4C0, Neurexin-3-beta OS=Homo sapiens OX=9606 GN=NRXN3 PE=1 SV=1	NRXN3	73	59	57	52	47	-0.00947747	-1.86374e-15	0.0429286	2.73618e-15	0.398302	0.355104	0.0660924	0.0170104	0.883368	1	0.520379	1	1.97223e-05	9.88275e-06	0.11527	0.468769	0.98603	1	0.687462	1	0.000224731	8.47373e-05	0.238632	0.822299	FALSE	FALSE	FALSE	FALSE	TRUE	TRUE	FALSE	FALSE	0	0	0	2	1170	1327	1412	1999	1331
Q08174-2	Q08174-2	>sp|Q08174-2|PCDH1_HUMAN Isoform of Q08174, Isoform 2 of Protocadherin-1 OS=Homo sapiens OX=9606 GN=PCDH1	PCDH1	19	13	14	17	12	0.0166906	-1.01387e-16	-0.0181986	0	0.424277	0.405	0.0719462	0.0559231	0.807998	1	0.805871	1	9.99162e-07	2.36418e-08	0.098576	0.103452	0.98603	1	0.895124	1	1.96653e-05	4.31027e-07	0.217138	0.24668	FALSE	FALSE	FALSE	FALSE	TRUE	TRUE	FALSE	FALSE	0	0	0	2	264	321	425	460	311
Q9HCB6	Q9HCB6	>sp|Q9HCB6|SPON1_HUMAN Spondin-1 OS=Homo sapiens OX=9606 GN=SPON1 PE=1 SV=2	SPON1	13	10	9	10	8	-0.000246341	0	0.122154	0.0653247	0.212725	0.201569	0.0387835	5.62145e-15	0.996283	1	0.0484156	0.130182	0.00783612	0.00237497	0.322545	1	0.999512	1	0.13693	0.302591	0.0321615	0.0112697	0.503289	1	FALSE	FALSE	FALSE	FALSE	FALSE	FALSE	FALSE	FALSE	0	0	0	0	164	192	236	277	194
P56817;P56817-2	P56817;P56817-2	>sp|P56817|BACE1_HUMAN Beta-secretase 1 OS=Homo sapiens OX=9606 GN=BACE1 PE=1 SV=3;>sp|P56817-2|BACE1_HUMAN Isoform of P56817, Isoform B of Beta-secretase 1 OS=Homo sapiens OX=9606 GN=BACE1	BACE1	5	3	3	5	3	0.0621432	8.1415e-16	-0.0702987	-0.0271478	0.332695	0.316893	0.0515895	8.59449e-15	0.478157	1	0.233888	0.418437	8.91951e-05	2.19187e-06	0.342348	1	0.924067	1	0.40487	0.757685	0.000761014	2.3727e-05	0.524101	1	FALSE	FALSE	FALSE	FALSE	TRUE	TRUE	FALSE	FALSE	0	0	0	2	68	90	95	119	82
O14791;O14791-2	O14791;O14791-2	>sp|O14791|APOL1_HUMAN Apolipoprotein L1 OS=Homo sapiens OX=9606 GN=APOL1 PE=1 SV=5;>sp|O14791-2|APOL1_HUMAN Isoform of O14791, Isoform 2 of Apolipoprotein L1 OS=Homo sapiens OX=9606 GN=APOL1	APOL1	13	8	7	10	7	0.122264	4.25836e-16	-0.0814364	-3.89725e-17	-0.0623401	-1.85961e-16	-0.0441665	-3.04624e-16	0.411637	1	0.525707	1	0.708477	1	0.623556	1	0.908879	1	0.692239	1	0.837599	1	0.777221	1	FALSE	FALSE	FALSE	FALSE	FALSE	FALSE	FALSE	FALSE	0	0	0	0	166	175	240	274	184
A0A140T9S5;Q9Y334;Q9Y334-2	A0A140T9S5;Q9Y334;Q9Y334-2	>tr|A0A140T9S5|A0A140T9S5_HUMAN Isoform of Q9Y334, VWA7 OS=Homo sapiens OX=9606 GN=VWA7 PE=1 SV=1;>sp|Q9Y334|VWA7_HUMAN von Willebrand factor A domain-containing protein 7 OS=Homo sapiens OX=9606 GN=VWA7 PE=2 SV=4;>sp|Q9Y334-2|VWA7_HUMAN Isoform of Q9Y334, Isoform 2 of von Willebrand factor A domain-containing protein 7 OS=Homo sapiens OX=9606 GN=VWA7	VWA7	8	2	2	3	1	-0.0818548	-0.00702931	-0.0444152	7.15394e-17	-0.014511	-4.60058e-17	-0.0396918	-3.69987e-17	0.442445	0.779412	0.624871	1	0.89738	1	0.693299	1	0.908879	1	0.770722	1	0.953535	1	0.822765	1	FALSE	FALSE	FALSE	FALSE	FALSE	FALSE	FALSE	FALSE	0	0	0	0	45	51	96	88	34
Q9Y5Y7	Q9Y5Y7	>sp|Q9Y5Y7|LYVE1_HUMAN Lymphatic vessel endothelial hyaluronic acid receptor 1 OS=Homo sapiens OX=9606 GN=LYVE1 PE=1 SV=2	LYVE1	7	7	7	4	4	-0.0692225	0	-0.0132199	-1.00033e-16	0.102738	0	-0.0489003	-1.14997e-15	0.451639	1	0.912267	1	0.379006	1	0.555017	1	0.908879	1	0.953546	1	0.555813	1	0.724481	1	FALSE	FALSE	FALSE	FALSE	FALSE	FALSE	FALSE	FALSE	0	0	0	0	147	164	120	245	174
A0A0G2JPR0	A0A0G2JPR0	>tr|A0A0G2JPR0|A0A0G2JPR0_HUMAN Isoform of P0C0L4, Complement C4-A OS=Homo sapiens OX=9606 GN=C4A PE=1 SV=1	C4A	10	8	8	4	4	-0.0119542	-5.58854e-17	0.120022	0	-0.087633	0	0.04577	4.75411e-12	0.922536	1	0.502976	1	0.678987	1	0.765995	0.999998	0.986632	1	0.674351	1	0.813282	1	0.877038	1	FALSE	FALSE	FALSE	FALSE	FALSE	FALSE	FALSE	FALSE	0	0	0	0	169	195	107	288	193
A0A1B0GVB9;A0A1C7CYW4;O75787;O75787-2	A0A1B0GVB9;A0A1C7CYW4;O75787;O75787-2	>tr|A0A1B0GVB9|A0A1B0GVB9_HUMAN Isoform of A0A1C7CYW4, Renin receptor OS=Homo sapiens OX=9606 GN=ATP6AP2 PE=1 SV=1;>tr|A0A1C7CYW4|A0A1C7CYW4_HUMAN Renin receptor OS=Homo sapiens OX=9606 GN=ATP6AP2 PE=1 SV=1;>sp|O75787|RENR_HUMAN Renin receptor OS=Homo sapiens OX=9606 GN=ATP6AP2 PE=1 SV=2;>sp|O75787-2|RENR_HUMAN Isoform of O75787, Isoform 2 of Renin receptor OS=Homo sapiens OX=9606 GN=ATP6AP2	ATP6AP2	13	13	13	8	8	0.0097425	3.33717e-16	0.717259	0.663851	0.155302	0.106127	0.227545	0.210512	0.873413	1	1.12102e-05	5.11622e-06	0.131251	0.180415	0.00165042	0.00151448	0.98603	1	0.000385679	0.000108854	0.26914	0.392821	0.011041	0.00893233	FALSE	FALSE	TRUE	TRUE	FALSE	FALSE	FALSE	TRUE	0	1	2	0	257	300	186	424	268
P49006	P49006	>sp|P49006|MRP_HUMAN MARCKS-related protein OS=Homo sapiens OX=9606 GN=MARCKSL1 PE=1 SV=2	MARCKSL1	2	1	1	2	1	0.150013	8.04435e-16	-0.380468	-0.103358	-0.191811	-1.62271e-16	-0.257342	-0.0592616	0.473375	1	0.203181	0.51432	0.403272	1	0.178905	0.540163	0.921922	1	0.36627	0.896181	0.582055	1	0.327653	0.921529	FALSE	FALSE	FALSE	FALSE	FALSE	FALSE	FALSE	FALSE	0	0	0	0	24	30	26	42	28
Q02818	Q02818	>sp|Q02818|NUCB1_HUMAN Nucleobindin-1 OS=Homo sapiens OX=9606 GN=NUCB1 PE=1 SV=4	NUCB1	38	32	31	33	30	0.025824	0	-0.261758	-0.249209	-0.00760074	-2.74846e-17	-0.141892	-0.135139	0.620696	1	0.000180289	4.24782e-05	0.909884	1	0.000151915	5.18835e-05	0.968144	1	0.00253502	0.000549498	0.959766	1	0.00162605	0.000541692	FALSE	FALSE	TRUE	TRUE	FALSE	FALSE	TRUE	TRUE	0	2	2	0	668	737	809	1129	776
K7EKL3;K7EQ05;P28799;P28799-2;P28799-3	K7EKL3;K7EQ05;P28799;P28799-2;P28799-3	>tr|K7EKL3|K7EKL3_HUMAN Isoform of P28799, Granulins (Fragment) OS=Homo sapiens OX=9606 GN=GRN PE=1 SV=1;>tr|K7EQ05|K7EQ05_HUMAN Isoform of P28799, Granulins OS=Homo sapiens OX=9606 GN=GRN PE=1 SV=1;>sp|P28799|GRN_HUMAN Granulins OS=Homo sapiens OX=9606 GN=GRN PE=1 SV=2;>sp|P28799-2|GRN_HUMAN Isoform of P28799, Isoform 2 of Granulins OS=Homo sapiens OX=9606 GN=GRN;>sp|P28799-3|GRN_HUMAN Isoform o…	GRN	1	1	1	1	1	0.0223316	0	-0.201704	-0.179414	-0.0810125	0	-0.145552	-0.0803047	0.817451	1	0.0107858	0.0051224	0.651199	1	0.0436754	0.126662	0.98603	1	0.0470099	0.0248736	0.79372	1	0.121601	0.287325	FALSE	FALSE	FALSE	FALSE	FALSE	FALSE	FALSE	FALSE	0	0	0	0	20	18	17	34	22
Q8TCZ2	Q8TCZ2	>sp|Q8TCZ2|C99L2_HUMAN CD99 antigen-like protein 2 OS=Homo sapiens OX=9606 GN=CD99L2 PE=1 SV=1	CD99L2	25	15	14	12	12	-0.101764	-0.0329842	0.140746	0.123726	0.434602	0.409518	0.0687335	0.0626615	0.160781	0.441601	0.0404795	0.0391391	2.11529e-06	1.28112e-07	0.148904	0.095602	0.762359	1	0.118579	0.117855	3.48922e-05	1.92948e-06	0.288813	0.232649	FALSE	FALSE	FALSE	FALSE	TRUE	TRUE	FALSE	FALSE	0	0	0	2	317	333	373	550	318
Q8IUX7	Q8IUX7	>sp|Q8IUX7|AEBP1_HUMAN Adipocyte enhancer-binding protein 1 OS=Homo sapiens OX=9606 GN=AEBP1 PE=1 SV=1	AEBP1	23	20	21	20	17	0.0191557	3.41004e-16	0.145513	0.118721	-0.0211824	0	-0.00415067	0	0.796632	1	0.0749474	0.0822854	0.722022	1	0.930473	1	0.98603	1	0.182241	0.210951	0.846578	1	0.969252	1	FALSE	FALSE	FALSE	FALSE	FALSE	FALSE	FALSE	FALSE	0	0	0	0	412	484	475	685	429
P24592	P24592	>sp|P24592|IBP6_HUMAN Insulin-like growth factor-binding protein 6 OS=Homo sapiens OX=9606 GN=IGFBP6 PE=1 SV=1	IGFBP6	26	23	23	21	21	-0.0950845	-0.0398334	-0.000738084	-2.60185e-16	-0.244119	-0.241407	-0.189156	-0.188932	0.323234	0.444707	0.992257	1	0.0212058	0.0118499	0.00242286	0.000283911	0.882151	1	0.994718	1	0.0710953	0.0428464	0.0142899	0.00219386	FALSE	FALSE	FALSE	FALSE	FALSE	FALSE	FALSE	TRUE	0	1	0	0	463	506	539	794	517
P40189	P40189	>sp|P40189|IL6RB_HUMAN Interleukin-6 receptor subunit beta OS=Homo sapiens OX=9606 GN=IL6ST PE=1 SV=2	IL6ST	28	18	17	16	13	-0.0330431	-3.57955e-14	0.0689001	0.0546512	0.291601	0.265928	0.0460599	0.0380987	0.549675	0.999999	0.212683	0.179122	5.89724e-06	3.31206e-07	0.164319	0.118038	0.945077	1	0.378754	0.387381	8.04254e-05	4.4469e-06	0.307168	0.272467	FALSE	FALSE	FALSE	FALSE	TRUE	TRUE	FALSE	FALSE	0	0	0	2	374	427	467	633	410
P35241;P35241-4;P35241-5	P35241;P35241-4;P35241-5	>sp|P35241|RADI_HUMAN Radixin OS=Homo sapiens OX=9606 GN=RDX PE=1 SV=1;>sp|P35241-4|RADI_HUMAN Isoform of P35241, Isoform 4 of Radixin OS=Homo sapiens OX=9606 GN=RDX;>sp|P35241-5|RADI_HUMAN Isoform of P35241, Isoform 5 of Radixin OS=Homo sapiens OX=9606 GN=RDX	RDX	10	4	5	2	1	0.0584145	8.00582e-16	0.0565319	0	-0.429745	-0.062964	0.0945492	0.0892016	0.541289	1	0.463521	1	0.0139133	0.439701	0.17721	0.0907042	0.943643	1	0.642715	1	0.0526153	0.777104	0.324959	0.223665	FALSE	FALSE	FALSE	FALSE	FALSE	FALSE	FALSE	FALSE	0	0	0	0	89	103	72	160	96
F5GWQ8;J3QKW8;Q15846	F5GWQ8;J3QKW8;Q15846	>tr|F5GWQ8|F5GWQ8_HUMAN Isoform of Q15846, Clusterin OS=Homo sapiens OX=9606 GN=CLUL1 PE=1 SV=1;>tr|J3QKW8|J3QKW8_HUMAN Isoform of Q15846, Clusterin OS=Homo sapiens OX=9606 GN=CLUL1 PE=1 SV=1;>sp|Q15846|CLUL1_HUMAN Clusterin-like protein 1 OS=Homo sapiens OX=9606 GN=CLUL1 PE=2 SV=1	CLUL1	6	4	3	3	3	0.0900531	1.55618e-16	0.189638	0.103259	0.137063	0	0.0863853	2.46518e-16	0.510228	1	0.0388411	0.129854	0.24009	1	0.230812	1	0.932929	1	0.115029	0.302556	0.407683	1	0.39238	1	FALSE	FALSE	FALSE	FALSE	FALSE	FALSE	FALSE	FALSE	0	0	0	0	63	66	46	116	53
P78509	P78509	>sp|P78509|RELN_HUMAN Reelin OS=Homo sapiens OX=9606 GN=RELN PE=1 SV=3	RELN	78	57	60	67	53	0.044257	0	-0.148162	-0.0865854	-0.00280104	0	-0.0976786	-0.0739067	0.594147	1	0.106572	0.218214	0.975572	1	0.0748204	0.095947	0.961015	1	0.233822	0.45647	0.99044	1	0.178114	0.233014	FALSE	FALSE	FALSE	FALSE	FALSE	FALSE	FALSE	FALSE	0	0	0	0	1170	1389	1504	2033	1414
P43121	P43121	>sp|P43121|MUC18_HUMAN Cell surface glycoprotein MUC18 OS=Homo sapiens OX=9606 GN=MCAM PE=1 SV=2	MCAM	29	22	23	23	18	0.0909392	5.52823e-16	-0.00715055	0	0.187571	0.159384	0.0103382	0	0.18753	1	0.928375	1	0.016897	0.022217	0.816347	1	0.791052	1	0.959014	1	0.0599704	0.0735752	0.911609	1	FALSE	FALSE	FALSE	FALSE	FALSE	FALSE	FALSE	FALSE	0	0	0	0	459	512	598	750	545
Q9NZP8	Q9NZP8	>sp|Q9NZP8|C1RL_HUMAN Complement C1r subcomponent-like protein OS=Homo sapiens OX=9606 GN=C1RL PE=1 SV=2	C1RL	6	5	5	5	4	0.0989516	0.0241374	-0.127631	0	-0.15934	-0.129942	-0.0855651	-0.0487235	0.404046	0.619266	0.29127	1	0.0594855	0.0462	0.222683	0.283938	0.908879	1	0.470043	1	0.153317	0.130963	0.380801	0.548892	FALSE	FALSE	FALSE	FALSE	FALSE	FALSE	FALSE	FALSE	0	0	0	0	99	122	131	172	113
A0A087WSZ0;A0A0G2JQJ0	A0A087WSZ0;A0A0G2JQJ0	>sp|A0A087WSZ0|KVD08_HUMAN Immunoglobulin kappa variable 1D-8 OS=Homo sapiens OX=9606 GN=IGKV1D-8 PE=3 SV=6;>tr|A0A0G2JQJ0|A0A0G2JQJ0_HUMAN Isoform of A0A087WSZ0, Immunoglobulin kappa variable 1D-8 (Fragment) OS=Homo sapiens OX=9606 GN=IGKV1D-8 PE=1 SV=4	IGKV1D-8	2	2	2	2	2	0.0131941	0	-0.359223	-0.279348	-0.535188	-0.402546	-0.352562	-0.320875	0.938381	1	0.0604354	0.0552526	0.108959	0.137916	0.0130103	0.00230613	0.989318	1	0.160986	0.15511	0.235161	0.318069	0.0496037	0.0123871	FALSE	FALSE	FALSE	FALSE	FALSE	FALSE	FALSE	FALSE	0	0	0	0	41	40	34	66	46
Q9ULI3;Q9ULI3-2	Q9ULI3;Q9ULI3-2	>sp|Q9ULI3|HEG1_HUMAN Protein HEG homolog 1 OS=Homo sapiens OX=9606 GN=HEG1 PE=1 SV=3;>sp|Q9ULI3-2|HEG1_HUMAN Isoform of Q9ULI3, Isoform 2 of Protein HEG homolog 1 OS=Homo sapiens OX=9606 GN=HEG1	HEG1	11	5	6	8	5	-0.0576383	-1.0549e-16	-0.00350741	0	0.288811	0.283949	0.0187766	6.0342e-17	0.395523	1	0.963155	1	7.91403e-05	7.10977e-06	0.68387	1	0.908879	1	0.976772	1	0.000699342	6.38037e-05	0.818595	1	FALSE	FALSE	FALSE	FALSE	TRUE	TRUE	FALSE	FALSE	0	0	0	2	116	135	193	194	136
P52566	P52566	>sp|P52566|GDIR2_HUMAN Rho GDP-dissociation inhibitor 2 OS=Homo sapiens OX=9606 GN=ARHGDIB PE=1 SV=3	ARHGDIB	3	1	1	1	1	0.123082	0	1.07487	0.758139	0.0940107	0	0.375398	0.102942	0.815844	1	0.0632118	0.117647	0.694628	1	0.195413	0.5102	0.98603	1	0.166621	0.279757	0.827439	1	0.345197	0.881866	FALSE	FALSE	FALSE	FALSE	FALSE	FALSE	FALSE	FALSE	0	0	0	0	11	16	31	17	12
P48740	P48740	>sp|P48740|MASP1_HUMAN Mannan-binding lectin serine protease 1 OS=Homo sapiens OX=9606 GN=MASP1 PE=1 SV=3	MASP1	10	5	5	5	4	-0.0648217	-1.23031e-16	0.113149	0	-0.0717195	-2.93719e-16	-0.0749808	-0.0562115	0.451252	1	0.103709	1	0.408728	1	0.154631	0.140929	0.908879	1	0.228782	1	0.586062	1	0.296692	0.313297	FALSE	FALSE	FALSE	FALSE	FALSE	FALSE	FALSE	FALSE	0	0	0	0	101	100	129	160	101
P43234	P43234	>sp|P43234|CATO_HUMAN Cathepsin O OS=Homo sapiens OX=9606 GN=CTSO PE=2 SV=1	CTSO	5	2	3	3	2	-0.243171	-0.139104	-0.00472008	2.02023e-19	-0.0258042	0	-0.128068	-0.0872249	0.0541341	0.117484	0.959714	1	0.808397	1	0.058297	0.0722482	0.565854	0.971436	0.976591	1	0.897572	1	0.150113	0.190049	FALSE	FALSE	FALSE	FALSE	FALSE	FALSE	FALSE	FALSE	0	0	0	0	43	71	82	91	75
P23582	P23582	>sp|P23582|ANFC_HUMAN C-type natriuretic peptide OS=Homo sapiens OX=9606 GN=NPPC PE=1 SV=1	NPPC	6	5	5	6	5	0.262723	0.201071	-0.179944	-0.137098	0.285621	0.206361	0.0677762	1.40562e-16	0.00709441	0.0110716	0.0556167	0.0596441	0.00999692	0.0176476	0.274221	1	0.245644	0.262872	0.151401	0.164862	0.0393515	0.0602872	0.446575	1	FALSE	FALSE	FALSE	FALSE	FALSE	FALSE	FALSE	FALSE	0	0	0	0	100	111	138	162	108
A0A0A0MTP9;F8VZI9;Q9BWQ8	A0A0A0MTP9;F8VZI9;Q9BWQ8	>tr|A0A0A0MTP9|A0A0A0MTP9_HUMAN Isoform of Q9BWQ8, Protein lifeguard 2 (Fragment) OS=Homo sapiens OX=9606 GN=FAIM2 PE=1 SV=1;>tr|F8VZI9|F8VZI9_HUMAN Isoform of Q9BWQ8, Protein lifeguard 2 OS=Homo sapiens OX=9606 GN=FAIM2 PE=1 SV=1;>sp|Q9BWQ8|LFG2_HUMAN Protein lifeguard 2 OS=Homo sapiens OX=9606 GN=FAIM2 PE=1 SV=1	FAIM2	6	4	4	3	3	-0.114925	-1.5148e-17	0.0715614	1.35492e-18	-0.155725	4.57756e-16	-0.11598	-2.1094e-16	0.642613	1	0.573932	1	0.781313	1	0.584507	1	0.968144	1	0.731918	1	0.881035	1	0.747735	1	FALSE	FALSE	FALSE	FALSE	FALSE	FALSE	FALSE	FALSE	0	0	0	0	81	97	102	142	98
E7EN28;E7ESV6;E7ETE3;E7EUP0;E7EUW2;E7EVD6;E7EX52	E7EN28;E7ESV6;E7ETE3;E7EUP0;E7EUW2;E7EVD6;E7EX52	>tr|E7EN28|E7EN28_HUMAN Isoform of Q9HAR2, Adhesion G protein-coupled receptor L3 OS=Homo sapiens OX=9606 GN=ADGRL3 PE=1 SV=1;>tr|E7ESV6|E7ESV6_HUMAN Isoform of Q9HAR2, Adhesion G protein-coupled receptor L3 OS=Homo sapiens OX=9606 GN=ADGRL3 PE=1 SV=1;>tr|E7ETE3|E7ETE3_HUMAN Isoform of Q9HAR2, Adhesion G protein-coupled receptor L3 OS=Homo sapiens OX=9606 GN=ADGRL3 PE=1 SV=1;>tr|E7EUP0|E7EUP0_HUM…	ADGRL3	21	13	13	13	11	-0.0567578	-4.96129e-16	-0.0470813	-5.93672e-16	0.212967	0.210272	-0.0405956	-2.77934e-15	0.404004	1	0.428395	1	0.00378345	0.000693178	0.341526	1	0.908879	1	0.617109	1	0.0177106	0.00374014	0.523891	1	FALSE	FALSE	FALSE	FALSE	FALSE	TRUE	FALSE	FALSE	0	0	0	1	280	310	335	468	309
O75173;O75173-2;Q5VTW1	O75173;O75173-2;Q5VTW1	>sp|O75173|ATS4_HUMAN A disintegrin and metalloproteinase with thrombospondin motifs 4 OS=Homo sapiens OX=9606 GN=ADAMTS4 PE=1 SV=3;>sp|O75173-2|ATS4_HUMAN Isoform of O75173, Isoform 2 of A disintegrin and metalloproteinase with thrombospondin motifs 4 OS=Homo sapiens OX=9606 GN=ADAMTS4;>tr|Q5VTW1|Q5VTW1_HUMAN Isoform of O75173, A disintegrin and metalloproteinase with thrombospondin motifs 4 OS=…	ADAMTS4	3	3	3	3	3	-0.0433448	-1.32418e-16	-0.111813	-0.155819	0.268616	0.24216	-0.0482349	-0.0504688	0.636439	1	0.162375	0.0321286	0.000816319	0.00605207	0.340743	0.232577	0.968144	1	0.315029	0.099716	0.00494359	0.0243772	0.523244	0.467093	FALSE	FALSE	FALSE	FALSE	TRUE	FALSE	FALSE	FALSE	0	0	0	1	56	70	63	97	64
P09486	P09486	>sp|P09486|SPRC_HUMAN SPARC OS=Homo sapiens OX=9606 GN=SPARC PE=1 SV=1	SPARC	15	13	14	15	13	0.00755809	0	-0.164642	-0.137804	-0.0809396	-0.0532149	-0.154215	-0.13417	0.916439	1	0.0352834	0.0375461	0.262106	0.309935	0.00121615	0.000823235	0.986632	1	0.107648	0.113906	0.435251	0.592967	0.00892047	0.00526361	FALSE	FALSE	FALSE	FALSE	FALSE	FALSE	TRUE	TRUE	0	2	0	0	291	322	359	494	334
P30530;P30530-2	P30530;P30530-2	>sp|P30530|UFO_HUMAN Tyrosine-protein kinase receptor UFO OS=Homo sapiens OX=9606 GN=AXL PE=1 SV=4;>sp|P30530-2|UFO_HUMAN Isoform of P30530, Isoform Short of Tyrosine-protein kinase receptor UFO OS=Homo sapiens OX=9606 GN=AXL	AXL	7	6	6	6	5	-0.00832717	-1.20735e-17	-0.135396	-0.106595	0.143624	0.0810428	-0.017145	0	0.906826	1	0.0723872	0.0651845	0.049751	0.11087	0.70664	1	0.986632	1	0.177618	0.176555	0.134639	0.264865	0.834227	1	FALSE	FALSE	FALSE	FALSE	FALSE	FALSE	FALSE	FALSE	0	0	0	0	126	144	133	217	150
E9PGH5;Q7Z449	E9PGH5;Q7Z449	>tr|E9PGH5|E9PGH5_HUMAN Isoform of Q7Z449, Cytochrome P450 2U1 OS=Homo sapiens OX=9606 GN=CYP2U1 PE=1 SV=1;>sp|Q7Z449|CP2U1_HUMAN Cytochrome P450 2U1 OS=Homo sapiens OX=9606 GN=CYP2U1 PE=1 SV=1	CYP2U1	1	1	1	1	1	-0.0649547	0	-0.208302	0	-0.455033	-0.331255	-0.307972	-0.220695	0.817106	1	0.33338	1	0.0792509	0.1085	0.0420294	0.0644504	0.98603	1	0.517844	1	0.188807	0.261731	0.118387	0.173106	FALSE	FALSE	FALSE	FALSE	FALSE	FALSE	FALSE	FALSE	0	0	0	0	21	24	20	37	25
E9PC84;P24821;P24821-4	E9PC84;P24821;P24821-4	>tr|E9PC84|E9PC84_HUMAN Isoform of P24821, Tenascin OS=Homo sapiens OX=9606 GN=TNC PE=1 SV=1;>sp|P24821|TENA_HUMAN Tenascin OS=Homo sapiens OX=9606 GN=TNC PE=1 SV=3;>sp|P24821-4|TENA_HUMAN Isoform of P24821, Isoform 4 of Tenascin OS=Homo sapiens OX=9606 GN=TNC	TNC	11	3	1	4	1	0.0843933	3.06795e-16	0.0621609	0	0.00255437	0	0.059339	1.11829e-16	0.49348	1	0.583066	1	0.977176	1	0.502127	1	0.930081	1	0.737152	1	0.991487	1	0.677746	1	FALSE	FALSE	FALSE	FALSE	FALSE	FALSE	FALSE	FALSE	0	0	0	0	58	47	122	88	33
Q92752	Q92752	>sp|Q92752|TENR_HUMAN Tenascin-R OS=Homo sapiens OX=9606 GN=TNR PE=1 SV=3	TNR	16	12	13	12	10	-0.0172531	-1.80055e-17	-0.100363	-0.0764976	0.236153	0.204098	0.0169022	0	0.738699	1	0.115895	0.100473	0.00113129	0.000568077	0.679907	1	0.975518	1	0.248216	0.245787	0.00648805	0.00314659	0.815324	1	FALSE	FALSE	FALSE	FALSE	TRUE	TRUE	FALSE	FALSE	0	0	0	2	223	280	304	376	275
P04217-2	P04217-2	>sp|P04217-2|A1BG_HUMAN Isoform of P04217, Isoform 2 of Alpha-1B-glycoprotein OS=Homo sapiens OX=9606 GN=A1BG	A1BG	22	21	22	22	21	-0.054034	0	-0.430666	-0.411867	-0.165595	-0.113157	-0.282822	-0.286009	0.532131	1	0.000407743	0.000166203	0.157108	0.188219	1.66656e-05	5.8811e-07	0.942073	1	0.00477768	0.00173387	0.302011	0.404963	0.00030686	1.23162e-05	FALSE	FALSE	TRUE	TRUE	FALSE	FALSE	TRUE	TRUE	0	2	2	0	433	510	547	730	535
A0A140T962;A0A140T9B3;A0A140T9J9;A0A1W2PR11;Q29963	A0A140T962;A0A140T9B3;A0A140T9J9;A0A1W2PR11;Q29963	>tr|A0A140T962|A0A140T962_HUMAN Isoform of Q95604, HLA class I histocompatibility antigen, Cw-6 alpha chain OS=Homo sapiens OX=9606 GN=HLA-C PE=1 SV=1;>tr|A0A140T9B3|A0A140T9B3_HUMAN Isoform of Q95604, HLA class I histocompatibility antigen, Cw-6 alpha chain OS=Homo sapiens OX=9606 GN=HLA-C PE=1 SV=1;>tr|A0A140T9J9|A0A140T9J9_HUMAN Isoform of Q95604, HLA class I histocompatibility antigen, Cw-6 a…	HLA-C	5	4	4	3	2	-0.072144	0	-0.220135	-0.258905	0.130603	2.69008e-16	-0.186205	-0.159098	0.660237	1	0.0713136	0.00723847	0.346673	1	0.0691225	0.0322938	0.968144	1	0.176321	0.0322454	0.523486	1	0.169292	0.101224	FALSE	FALSE	FALSE	FALSE	FALSE	FALSE	FALSE	FALSE	0	0	0	0	69	77	80	116	79
Q16610	Q16610	>sp|Q16610|ECM1_HUMAN Extracellular matrix protein 1 OS=Homo sapiens OX=9606 GN=ECM1 PE=1 SV=2	ECM1	37	33	34	28	27	-0.0324144	-3.59491e-17	0.0188401	1.89645e-16	0.327594	0.27576	0.0393794	7.37205e-15	0.655449	1	0.827316	1	7.10128e-06	1.90564e-06	0.392181	1	0.968144	1	0.905122	1	9.24768e-05	2.10228e-05	0.570393	1	FALSE	FALSE	FALSE	FALSE	TRUE	TRUE	FALSE	FALSE	0	0	0	2	657	764	705	1117	752
C9J2H1	C9J2H1	>tr|C9J2H1|C9J2H1_HUMAN Isoform of Q86UX2, Inter-alpha-trypsin inhibitor heavy chain H5 OS=Homo sapiens OX=9606 GN=ITIH5 PE=1 SV=2	ITIH5	65	48	49	51	42	-0.00991923	0	0.0489264	1.48642e-16	0.000817308	0	-0.0495448	-0.0257225	0.857115	1	0.445043	1	0.989559	1	0.180753	0.304758	0.98603	1	0.630373	1	0.997623	1	0.329215	0.580697	FALSE	FALSE	FALSE	FALSE	FALSE	FALSE	FALSE	FALSE	0	0	0	0	972	1093	1153	1684	1118
Q9H4F8;Q9H4F8-2	Q9H4F8;Q9H4F8-2	>sp|Q9H4F8|SMOC1_HUMAN SPARC-related modular calcium-binding protein 1 OS=Homo sapiens OX=9606 GN=SMOC1 PE=1 SV=1;>sp|Q9H4F8-2|SMOC1_HUMAN Isoform of Q9H4F8, Isoform 2 of SPARC-related modular calcium-binding protein 1 OS=Homo sapiens OX=9606 GN=SMOC1	SMOC1	6	4	4	5	4	0.598163	0.609099	0.392575	0.407148	0.66546	0.605873	0.536036	0.542983	1.64169e-09	1.0694e-13	0.000172623	7.45677e-06	4.50897e-09	1.3438e-12	2.29902e-16	1.14878e-29	1.36424e-06	8.88672e-11	0.00244852	0.000148859	3.00367e-07	8.02575e-11	9.11487e-14	1.65998e-26	TRUE	TRUE	TRUE	TRUE	TRUE	TRUE	TRUE	TRUE	2	2	2	2	87	96	121	130	86
Q7Z7M8	Q7Z7M8	>sp|Q7Z7M8|B3GN8_HUMAN UDP-GlcNAc:betaGal beta-1,3-N-acetylglucosaminyltransferase 8 OS=Homo sapiens OX=9606 GN=B3GNT8 PE=1 SV=1	B3GNT8	2	1	1	1	1	0.029708	0	-0.0584819	0	-0.301379	-0.250627	-0.135887	-0.111689	0.806837	1	0.515521	1	0.0145108	0.0125485	0.0649033	0.0591658	0.98603	1	0.683921	1	0.0542824	0.0447201	0.160317	0.164254	FALSE	FALSE	FALSE	FALSE	FALSE	FALSE	FALSE	FALSE	0	0	0	0	24	27	24	42	19
P08582	P08582	>sp|P08582|TRFM_HUMAN Melanotransferrin OS=Homo sapiens OX=9606 GN=MELTF PE=1 SV=2	MELTF	13	4	4	8	3	-0.0854154	-4.96222e-17	-0.0515542	-3.44121e-16	0.0557954	6.21487e-15	-0.102485	-0.0620153	0.349142	1	0.461052	1	0.546442	1	0.0708475	0.0876362	0.901198	1	0.641482	1	0.707869	1	0.171769	0.218646	FALSE	FALSE	FALSE	FALSE	FALSE	FALSE	FALSE	FALSE	0	0	0	0	76	94	185	155	85
Q8N3T6	Q8N3T6	>sp|Q8N3T6|T132C_HUMAN Transmembrane protein 132C OS=Homo sapiens OX=9606 GN=TMEM132C PE=2 SV=3	TMEM132C	18	11	9	11	9	0.00926639	0	0.0910668	0.03428	0.346794	0.340553	0.0917829	0.0445656	0.855346	1	0.171569	0.400303	2.26757e-06	5.61257e-08	0.00982649	0.111514	0.98603	1	0.325618	0.732317	3.70513e-05	9.53036e-07	0.0408753	0.262868	FALSE	FALSE	FALSE	FALSE	TRUE	TRUE	FALSE	FALSE	0	0	0	2	220	240	295	372	222
Q02809;Q02809-2	Q02809;Q02809-2	>sp|Q02809|PLOD1_HUMAN Procollagen-lysine,2-oxoglutarate 5-dioxygenase 1 OS=Homo sapiens OX=9606 GN=PLOD1 PE=1 SV=2;>sp|Q02809-2|PLOD1_HUMAN Isoform of Q02809, Isoform 2 of Procollagen-lysine,2-oxoglutarate 5-dioxygenase 1 OS=Homo sapiens OX=9606 GN=PLOD1	PLOD1	21	9	9	8	6	0.0309086	5.20205e-16	-0.248905	-0.246285	-0.0171189	-2.63712e-18	-0.150243	-0.142854	0.65501	1	0.00102486	0.000187085	0.837279	1	0.00312232	0.000518359	0.968144	1	0.00934055	0.00190262	0.916233	1	0.0172864	0.00350013	FALSE	FALSE	TRUE	TRUE	FALSE	FALSE	FALSE	TRUE	0	1	2	0	186	196	222	327	193
O60565	O60565	>sp|O60565|GREM1_HUMAN Gremlin-1 OS=Homo sapiens OX=9606 GN=GREM1 PE=1 SV=1	GREM1	2	1	1	1	1	-0.577443	-0.333655	0.0751651	0	0.109114	0	-0.206011	-0.0915829	0.0022579	0.0164652	0.562224	1	0.6589	1	0.0762977	0.238592	0.129401	0.337842	0.722773	1	0.79917	1	0.180738	0.47423	FALSE	FALSE	FALSE	FALSE	FALSE	FALSE	FALSE	FALSE	0	0	0	0	15	21	21	28	22
Q13867	Q13867	>sp|Q13867|BLMH_HUMAN Bleomycin hydrolase OS=Homo sapiens OX=9606 GN=BLMH PE=1 SV=1	BLMH	8	3	3	3	2	0.0367993	0	0.121149	0.0653892	0.356906	0.278174	0.0863462	0.15591	0.723058	1	0.171128	0.266733	9.59791e-05	0.000162404	0.300581	0.00664919	0.975518	1	0.325163	0.53779	0.000814329	0.00104658	0.477821	0.02894	FALSE	FALSE	FALSE	FALSE	TRUE	TRUE	FALSE	FALSE	0	0	0	2	52	87	121	92	71
A0A0G2JIW1;P0DMV8;P0DMV9	A0A0G2JIW1;P0DMV8;P0DMV9	>tr|A0A0G2JIW1|A0A0G2JIW1_HUMAN Isoform of P0DMV9, Heat shock 70 kDa protein 1B OS=Homo sapiens OX=9606 GN=HSPA1B PE=1 SV=1;>sp|P0DMV8|HS71A_HUMAN Heat shock 70 kDa protein 1A OS=Homo sapiens OX=9606 GN=HSPA1A PE=1 SV=1;>sp|P0DMV9|HS71B_HUMAN Heat shock 70 kDa protein 1B OS=Homo sapiens OX=9606 GN=HSPA1B PE=1 SV=1	HSPA1B;HSPA1A	15	5	4	6	4	0.00554594	3.87179e-16	-0.125836	-1.95495e-15	0.185314	0.0824411	-0.000286209	2.37703e-15	0.967643	1	0.371578	1	0.108091	0.282005	0.997343	1	0.997038	1	0.556335	1	0.234309	0.553779	0.999159	1	FALSE	FALSE	FALSE	FALSE	FALSE	FALSE	FALSE	FALSE	0	0	0	0	88	87	164	163	82
P15144	P15144	>sp|P15144|AMPN_HUMAN Aminopeptidase N OS=Homo sapiens OX=9606 GN=ANPEP PE=1 SV=4	ANPEP	18	8	8	7	5	0.0648749	2.55235e-16	-0.190854	-0.150526	-0.0967429	-8.51302e-14	-0.157681	-0.149878	0.377172	1	0.00109891	0.00168111	0.258277	0.999999	0.00109932	0.000213874	0.905272	1	0.00967728	0.0110055	0.430544	1	0.00827355	0.00170745	FALSE	FALSE	TRUE	FALSE	FALSE	FALSE	TRUE	TRUE	0	2	1	0	153	173	237	275	183
A0A0C4DFZ2;P15289;P15289-2	A0A0C4DFZ2;P15289;P15289-2	>tr|A0A0C4DFZ2|A0A0C4DFZ2_HUMAN Isoform of P15289, Arylsulfatase A OS=Homo sapiens OX=9606 GN=ARSA PE=1 SV=1;>sp|P15289|ARSA_HUMAN Arylsulfatase A OS=Homo sapiens OX=9606 GN=ARSA PE=1 SV=3;>sp|P15289-2|ARSA_HUMAN Isoform of P15289, Isoform 2 of Arylsulfatase A OS=Homo sapiens OX=9606 GN=ARSA	ARSA	8	3	2	4	1	-0.00970429	-4.0788e-17	-0.123003	0	-0.0781769	-4.50382e-16	-0.0448266	-5.31566e-17	0.938345	1	0.507612	1	0.513985	1	0.612843	1	0.989318	1	0.677235	1	0.682686	1	0.770099	1	FALSE	FALSE	FALSE	FALSE	FALSE	FALSE	FALSE	FALSE	0	0	0	0	52	52	98	84	43
E7ETH0;G3XAM2;P05156	E7ETH0;G3XAM2;P05156	>tr|E7ETH0|E7ETH0_HUMAN Isoform of P05156, Complement factor I OS=Homo sapiens OX=9606 GN=CFI PE=1 SV=1;>tr|G3XAM2|G3XAM2_HUMAN Isoform of P05156, Complement factor I OS=Homo sapiens OX=9606 GN=CFI PE=1 SV=1;>sp|P05156|CFAI_HUMAN Complement factor I OS=Homo sapiens OX=9606 GN=CFI PE=1 SV=2	CFI	30	20	20	23	18	-0.169191	-0.107381	-0.33751	-0.334755	-0.0663954	-5.2691e-16	-0.246664	-0.244752	0.0626365	0.133901	2.70099e-05	1.6465e-06	0.414988	1	3.61971e-06	1.0569e-07	0.603683	1	0.000671313	4.59033e-05	0.590612	1	9.17628e-05	2.82818e-06	FALSE	FALSE	TRUE	TRUE	FALSE	FALSE	TRUE	TRUE	0	2	2	0	419	455	536	724	463
P08185	P08185	>sp|P08185|CBG_HUMAN Corticosteroid-binding globulin OS=Homo sapiens OX=9606 GN=SERPINA6 PE=1 SV=1	SERPINA6	26	22	21	20	18	0.0351352	0	-0.477017	-0.467838	-0.135886	-0.119012	-0.271434	-0.284073	0.684154	1	0.000134431	2.68484e-05	0.177428	0.139362	3.72682e-05	2.91252e-06	0.968144	1	0.00205071	0.000380823	0.330437	0.320127	0.000560965	5.07059e-05	FALSE	FALSE	TRUE	TRUE	FALSE	FALSE	TRUE	TRUE	0	2	2	0	437	502	491	738	521
P32004;P32004-2;P32004-3	P32004;P32004-2;P32004-3	>sp|P32004|L1CAM_HUMAN Neural cell adhesion molecule L1 OS=Homo sapiens OX=9606 GN=L1CAM PE=1 SV=2;>sp|P32004-2|L1CAM_HUMAN Isoform of P32004, Isoform 2 of Neural cell adhesion molecule L1 OS=Homo sapiens OX=9606 GN=L1CAM;>sp|P32004-3|L1CAM_HUMAN Isoform of P32004, Isoform 3 of Neural cell adhesion molecule L1 OS=Homo sapiens OX=9606 GN=L1CAM	L1CAM	30	23	22	23	21	0.0953849	0.0399155	0.0436961	0	0.302938	0.272652	0.0800649	0.0451853	0.149193	0.332569	0.550048	1	0.000329452	0.000227115	0.0582755	0.146126	0.762359	1	0.712898	1	0.00234819	0.00139987	0.150113	0.321389	FALSE	FALSE	FALSE	FALSE	TRUE	TRUE	FALSE	FALSE	0	0	0	2	467	517	588	779	522
P14314-2	P14314-2	>sp|P14314-2|GLU2B_HUMAN Isoform of P14314, Isoform 2 of Glucosidase 2 subunit beta OS=Homo sapiens OX=9606 GN=PRKCSH	PRKCSH	20	13	13	16	11	-0.0170445	-1.12113e-16	0.00588828	2.04869e-17	0.276696	0.275534	0.0349191	0.00818215	0.778632	1	0.923576	1	1.79766e-06	2.89208e-09	0.340151	0.587485	0.980899	1	0.959014	1	3.08272e-05	6.18404e-08	0.522891	0.989412	FALSE	FALSE	FALSE	FALSE	TRUE	TRUE	FALSE	FALSE	0	0	0	2	256	278	398	426	292
Q15828	Q15828	>sp|Q15828|CYTM_HUMAN Cystatin-M OS=Homo sapiens OX=9606 GN=CST6 PE=1 SV=1	CST6	3	3	3	3	3	-0.0627101	-3.39338e-17	-0.0755488	-2.19759e-17	0.192459	0.0895815	-0.0330868	0	0.627895	1	0.500268	1	0.183862	0.346516	0.670172	1	0.968144	1	0.67243	1	0.338056	0.644847	0.8085	1	FALSE	FALSE	FALSE	FALSE	FALSE	FALSE	FALSE	FALSE	0	0	0	0	47	61	74	92	59
P08603	P08603	>sp|P08603|CFAH_HUMAN Complement factor H OS=Homo sapiens OX=9606 GN=CFH PE=1 SV=4	CFH	76	54	55	65	53	-0.0360332	-3.68304e-16	-0.070002	-0.0848158	-0.0348457	-4.61256e-16	-0.108745	-0.113854	0.483552	1	0.0755588	0.00474813	0.5411	1	0.000642103	3.58435e-05	0.928017	1	0.182902	0.0232658	0.704121	1	0.00521258	0.000417692	FALSE	FALSE	FALSE	FALSE	FALSE	FALSE	TRUE	TRUE	0	2	0	0	1127	1297	1623	1908	1335
Q6UXB8	Q6UXB8	>sp|Q6UXB8|PI16_HUMAN Peptidase inhibitor 16 OS=Homo sapiens OX=9606 GN=PI16 PE=1 SV=1	PI16	22	16	16	18	15	-0.185478	-0.135862	0.0179392	1.97716e-16	-0.100017	-1.45814e-15	-0.157876	-0.111048	0.0534796	0.0949883	0.821393	1	0.256615	1	0.00700498	0.0314405	0.565854	0.877058	0.903532	1	0.429012	1	0.031846	0.0991953	FALSE	FALSE	FALSE	FALSE	FALSE	FALSE	FALSE	FALSE	0	0	0	0	311	364	391	541	375
P05543	P05543	>sp|P05543|THBG_HUMAN Thyroxine-binding globulin OS=Homo sapiens OX=9606 GN=SERPINA7 PE=1 SV=2	SERPINA7	38	31	33	31	28	-0.072617	0	-0.406518	-0.360739	-0.18176	-0.159791	-0.277818	-0.264831	0.403293	1	0.00098182	0.00150208	0.0420906	0.0379939	6.28215e-06	4.45276e-06	0.908879	1	0.00912415	0.0101203	0.119314	0.110042	0.000145201	7.39567e-05	FALSE	FALSE	TRUE	FALSE	FALSE	FALSE	TRUE	TRUE	0	2	1	0	632	732	763	1094	776
P02538	P02538	>sp|P02538|K2C6A_HUMAN Keratin, type II cytoskeletal 6A OS=Homo sapiens OX=9606 GN=KRT6A PE=1 SV=3	KRT6A	18	6	14	7	3	0.0451247	1.25506e-15	-0.109701	-4.50289e-16	0.516782	0.305934	0.160354	-1.68911e-16	0.82448	1	0.683276	1	0.0829856	0.131488	0.464863	1	0.98603	1	0.816344	1	0.195553	0.307337	0.639786	1	FALSE	FALSE	FALSE	FALSE	FALSE	FALSE	FALSE	FALSE	0	0	0	0	127	256	210	201	241
P55287;P55287-2	P55287;P55287-2	>sp|P55287|CAD11_HUMAN Cadherin-11 OS=Homo sapiens OX=9606 GN=CDH11 PE=2 SV=2;>sp|P55287-2|CAD11_HUMAN Isoform of P55287, Isoform 2 of Cadherin-11 OS=Homo sapiens OX=9606 GN=CDH11	CDH11	22	15	15	14	14	-0.0412263	-4.1278e-16	-0.0661913	-0.011658	0.224906	0.206825	-0.0228692	-5.45596e-17	0.359685	1	0.169954	0.574579	1.20516e-05	4.28463e-07	0.416328	1	0.901198	1	0.324074	0.974916	0.000149095	5.57969e-06	0.594461	1	FALSE	FALSE	FALSE	FALSE	TRUE	TRUE	FALSE	FALSE	0	0	0	2	292	341	382	508	334
E9PKE3;P11142	E9PKE3;P11142	>tr|E9PKE3|E9PKE3_HUMAN Isoform of P11142, Heat shock cognate 71 kDa protein OS=Homo sapiens OX=9606 GN=HSPA8 PE=1 SV=1;>sp|P11142|HSP7C_HUMAN Heat shock cognate 71 kDa protein OS=Homo sapiens OX=9606 GN=HSPA8 PE=1 SV=1	HSPA8	22	9	11	9	7	0.0898731	0.0619917	-0.0800709	-0.0709324	0.343916	0.30309	0.066914	0.0278768	0.106276	0.110298	0.223977	0.081746	0.00020456	7.52937e-05	0.13749	0.282007	0.712228	0.935278	0.394091	0.210483	0.0015206	0.000527971	0.270673	0.546246	FALSE	FALSE	FALSE	FALSE	TRUE	TRUE	FALSE	FALSE	0	0	0	2	206	275	304	357	260
Q9P0K9	Q9P0K9	>sp|Q9P0K9|FRS1L_HUMAN DOMON domain-containing protein FRRS1L OS=Homo sapiens OX=9606 GN=FRRS1L PE=1 SV=2	FRRS1L	7	6	6	7	6	-0.0838114	-0.00679946	0.0233739	7.43371e-17	0.352016	0.34022	0.0429289	3.66722e-16	0.321681	0.761316	0.803956	1	0.00083039	8.04044e-05	0.42161	1	0.882151	1	0.894699	1	0.00499387	0.000559497	0.597281	1	FALSE	FALSE	FALSE	FALSE	TRUE	TRUE	FALSE	FALSE	0	0	0	2	108	133	169	200	138
Q15768	Q15768	>sp|Q15768|EFNB3_HUMAN Ephrin-B3 OS=Homo sapiens OX=9606 GN=EFNB3 PE=1 SV=1	EFNB3	5	5	5	4	4	-0.00418204	0	0.27973	0.227335	0.576307	0.569288	0.235507	0.212225	0.960437	1	0.00294148	0.00319736	7.88878e-10	3.00516e-14	2.49573e-05	2.31858e-06	0.993273	1	0.0187999	0.0177059	1.05058e-07	3.06173e-12	0.000414113	4.13623e-05	FALSE	FALSE	FALSE	FALSE	TRUE	TRUE	TRUE	TRUE	0	2	0	2	101	111	100	163	88
P07093	P07093	>sp|P07093|GDN_HUMAN Glia-derived nexin OS=Homo sapiens OX=9606 GN=SERPINE2 PE=1 SV=1	SERPINE2	13	9	8	6	6	0.159495	0.0698837	0.55299	0.499328	0.230476	0.17422	0.302544	0.267291	0.108148	0.279616	3.67062e-05	1.42596e-05	0.0506094	0.0847662	7.99203e-05	9.75061e-05	0.717849	1	0.000817526	0.000242713	0.1359	0.211549	0.00103213	0.000891749	FALSE	FALSE	TRUE	TRUE	FALSE	FALSE	TRUE	TRUE	0	2	2	0	172	201	161	293	170
Q05707;Q05707-2	Q05707;Q05707-2	>sp|Q05707|COEA1_HUMAN Collagen alpha-1(XIV) chain OS=Homo sapiens OX=9606 GN=COL14A1 PE=1 SV=3;>sp|Q05707-2|COEA1_HUMAN Isoform of Q05707, Isoform 2 of Collagen alpha-1(XIV) chain OS=Homo sapiens OX=9606 GN=COL14A1	COL14A1	21	12	10	13	9	0.00964073	-3.37765e-17	-0.12448	-0.0822663	-0.0504964	-3.87439e-17	-0.0991417	-0.0906536	0.886395	1	0.117859	0.182562	0.43263	1	0.034226	0.0250066	0.98603	1	0.250322	0.393603	0.6092	1	0.102395	0.0823489	FALSE	FALSE	FALSE	FALSE	FALSE	FALSE	FALSE	FALSE	0	0	0	0	234	241	289	394	248
Q5T848	Q5T848	>sp|Q5T848|GP158_HUMAN Probable G-protein coupled receptor 158 OS=Homo sapiens OX=9606 GN=GPR158 PE=1 SV=1	GPR158	6	2	2	2	2	-0.067062	-0.000776357	0.131678	0.0337208	0.238703	0.233049	0.0314825	7.19263e-16	0.536789	0.924104	0.122066	0.443	0.129782	0.0383391	0.638792	1	0.942073	1	0.256337	0.794159	0.267455	0.110857	0.788935	1	FALSE	FALSE	FALSE	FALSE	FALSE	FALSE	FALSE	FALSE	0	0	0	0	44	52	64	73	55
A0A087WSY5;Q96IY4	A0A087WSY5;Q96IY4	>tr|A0A087WSY5|A0A087WSY5_HUMAN Isoform of Q96IY4, Carboxypeptidase B2 OS=Homo sapiens OX=9606 GN=CPB2 PE=1 SV=1;>sp|Q96IY4|CBPB2_HUMAN Carboxypeptidase B2 OS=Homo sapiens OX=9606 GN=CPB2 PE=1 SV=2	CPB2	14	13	14	12	11	0.055585	1.19516e-15	-0.336613	-0.31829	-0.0385226	0	-0.165659	-0.146673	0.490799	1	0.000127569	5.71995e-05	0.642982	1	0.00314443	0.00254797	0.930081	1	0.00198346	0.000700694	0.788343	1	0.0173424	0.0133884	FALSE	FALSE	TRUE	TRUE	FALSE	FALSE	FALSE	FALSE	0	0	2	0	267	303	276	461	321
P09211	P09211	>sp|P09211|GSTP1_HUMAN Glutathione S-transferase P OS=Homo sapiens OX=9606 GN=GSTP1 PE=1 SV=2	GSTP1	14	6	7	8	6	0.0331747	0	0.279072	0.235691	0.323623	0.263606	0.159189	0.131377	0.720026	1	0.00210143	0.00267586	0.00046699	0.000369554	0.00464	0.00435983	0.975518	1	0.0146568	0.015182	0.00307539	0.00214788	0.0234995	0.0209301	FALSE	FALSE	FALSE	FALSE	TRUE	TRUE	FALSE	FALSE	0	0	0	2	135	171	202	233	155
Q6UVK1	Q6UVK1	>sp|Q6UVK1|CSPG4_HUMAN Chondroitin sulfate proteoglycan 4 OS=Homo sapiens OX=9606 GN=CSPG4 PE=1 SV=2	CSPG4	44	25	27	25	16	-0.0030932	-1.65939e-16	0.0728851	0.0578419	0.104566	0.107164	0.00365227	0	0.952241	1	0.0841513	0.0437162	0.037547	0.00526893	0.909397	1	0.990145	1	0.198646	0.12876	0.109481	0.0218844	0.960584	1	FALSE	FALSE	FALSE	FALSE	FALSE	FALSE	FALSE	FALSE	0	0	0	0	496	619	654	858	522
P01258;P01258-2;P06881	P01258;P01258-2;P06881	>sp|P01258|CALC_HUMAN Calcitonin OS=Homo sapiens OX=9606 GN=CALCA PE=1 SV=2;>sp|P01258-2|CALC_HUMAN Isoform of P01258, Isoform 2 of Calcitonin OS=Homo sapiens OX=9606 GN=CALCA;>sp|P06881|CALCA_HUMAN Isoform of P01258, Calcitonin gene-related peptide 1 OS=Homo sapiens OX=9606 GN=CALCA PE=1 SV=3	CALCA	2	1	1	1	1	0.26096	0.216356	-0.322596	-0.289104	-0.264393	-0.241671	-0.153616	-0.106832	0.0172267	0.0203053	0.029947	0.00834386	0.0381084	0.00887842	0.0518956	0.0773707	0.379482	0.383492	0.0962709	0.0358713	0.110745	0.0340209	0.138612	0.199288	FALSE	FALSE	FALSE	FALSE	FALSE	FALSE	FALSE	FALSE	0	0	0	0	21	25	29	35	27
C9JYY6;Q92823;Q92823-2;Q92823-3;Q92823-5;Q92823-6	C9JYY6;Q92823;Q92823-2;Q92823-3;Q92823-5;Q92823-6	>tr|C9JYY6|C9JYY6_HUMAN Isoform of Q92823, Neuronal cell adhesion molecule OS=Homo sapiens OX=9606 GN=NRCAM PE=1 SV=3;>sp|Q92823|NRCAM_HUMAN Neuronal cell adhesion molecule OS=Homo sapiens OX=9606 GN=NRCAM PE=1 SV=3;>sp|Q92823-2|NRCAM_HUMAN Isoform of Q92823, Isoform 2 of Neuronal cell adhesion molecule OS=Homo sapiens OX=9606 GN=NRCAM;>sp|Q92823-3|NRCAM_HUMAN Isoform of Q92823, Isoform 3 of Neur…	NRCAM	98	83	86	91	79	-0.0672255	-6.76265e-15	-0.00374296	-1.8129e-16	0.542523	0.520865	0.0884489	0.0479755	0.433015	1	0.964839	1	6.21171e-09	1.05131e-11	0.0866649	0.226476	0.908879	1	0.976922	1	3.36209e-07	4.81035e-10	0.197525	0.459632	FALSE	FALSE	FALSE	FALSE	TRUE	TRUE	FALSE	FALSE	0	0	0	2	1718	1943	2271	2937	1978
P01742	P01742	>sp|P01742|HV169_HUMAN Immunoglobulin heavy variable 1-69 OS=Homo sapiens OX=9606 GN=IGHV1-69 PE=1 SV=2	IGHV1-69	6	6	6	4	4	0.0186464	6.24309e-16	-0.409146	-0.341488	-0.0630456	-6.27924e-15	-0.257849	-0.218245	0.911457	1	0.0216709	0.0196368	0.745659	1	0.0424759	0.0389461	0.986632	1	0.0761778	0.0690274	0.860988	1	0.11918	0.118229	FALSE	FALSE	FALSE	FALSE	FALSE	FALSE	FALSE	FALSE	0	0	0	0	96	112	77	165	123
A2A2D0;P16949;P16949-2	A2A2D0;P16949;P16949-2	>tr|A2A2D0|A2A2D0_HUMAN Isoform of P16949, Stathmin (Fragment) OS=Homo sapiens OX=9606 GN=STMN1 PE=1 SV=8;>sp|P16949|STMN1_HUMAN Stathmin OS=Homo sapiens OX=9606 GN=STMN1 PE=1 SV=3;>sp|P16949-2|STMN1_HUMAN Isoform of P16949, Isoform 2 of Stathmin OS=Homo sapiens OX=9606 GN=STMN1	STMN1	5	3	3	4	3	0.281709	0.262701	0.454286	0.397422	0.564345	0.569782	0.3949	0.414984	0.0112572	0.00221645	1.82084e-06	4.60521e-07	6.89345e-10	1.05737e-15	4.81229e-11	4.00762e-18	0.301766	0.0837213	0.000109048	1.58439e-05	9.94954e-08	1.52614e-13	4.96697e-09	7.23876e-16	FALSE	FALSE	TRUE	TRUE	TRUE	TRUE	TRUE	TRUE	0	2	2	2	67	71	102	97	67
H9KV31;O15394	H9KV31;O15394	>tr|H9KV31|H9KV31_HUMAN Isoform of O15394, Neural cell adhesion molecule 2 OS=Homo sapiens OX=9606 GN=NCAM2 PE=1 SV=2;>sp|O15394|NCAM2_HUMAN Neural cell adhesion molecule 2 OS=Homo sapiens OX=9606 GN=NCAM2 PE=1 SV=2	NCAM2	37	29	28	27	26	-0.0297008	0	0.0973477	0.0808489	0.311012	0.293663	0.0589151	0.0540647	0.587871	1	0.165063	0.132739	5.61464e-05	6.09867e-06	0.127549	0.0763077	0.96038	1	0.318101	0.307066	0.000521106	5.64861e-05	0.257055	0.197962	FALSE	FALSE	FALSE	FALSE	TRUE	TRUE	FALSE	FALSE	0	0	0	2	602	677	711	1022	675
Q7Z7M9	Q7Z7M9	>sp|Q7Z7M9|GALT5_HUMAN Polypeptide N-acetylgalactosaminyltransferase 5 OS=Homo sapiens OX=9606 GN=GALNT5 PE=1 SV=1	GALNT5	3	1	0	2	0	0.0336126	0			-0.208317	-0.146497			0.841741	1			0.0517006	0.0356905			0.98603	1			0.138615	0.105488			FALSE	FALSE			FALSE	FALSE			0	0	0	0	19	14	54	32	9
P23083	P23083	>sp|P23083|HV102_HUMAN Immunoglobulin heavy variable 1-2 OS=Homo sapiens OX=9606 GN=IGHV1-2 PE=1 SV=2	IGHV1-2	8	5	4	3	3	-0.0392302	1.10716e-16	-0.295869	-0.203534	-0.327014	-0.2379	-0.376538	-0.300927	0.765989	1	0.037946	0.0643031	0.0182674	0.0370256	0.000134357	0.000391384	0.978999	1	0.113444	0.175047	0.0630261	0.108325	0.00150501	0.00278596	FALSE	FALSE	FALSE	FALSE	FALSE	FALSE	TRUE	TRUE	0	2	0	0	85	97	68	154	113
P0DP01	P0DP01	>sp|P0DP01|HV108_HUMAN Immunoglobulin heavy variable 1-8 OS=Homo sapiens OX=9606 GN=IGHV1-8 PE=3 SV=1	IGHV1-8	3	1	1	1	1	0.249315	0.191327	-0.546865	-0.411506	-0.460913	-0.213834	-0.307026	-0.149571	0.256314	0.217863	0.00578567	0.00873542	0.0761966	0.230842	0.0251018	0.141347	0.852971	1	0.031053	0.0370739	0.184319	0.474281	0.0818782	0.313742	FALSE	FALSE	FALSE	FALSE	FALSE	FALSE	FALSE	FALSE	0	0	0	0	20	28	25	40	24
A0A0C4DH31	A0A0C4DH31	>sp|A0A0C4DH31|HV118_HUMAN Immunoglobulin heavy variable 1-18 OS=Homo sapiens OX=9606 GN=IGHV1-18 PE=3 SV=1	IGHV1-18	4	2	2	1	1	0.135137	0.0250563	-0.433777	-0.533652	-0.372694	-0.185691	-0.248626	-0.163496	0.360022	0.621536	0.0241811	0.000441814	0.0250339	0.113247	0.00828624	0.028285	0.901198	1	0.0824912	0.0039039	0.0803063	0.269798	0.0356358	0.090625	FALSE	FALSE	FALSE	TRUE	FALSE	FALSE	FALSE	FALSE	0	0	1	0	33	42	23	46	45
P01743	P01743	>sp|P01743|HV146_HUMAN Immunoglobulin heavy variable 1-46 OS=Homo sapiens OX=9606 GN=IGHV1-46 PE=1 SV=2	IGHV1-46	3	2	2	1	1	-0.16403	-0.00262338	-0.406375	-0.494896	-0.204909	-3.64962e-21	-0.466643	-0.505963	0.285352	0.893394	0.0309975	1.80485e-05	0.326636	1	0.000409624	1.61832e-06	0.879283	1	0.098862	0.000288955	0.504786	1	0.0035583	3.07695e-05	FALSE	FALSE	FALSE	TRUE	FALSE	FALSE	TRUE	TRUE	0	2	1	0	37	42	23	59	48
Q08380	Q08380	>sp|Q08380|LG3BP_HUMAN Galectin-3-binding protein OS=Homo sapiens OX=9606 GN=LGALS3BP PE=1 SV=1	LGALS3BP	30	27	27	27	26	-0.0913253	-0.0511612	-0.342956	-0.33237	0.00283921	0	-0.228076	-0.217033	0.130079	0.22031	0.000272392	4.23078e-05	0.949913	1	4.77891e-08	2.17694e-09	0.73238	1	0.00352367	0.000549498	0.980482	1	2.22759e-06	9.53236e-08	FALSE	FALSE	TRUE	TRUE	FALSE	FALSE	TRUE	TRUE	0	2	2	0	582	643	673	993	665
P22748	P22748	>sp|P22748|CAH4_HUMAN Carbonic anhydrase 4 OS=Homo sapiens OX=9606 GN=CA4 PE=1 SV=2	CA4	9	6	6	4	4	-0.016807	0	0.0313809	0	0.313106	0.295998	0.0717458	0.00207838	0.823904	1	0.720517	1	0.000825002	0.00058128	0.234876	0.845971	0.98603	1	0.841818	1	0.00497876	0.00319612	0.39689	1	FALSE	FALSE	FALSE	FALSE	TRUE	TRUE	FALSE	FALSE	0	0	0	2	109	122	108	192	129
P14543	P14543	>sp|P14543|NID1_HUMAN Nidogen-1 OS=Homo sapiens OX=9606 GN=NID1 PE=1 SV=3	NID1	39	31	30	32	26	-0.0455312	-8.22513e-16	-0.171082	-0.164487	-0.0282682	-1.04231e-13	-0.144549	-0.134869	0.335954	1	0.00303899	0.0011656	0.510536	0.999999	2.78404e-06	3.70171e-07	0.882151	1	0.0191955	0.00830295	0.679147	1	7.84867e-05	8.22919e-06	FALSE	FALSE	FALSE	TRUE	FALSE	FALSE	TRUE	TRUE	0	2	1	0	638	708	825	1075	735
Q9BXJ0	Q9BXJ0	>sp|Q9BXJ0|C1QT5_HUMAN Complement C1q tumor necrosis factor-related protein 5 OS=Homo sapiens OX=9606 GN=C1QTNF5 PE=1 SV=1	C1QTNF5	9	5	6	6	5	0.0766545	2.56499e-16	-0.245329	-0.179207	-0.0452551	-3.40363e-17	-0.174188	-0.129914	0.433354	1	0.00178943	0.00121928	0.626549	1	0.00308339	0.00507833	0.908879	1	0.0131752	0.00861674	0.774025	1	0.0171365	0.0235166	FALSE	FALSE	FALSE	TRUE	FALSE	FALSE	FALSE	FALSE	0	0	1	0	115	149	142	208	148
Q8WZA1	Q8WZA1	>sp|Q8WZA1|PMGT1_HUMAN Protein O-linked-mannose beta-1,2-N-acetylglucosaminyltransferase 1 OS=Homo sapiens OX=9606 GN=POMGNT1 PE=1 SV=2	POMGNT1	32	22	20	20	18	-0.0305988	-0.0048625	0.364999	0.31852	0.33619	0.30738	0.140157	0.101166	0.532752	0.721351	1.92124e-06	5.92006e-08	2.13528e-05	3.09878e-06	0.000196344	0.000292692	0.942073	1	0.000110952	3.19091e-06	0.0002386	3.21382e-05	0.00195667	0.00224968	FALSE	FALSE	TRUE	TRUE	TRUE	TRUE	TRUE	TRUE	0	2	2	2	435	519	544	762	480
O75509	O75509	>sp|O75509|TNR21_HUMAN Tumor necrosis factor receptor superfamily member 21 OS=Homo sapiens OX=9606 GN=TNFRSF21 PE=1 SV=1	TNFRSF21	10	8	7	6	5	0.0123088	-6.81013e-16	-0.00557724	-6.40851e-18	0.52379	0.508367	0.101922	0.056785	0.895121	1	0.936019	1	3.0409e-08	9.20536e-11	0.0587019	0.145499	0.986632	1	0.960877	1	1.03271e-06	2.84709e-09	0.150241	0.320987	FALSE	FALSE	FALSE	FALSE	TRUE	TRUE	FALSE	FALSE	0	0	0	2	136	153	157	235	144
P20742	P20742	>sp|P20742|PZP_HUMAN Pregnancy zone protein OS=Homo sapiens OX=9606 GN=PZP PE=1 SV=4	PZP	16	7	9	7	5	0.00925696	-1.79855e-18	-0.775669	-0.685863	0.243725	0.0975872	-0.219081	-0.1109	0.954378	1	0.00313631	0.00482738	0.190578	0.401345	0.134289	0.288479	0.990145	1	0.0195343	0.0235827	0.346359	0.724093	0.266182	0.556545	FALSE	FALSE	FALSE	FALSE	FALSE	FALSE	FALSE	FALSE	0	0	0	0	122	150	182	192	189
J3KQG3;Q5JZY3;Q5JZY3-2;Q5JZY3-3	J3KQG3;Q5JZY3;Q5JZY3-2;Q5JZY3-3	>tr|J3KQG3|J3KQG3_HUMAN Isoform of Q5JZY3, EPH receptor A10, isoform CRA_b OS=Homo sapiens OX=9606 GN=EPHA10 PE=1 SV=1;>sp|Q5JZY3|EPHAA_HUMAN Ephrin type-A receptor 10 OS=Homo sapiens OX=9606 GN=EPHA10 PE=1 SV=2;>sp|Q5JZY3-2|EPHAA_HUMAN Isoform of Q5JZY3, Isoform 2 of Ephrin type-A receptor 10 OS=Homo sapiens OX=9606 GN=EPHA10;>sp|Q5JZY3-3|EPHAA_HUMAN Isoform of Q5JZY3, Isoform 3 of Ephrin type-A…	EPHA10	5	3	3	3	2	-0.0996274	-0.0145632	0.26321	0.161658	0.330647	0.286107	0.0796928	3.36388e-15	0.357539	0.718136	0.0238341	0.0286217	0.000363871	8.6644e-05	0.237398	1	0.901198	1	0.0814793	0.0912844	0.00251085	0.000595506	0.400279	1	FALSE	FALSE	FALSE	FALSE	TRUE	TRUE	FALSE	FALSE	0	0	0	2	49	78	83	98	65
P04430	P04430	>sp|P04430|KV116_HUMAN Immunoglobulin kappa variable 1-16 OS=Homo sapiens OX=9606 GN=IGKV1-16 PE=1 SV=2	IGKV1-16	2	1	2	1	0	0.129528	0	-0.897953	-0.858359	-0.0644102	0			0.396092	1	7.21724e-05	3.97074e-08	0.802851	1			0.908879	1	0.00134141	2.56828e-06	0.893088	1			FALSE	FALSE	TRUE	TRUE	FALSE	FALSE			0	0	2	0	13	28	27	29	43
A0A075B6S5	A0A075B6S5	>sp|A0A075B6S5|KV127_HUMAN Immunoglobulin kappa variable 1-27 OS=Homo sapiens OX=9606 GN=IGKV1-27 PE=3 SV=1	IGKV1-27	1	1	1	1	1	0.254065	0	-0.280287	-0.330664	-0.124067	0	-0.109456	-0.0760715	0.357221	1	0.205075	0.0298875	0.588079	1	0.456547	0.330483	0.901198	1	0.368451	0.0942068	0.746193	1	0.631907	0.617855	FALSE	FALSE	FALSE	FALSE	FALSE	FALSE	FALSE	FALSE	0	0	0	0	17	23	19	31	25
A0A0C4DH73;P01611	A0A0C4DH73;P01611	>sp|A0A0C4DH73|KV112_HUMAN Immunoglobulin kappa variable 1-12 OS=Homo sapiens OX=9606 GN=IGKV1-12 PE=3 SV=1;>sp|P01611|KVD12_HUMAN Immunoglobulin kappa variable 1D-12 OS=Homo sapiens OX=9606 GN=IGKV1D-12 PE=1 SV=2	IGKV1-12;IGKV1D-12	3	3	3	3	3	-0.0188123	6.03751e-16	-0.419821	-0.417027	-0.0723641	0	-0.220828	-0.21562	0.922179	1	0.0347954	0.00691866	0.668418	1	0.0541747	0.0109883	0.986632	1	0.107374	0.0314255	0.805045	1	0.142332	0.0433826	FALSE	FALSE	FALSE	FALSE	FALSE	FALSE	FALSE	FALSE	0	0	0	0	64	72	61	110	75
A0A0C4DH67	A0A0C4DH67	>sp|A0A0C4DH67|KV108_HUMAN Immunoglobulin kappa variable 1-8 OS=Homo sapiens OX=9606 GN=IGKV1-8 PE=3 SV=1	IGKV1-8	7	5	5	6	4	-0.0891205	0	-0.377291	-0.327251	-0.449684	-0.39146	-0.398331	-0.351827	0.534974	1	0.00405982	0.00194766	0.000440267	2.52397e-05	6.08733e-05	4.05958e-06	0.942073	1	0.0239858	0.0120476	0.00295559	0.000195157	0.000837732	6.90129e-05	FALSE	FALSE	FALSE	FALSE	TRUE	TRUE	TRUE	TRUE	0	2	0	2	109	125	122	173	127
A0A0C4DH24	A0A0C4DH24	>sp|A0A0C4DH24|KV621_HUMAN Immunoglobulin kappa variable 6-21 OS=Homo sapiens OX=9606 GN=IGKV6-21 PE=3 SV=1	IGKV6-21	2	2	2	2	2	-0.246334	-4.52843e-15	-0.299001	-0.18346	-0.241088	-0.0220741	-0.332499	-0.222518	0.30686	1	0.132836	0.194949	0.0965261	0.659613	0.00599002	0.00727801	0.882151	1	0.273067	0.415873	0.21572	1	0.0281941	0.0312767	FALSE	FALSE	FALSE	FALSE	FALSE	FALSE	FALSE	FALSE	0	0	0	0	33	45	39	63	46
P01602	P01602	>sp|P01602|KV105_HUMAN Immunoglobulin kappa variable 1-5 OS=Homo sapiens OX=9606 GN=IGKV1-5 PE=1 SV=2	IGKV1-5	3	3	3	3	3	-0.220399	-0.12997	-0.527672	-0.487052	-0.282285	-0.254796	-0.451647	-0.428902	0.188287	0.243199	0.00827603	0.00545485	0.0526392	0.0265862	1.93703e-05	1.01794e-07	0.792236	1	0.0396341	0.0260961	0.140375	0.0837222	0.000333215	2.77532e-06	FALSE	FALSE	FALSE	FALSE	FALSE	FALSE	TRUE	TRUE	0	2	0	0	57	70	61	93	73
P01597;P04432	P01597;P04432	>sp|P01597|KV139_HUMAN Immunoglobulin kappa variable 1-39 OS=Homo sapiens OX=9606 GN=IGKV1-39 PE=1 SV=2;>sp|P04432|KVD39_HUMAN Immunoglobulin kappa variable 1D-39 OS=Homo sapiens OX=9606 GN=IGKV1D-39 PE=3 SV=2	IGKV1-39;IGKV1D-39	1	1	1	1	1	-0.178159	-4.50511e-17	-0.600868	-0.669583	-0.14861	-0.107431	-0.377569	-0.43369	0.625938	1	0.00505893	8.69477e-06	0.420024	0.309421	0.0216609	6.69687e-05	0.968144	1	0.0282765	0.000171457	0.595808	0.592828	0.0748805	0.000661584	FALSE	FALSE	FALSE	TRUE	FALSE	FALSE	FALSE	TRUE	0	1	1	0	20	24	25	36	25
P01624	P01624	>sp|P01624|KV315_HUMAN Immunoglobulin kappa variable 3-15 OS=Homo sapiens OX=9606 GN=IGKV3-15 PE=1 SV=2	IGKV3-15	3	3	3	3	3	0.0862478	1.7129e-17	-0.57047	-0.491787	-0.441633	-0.380232	-0.357091	-0.325574	0.587483	1	0.00211195	0.0036203	0.00546451	0.00662586	0.000490139	0.000356833	0.96038	1	0.0146568	0.0193842	0.0238401	0.0263816	0.00413968	0.00260416	FALSE	FALSE	FALSE	FALSE	FALSE	FALSE	TRUE	TRUE	0	2	0	0	66	72	78	110	75
P01619	P01619	>sp|P01619|KV320_HUMAN Immunoglobulin kappa variable 3-20 OS=Homo sapiens OX=9606 GN=IGKV3-20 PE=1 SV=2	IGKV3-20	3	3	3	3	3	-0.0500129	-2.15899e-17	-0.530606	-0.447931	-0.393015	-0.355981	-0.391601	-0.350445	0.760805	1	0.0142748	0.0216261	0.00263741	0.00326239	0.000262661	0.000150854	0.975518	1	0.0563626	0.0736198	0.0130142	0.0143778	0.0025303	0.00126002	FALSE	FALSE	FALSE	FALSE	FALSE	FALSE	TRUE	TRUE	0	2	0	0	64	72	75	111	75
A0A0A0MRZ8;P04433	A0A0A0MRZ8;P04433	>sp|A0A0A0MRZ8|KVD11_HUMAN Immunoglobulin kappa variable 3D-11 OS=Homo sapiens OX=9606 GN=IGKV3D-11 PE=3 SV=6;>sp|P04433|KV311_HUMAN Immunoglobulin kappa variable 3-11 OS=Homo sapiens OX=9606 GN=IGKV3-11 PE=1 SV=1	IGKV3D-11;IGKV3-11	3	3	3	3	3	-0.0684845	0	-0.5415	-0.592673	-0.428523	-0.400074	-0.405446	-0.427454	0.638973	1	0.00127436	1.24515e-05	0.000530816	0.000306631	1.15258e-05	3.02053e-08	0.968144	1	0.010355	0.000221253	0.00345629	0.00181258	0.000231317	9.69926e-07	FALSE	FALSE	FALSE	TRUE	TRUE	TRUE	TRUE	TRUE	0	2	1	2	60	72	75	105	75
A0A1B0GTM3;A0A1B0GTZ5;A0A1B0GUA4;A0A1B0GUH5;A0A1B0GW68;E7EMM4;Q13510;Q13510-2	A0A1B0GTM3;A0A1B0GTZ5;A0A1B0GUA4;A0A1B0GUH5;A0A1B0GW68;E7EMM4;Q13510;Q13510-2	>tr|A0A1B0GTM3|A0A1B0GTM3_HUMAN Isoform of Q13510, Acid ceramidase OS=Homo sapiens OX=9606 GN=ASAH1 PE=1 SV=1;>tr|A0A1B0GTZ5|A0A1B0GTZ5_HUMAN Isoform of Q13510, Acid ceramidase OS=Homo sapiens OX=9606 GN=ASAH1 PE=1 SV=1;>tr|A0A1B0GUA4|A0A1B0GUA4_HUMAN Isoform of Q13510, Acid ceramidase OS=Homo sapiens OX=9606 GN=ASAH1 PE=1 SV=1;>tr|A0A1B0GUH5|A0A1B0GUH5_HUMAN Isoform of Q13510, Acid ceramidase OS…	ASAH1	16	12	12	9	7	-0.0372643	-5.06815e-16	-0.16021	-0.107829	-0.104028	-0.0263685	-0.180687	-0.162284	0.630456	1	0.110269	0.168098	0.231734	0.522909	0.00202334	0.000987839	0.968144	1	0.239656	0.367316	0.400144	0.894055	0.0126828	0.00617853	FALSE	FALSE	FALSE	FALSE	FALSE	FALSE	FALSE	TRUE	0	1	0	0	236	274	196	389	281
P14618-2	P14618-2	>sp|P14618-2|KPYM_HUMAN Isoform of P14618, Isoform M1 of Pyruvate kinase PKM OS=Homo sapiens OX=9606 GN=PKM	PKM	9	7	6	7	6	0.181723	0.111378	0.568188	0.523434	0.522361	0.487434	0.374333	0.340595	0.00739417	0.0356909	6.89009e-07	2.04552e-08	7.80672e-09	1.04506e-10	5.31504e-12	3.86691e-12	0.245782	0.552183	5.86383e-05	1.37817e-06	4.09735e-07	3.12075e-09	6.98204e-10	2.53986e-10	FALSE	FALSE	TRUE	TRUE	TRUE	TRUE	TRUE	TRUE	0	2	2	2	149	159	181	244	155
P10909;P10909-2;P10909-4;P10909-5	P10909;P10909-2;P10909-4;P10909-5	>sp|P10909|CLUS_HUMAN Clusterin OS=Homo sapiens OX=9606 GN=CLU PE=1 SV=1;>sp|P10909-2|CLUS_HUMAN Isoform of P10909, Isoform 2 of Clusterin OS=Homo sapiens OX=9606 GN=CLU;>sp|P10909-4|CLUS_HUMAN Isoform of P10909, Isoform 4 of Clusterin OS=Homo sapiens OX=9606 GN=CLU;>sp|P10909-5|CLUS_HUMAN Isoform of P10909, Isoform 5 of Clusterin OS=Homo sapiens OX=9606 GN=CLU	CLU	118	109	104	87	81	0.00129846	-1.54348e-17	0.530269	0.499066	0.0941477	0.0343034	0.141576	0.124316	0.974044	1	7.806e-06	2.73441e-06	0.128428	0.364986	0.00270491	0.004711	0.999328	1	0.000300531	6.69931e-05	0.266232	0.673696	0.0156344	0.0221739	FALSE	FALSE	TRUE	TRUE	FALSE	FALSE	FALSE	FALSE	0	0	2	0	2296	2463	2116	3865	2448
P01833	P01833	>sp|P01833|PIGR_HUMAN Polymeric immunoglobulin receptor OS=Homo sapiens OX=9606 GN=PIGR PE=1 SV=4	PIGR	6	3	3	4	3	0.0103811	6.53072e-17	0.125896	1.60687e-15	0.237174	0.183294	0.0641431	0.0205247	0.92608	1	0.290036	1	0.0400687	0.0551343	0.366622	0.529455	0.986632	1	0.468519	1	0.115005	0.150382	0.547281	0.9054	FALSE	FALSE	FALSE	FALSE	FALSE	FALSE	FALSE	FALSE	0	0	0	0	67	80	112	111	81
Q6UX71	Q6UX71	>sp|Q6UX71|PXDC2_HUMAN Plexin domain-containing protein 2 OS=Homo sapiens OX=9606 GN=PLXDC2 PE=1 SV=1	PLXDC2	23	16	17	16	13	0.181953	0.120819	0.125996	0.0296525	0.109125	0.0614262	0.0729581	0.0372915	0.0288932	0.0683005	0.183552	0.525074	0.129041	0.231609	0.151094	0.276166	0.466578	0.741899	0.341993	0.910015	0.266705	0.474729	0.291107	0.537816	FALSE	FALSE	FALSE	FALSE	FALSE	FALSE	FALSE	FALSE	0	0	0	0	324	381	403	557	385
P18428	P18428	>sp|P18428|LBP_HUMAN Lipopolysaccharide-binding protein OS=Homo sapiens OX=9606 GN=LBP PE=1 SV=3	LBP	10	9	9	8	7	0.0670058	0	-0.166439	-0.0508	-0.268058	-0.228383	-0.205227	-0.179336	0.525318	1	0.269874	0.524927	0.0324565	0.0255128	0.0171262	0.0154764	0.942073	1	0.445292	0.910015	0.0987955	0.0813779	0.0619835	0.0569043	FALSE	FALSE	FALSE	FALSE	FALSE	FALSE	FALSE	FALSE	0	0	0	0	179	212	149	310	211
P32119	P32119	>sp|P32119|PRDX2_HUMAN Peroxiredoxin-2 OS=Homo sapiens OX=9606 GN=PRDX2 PE=1 SV=5	PRDX2	10	8	9	6	5	0.219364	0.20974	-0.137658	-3.29469e-16	0.246882	0.175072	0.0649519	0.104437	0.0190514	0.00139867	0.39835	1	0.0584957	0.0570624	0.471339	0.0316909	0.405942	0.0603757	0.584512	1	0.151442	0.155152	0.648034	0.0997675	FALSE	FALSE	FALSE	FALSE	FALSE	FALSE	FALSE	FALSE	0	0	0	0	160	183	144	264	179
H7C0V4;H7C215;Q9BZR6	H7C0V4;H7C215;Q9BZR6	>tr|H7C0V4|H7C0V4_HUMAN Isoform of Q9BZR6, Reticulon-4 receptor (Fragment) OS=Homo sapiens OX=9606 GN=RTN4R PE=1 SV=1;>tr|H7C215|H7C215_HUMAN Isoform of Q9BZR6, Reticulon-4 receptor (Fragment) OS=Homo sapiens OX=9606 GN=RTN4R PE=1 SV=1;>sp|Q9BZR6|RTN4R_HUMAN Reticulon-4 receptor OS=Homo sapiens OX=9606 GN=RTN4R PE=1 SV=1	RTN4R	13	10	10	8	7	-0.0428197	-3.88943e-17	-0.121399	-0.143874	0.23649	0.192479	-0.02534	0	0.55713	1	0.121789	0.0312299	0.0358724	0.0486314	0.660046	1	0.946151	1	0.256337	0.0971131	0.106389	0.136515	0.802158	1	FALSE	FALSE	FALSE	FALSE	FALSE	FALSE	FALSE	FALSE	0	0	0	0	196	227	217	337	235
B7ZM79;Q5VT82;Q9HC56;Q9HC56-2	B7ZM79;Q5VT82;Q9HC56;Q9HC56-2	>tr|B7ZM79|B7ZM79_HUMAN Isoform of Q9HC56, PCDH9 protein OS=Homo sapiens OX=9606 GN=PCDH9 PE=1 SV=1;>tr|Q5VT82|Q5VT82_HUMAN Isoform of Q9HC56, Protocadherin-9 OS=Homo sapiens OX=9606 GN=PCDH9 PE=1 SV=1;>sp|Q9HC56|PCDH9_HUMAN Protocadherin-9 OS=Homo sapiens OX=9606 GN=PCDH9 PE=1 SV=2;>sp|Q9HC56-2|PCDH9_HUMAN Isoform of Q9HC56, Isoform 2 of Protocadherin-9 OS=Homo sapiens OX=9606 GN=PCDH9	PCDH9	17	13	13	14	13	0.0107084	6.15894e-17	0.062505	0.00728224	0.315724	0.281829	0.0529757	0.00772609	0.868626	1	0.337103	0.725669	0.00190145	0.00197616	0.238962	0.653805	0.98603	1	0.521835	1	0.0100101	0.00964145	0.401979	1	FALSE	FALSE	FALSE	FALSE	FALSE	TRUE	FALSE	FALSE	0	0	0	1	255	296	333	437	297
E7EX60;E9PEP6;O14786;O14786-2;O14786-3;Q5T7F0	E7EX60;E9PEP6;O14786;O14786-2;O14786-3;Q5T7F0	>tr|E7EX60|E7EX60_HUMAN Isoform of O14786, Neuropilin-1 OS=Homo sapiens OX=9606 GN=NRP1 PE=1 SV=1;>tr|E9PEP6|E9PEP6_HUMAN Isoform of O14786, Neuropilin OS=Homo sapiens OX=9606 GN=NRP1 PE=1 SV=2;>sp|O14786|NRP1_HUMAN Neuropilin-1 OS=Homo sapiens OX=9606 GN=NRP1 PE=1 SV=3;>sp|O14786-2|NRP1_HUMAN Isoform of O14786, Isoform 2 of Neuropilin-1 OS=Homo sapiens OX=9606 GN=NRP1;>sp|O14786-3|NRP1_HUMAN Iso…	NRP1	18	16	15	16	14	-0.0467484	0	0.0344762	0	0.173303	0.152426	-0.033135	-0.0132878	0.331504	1	0.424048	1	0.000560786	0.000202656	0.246775	0.413028	0.882151	1	0.613315	1	0.00361071	0.00126715	0.411767	0.741519	FALSE	FALSE	FALSE	FALSE	TRUE	TRUE	FALSE	FALSE	0	0	0	2	282	308	374	470	292
P23470;P23470-2	P23470;P23470-2	>sp|P23470|PTPRG_HUMAN Receptor-type tyrosine-protein phosphatase gamma OS=Homo sapiens OX=9606 GN=PTPRG PE=1 SV=4;>sp|P23470-2|PTPRG_HUMAN Isoform of P23470, Isoform 2 of Receptor-type tyrosine-protein phosphatase gamma OS=Homo sapiens OX=9606 GN=PTPRG	PTPRG	12	9	8	8	8	5.24096e-05	-7.03711e-17	0.0939415	0.0351787	0.219595	0.123607	0.0367161	3.8562e-17	0.999256	1	0.197956	0.415362	0.00233599	0.0328757	0.349662	1	0.999512	1	0.360594	0.75296	0.0118735	0.0980046	0.530737	1	FALSE	FALSE	FALSE	FALSE	FALSE	FALSE	FALSE	FALSE	0	0	0	0	203	207	200	339	207
E9PIX6;E9PKG1;E9PNR9;E9PQ98;H0YDE4;H7C2I1;Q99873;Q99873-2;Q99873-3;Q99873-4	E9PIX6;E9PKG1;E9PNR9;E9PQ98;H0YDE4;H7C2I1;Q99873;Q99873-2;Q99873-3;Q99873-4	>tr|E9PIX6|E9PIX6_HUMAN Isoform of Q99873, Protein arginine N-methyltransferase 1 (Fragment) OS=Homo sapiens OX=9606 GN=PRMT1 PE=1 SV=2;>tr|E9PKG1|E9PKG1_HUMAN Isoform of Q99873, Protein arginine N-methyltransferase 1 OS=Homo sapiens OX=9606 GN=PRMT1 PE=1 SV=1;>tr|E9PNR9|E9PNR9_HUMAN Isoform of Q99873, Protein arginine N-methyltransferase 1 (Fragment) OS=Homo sapiens OX=9606 GN=PRMT1 PE=1 SV=1;>t…	PRMT1	1	1	1	0	0	0.136921	0	-0.448198	-0.25638					0.623557	1	0.00926938	0.0206335					0.968144	1	0.0428245	0.0717512					FALSE	FALSE	FALSE	FALSE					0	0	0	0	8	15	2	20	15
A0A0B4J259;F8VV32;P61626	A0A0B4J259;F8VV32;P61626	>tr|A0A0B4J259|A0A0B4J259_HUMAN Isoform of P61626, Lysozyme OS=Homo sapiens OX=9606 GN=LYZ PE=1 SV=1;>tr|F8VV32|F8VV32_HUMAN Isoform of P61626, Lysozyme OS=Homo sapiens OX=9606 GN=LYZ PE=1 SV=1;>sp|P61626|LYSC_HUMAN Lysozyme C OS=Homo sapiens OX=9606 GN=LYZ PE=1 SV=1	LYZ	6	5	5	4	4	-0.0944502	-6.87408e-15	0.0424327	6.19783e-18	-0.206079	-0.208162	-0.179273	-0.143926	0.388955	1	0.735219	1	0.155512	0.0274761	0.0212939	0.0212997	0.905272	1	0.854058	1	0.30061	0.0860554	0.0739656	0.0725898	FALSE	FALSE	FALSE	FALSE	FALSE	FALSE	FALSE	FALSE	0	0	0	0	103	119	110	182	126
O00241	O00241	>sp|O00241|SIRB1_HUMAN Signal-regulatory protein beta-1 OS=Homo sapiens OX=9606 GN=SIRPB1 PE=1 SV=5	SIRPB1	2	1	1	1	1	-0.150804	0	0.107296	0.0635713	0.25864	0.207356	-0.00300353	1.21582e-17	0.374254	1	0.188178	0.249621	0.0543886	0.057524	0.970051	1	0.905272	1	0.347356	0.511011	0.143599	0.156162	0.987196	1	FALSE	FALSE	FALSE	FALSE	FALSE	FALSE	FALSE	FALSE	0	0	0	0	20	24	28	37	24
Q8IUC8	Q8IUC8	>sp|Q8IUC8|GLT13_HUMAN Polypeptide N-acetylgalactosaminyltransferase 13 OS=Homo sapiens OX=9606 GN=GALNT13 PE=2 SV=2	GALNT13	8	4	3	4	2	-0.0598731	0	0.204781	0.131155	0.0211044	0	0.0111958	0	0.501493	1	0.0256393	0.0499734	0.747677	1	0.862541	1	0.932733	1	0.0860605	0.142016	0.861595	1	0.93642	1	FALSE	FALSE	FALSE	FALSE	FALSE	FALSE	FALSE	FALSE	0	0	0	0	74	84	120	120	79
Q15113	Q15113	>sp|Q15113|PCOC1_HUMAN Procollagen C-endopeptidase enhancer 1 OS=Homo sapiens OX=9606 GN=PCOLCE PE=1 SV=2	PCOLCE	32	29	30	30	27	-0.0689667	-0.0509928	-0.0623202	-0.0205207	-0.00533554	-3.73877e-16	-0.131928	-0.123604	0.267634	0.237272	0.319836	0.5286	0.921552	1	0.000181438	6.4963e-05	0.86203	1	0.501138	0.914167	0.967351	1	0.00184632	0.000649443	FALSE	FALSE	FALSE	FALSE	FALSE	FALSE	TRUE	TRUE	0	2	0	0	601	674	730	1021	705
P02749	P02749	>sp|P02749|APOH_HUMAN Beta-2-glycoprotein 1 OS=Homo sapiens OX=9606 GN=APOH PE=1 SV=3	APOH	19	18	18	18	17	0.0378771	3.23403e-16	0.0148123	-1.70418e-16	-0.247681	-0.192165	-0.13467	-0.0867664	0.751054	1	0.877061	1	0.0170405	0.0371792	0.0592028	0.13337	0.975518	1	0.933031	1	0.0602331	0.108591	0.15044	0.299719	FALSE	FALSE	FALSE	FALSE	FALSE	FALSE	FALSE	FALSE	0	0	0	0	360	408	431	613	418
Q01459	Q01459	>sp|Q01459|DIAC_HUMAN Di-N-acetylchitobiase OS=Homo sapiens OX=9606 GN=CTBS PE=1 SV=1	CTBS	8	7	8	8	7	-0.151314	-0.0960439	-0.176345	-0.163621	0.00428855	2.5324e-16	-0.166228	-0.1521	0.0650935	0.12105	0.00897007	0.00307544	0.951698	1	0.00010275	2.13521e-05	0.609482	0.98624	0.0420423	0.0170893	0.980572	1	0.00126901	0.000277962	FALSE	FALSE	FALSE	FALSE	FALSE	FALSE	TRUE	TRUE	0	2	0	0	146	160	208	241	165
Q96IU4	Q96IU4	>sp|Q96IU4|ABHEB_HUMAN Protein ABHD14B OS=Homo sapiens OX=9606 GN=ABHD14B PE=1 SV=1	ABHD14B	7	2	2	1	0	0.212379	0.0537626	0.02817	8.96092e-18	-0.0405288	0			0.336164	0.509756	0.880396	1	0.895151	1			0.882151	1	0.934121	1	0.95175	1			FALSE	FALSE	FALSE	FALSE	FALSE	FALSE			0	0	0	0	37	57	52	65	47
P07711	P07711	>sp|P07711|CATL1_HUMAN Cathepsin L1 OS=Homo sapiens OX=9606 GN=CTSL PE=1 SV=2	CTSL	22	17	16	19	16	-0.0585386	-0.0430351	-0.123698	-0.109478	-0.00570445	-8.86962e-17	-0.139631	-0.136616	0.215274	0.16612	0.0300657	0.0210242	0.917447	1	2.69165e-05	3.65258e-07	0.816949	1	0.0964609	0.0727993	0.964257	1	0.000432011	8.22919e-06	FALSE	FALSE	FALSE	FALSE	FALSE	FALSE	TRUE	TRUE	0	2	0	0	339	378	449	582	393
Q9BRK5	Q9BRK5	>sp|Q9BRK5|CAB45_HUMAN 45 kDa calcium-binding protein OS=Homo sapiens OX=9606 GN=SDF4 PE=1 SV=1	SDF4	24	15	15	17	14	0.000360673	3.73132e-18	-0.0115979	0	0.069276	0.0230482	-0.0367993	-0.0192267	0.993917	1	0.764775	1	0.18438	0.421827	0.204029	0.290249	0.999328	1	0.872718	1	0.33817	0.753978	0.356496	0.559212	FALSE	FALSE	FALSE	FALSE	FALSE	FALSE	FALSE	FALSE	0	0	0	0	305	345	447	517	328
D6RGW2;O95157	D6RGW2;O95157	>tr|D6RGW2|D6RGW2_HUMAN Isoform of O95157, Neurexophilin-3 OS=Homo sapiens OX=9606 GN=NXPH3 PE=1 SV=1;>sp|O95157|NXPH3_HUMAN Neurexophilin-3 OS=Homo sapiens OX=9606 GN=NXPH3 PE=1 SV=3	NXPH3	2	2	2	2	2	0.283254	0.179326	-0.130079	0	0.00985402	0	0.00515113	5.96007e-18	0.0384756	0.0692247	0.262092	1	0.913392	1	0.942549	1	0.519889	0.741899	0.437	1	0.962284	1	0.975945	1	FALSE	FALSE	FALSE	FALSE	FALSE	FALSE	FALSE	FALSE	0	0	0	0	43	46	46	69	47
P06733	P06733	>sp|P06733|ENOA_HUMAN Alpha-enolase OS=Homo sapiens OX=9606 GN=ENO1 PE=1 SV=2	ENO1	23	17	16	13	13	0.21066	0.186375	0.276451	0.262586	0.348775	0.315824	0.230034	0.221825	2.06161e-05	1.41061e-05	7.38678e-06	6.13125e-08	0.000119834	2.45636e-05	3.94821e-08	6.02194e-11	0.0034264	0.00213131	0.000300531	3.19814e-06	0.000970152	0.000190781	1.9673e-06	3.34681e-09	TRUE	TRUE	TRUE	TRUE	TRUE	TRUE	TRUE	TRUE	2	2	2	2	325	380	338	534	371
B8ZZ19;H0Y3U0;P20472	B8ZZ19;H0Y3U0;P20472	>tr|B8ZZ19|B8ZZ19_HUMAN Isoform of P20472, Parvalbumin alpha (Fragment) OS=Homo sapiens OX=9606 GN=PVALB PE=1 SV=1;>tr|H0Y3U0|H0Y3U0_HUMAN Isoform of P20472, Parvalbumin alpha (Fragment) OS=Homo sapiens OX=9606 GN=PVALB PE=1 SV=1;>sp|P20472|PRVA_HUMAN Parvalbumin alpha OS=Homo sapiens OX=9606 GN=PVALB PE=1 SV=2	PVALB	7	6	6	5	5	0.0333671	2.21547e-16	0.16516	0.115532	0.147326	0.0159545	0.0770854	0.0163969	0.66194	1	0.0352059	0.0715262	0.232987	0.714046	0.200872	0.541047	0.968144	1	0.107648	0.190227	0.400225	1	0.353544	0.921949	FALSE	FALSE	FALSE	FALSE	FALSE	FALSE	FALSE	FALSE	0	0	0	0	120	143	127	210	136
P81605	P81605	>sp|P81605|DCD_HUMAN Dermcidin OS=Homo sapiens OX=9606 GN=DCD PE=1 SV=2	DCD	4	1	2	2	1	-0.0560091	0	-0.381202	-0.121295	0.413466	0.154991	-0.00277588	5.77944e-19	0.831576	1	0.241165	0.496816	0.185157	0.390162	0.988147	1	0.98603	1	0.411142	0.874158	0.338997	0.709656	0.995657	1	FALSE	FALSE	FALSE	FALSE	FALSE	FALSE	FALSE	FALSE	0	0	0	0	29	52	61	46	59
E7EWD3;O75077;O75077-2;O75077-3	E7EWD3;O75077;O75077-2;O75077-3	>tr|E7EWD3|E7EWD3_HUMAN Isoform of O75077, Disintegrin and metalloproteinase domain-containing protein 23 OS=Homo sapiens OX=9606 GN=ADAM23 PE=1 SV=2;>sp|O75077|ADA23_HUMAN Disintegrin and metalloproteinase domain-containing protein 23 OS=Homo sapiens OX=9606 GN=ADAM23 PE=1 SV=1;>sp|O75077-2|ADA23_HUMAN Isoform of O75077, Isoform Beta of Disintegrin and metalloproteinase domain-containing protein…	ADAM23	11	6	5	7	4	0.0650108	2.09695e-11	-0.0314827	0	0.199332	0.114	0.0848826	2.55171e-13	0.378104	0.999987	0.722286	1	0.00820262	0.0302041	0.191798	0.999998	0.905272	1	0.842667	1	0.0334281	0.0912976	0.341103	1	FALSE	FALSE	FALSE	FALSE	FALSE	FALSE	FALSE	FALSE	0	0	0	0	114	134	169	206	113
Q92876	Q92876	>sp|Q92876|KLK6_HUMAN Kallikrein-6 OS=Homo sapiens OX=9606 GN=KLK6 PE=1 SV=1	KLK6	26	23	23	24	23	-0.0763451	-1.00355e-09	-0.0287237	0	0.15128	0.121773	-0.0471117	-0.0133586	0.153905	0.999861	0.644151	1	0.0131107	0.0106264	0.184379	0.486064	0.762359	1	0.786701	1	0.050017	0.039411	0.332796	0.845201	FALSE	FALSE	FALSE	FALSE	FALSE	FALSE	FALSE	FALSE	0	0	0	0	491	534	592	834	558
A0A087WTA8;P08123	A0A087WTA8;P08123	>tr|A0A087WTA8|A0A087WTA8_HUMAN Isoform of P08123, Collagen alpha-2(I) chain OS=Homo sapiens OX=9606 GN=COL1A2 PE=1 SV=1;>sp|P08123|CO1A2_HUMAN Collagen alpha-2(I) chain OS=Homo sapiens OX=9606 GN=COL1A2 PE=1 SV=7	COL1A2	30	20	19	20	15	0.0105782	4.37723e-16	-0.155577	-0.221826	-0.0136875	-2.39065e-21	-0.142801	-0.175568	0.880555	1	0.368673	0.0184751	0.854397	1	0.054732	0.000171619	0.98603	1	0.554407	0.0658025	0.926623	1	0.143535	0.00140107	FALSE	FALSE	FALSE	FALSE	FALSE	FALSE	FALSE	TRUE	0	1	0	0	421	475	476	705	489
P05067;P05067-11;P05067-8	P05067;P05067-11;P05067-8	>sp|P05067|A4_HUMAN Amyloid-beta A4 protein OS=Homo sapiens OX=9606 GN=APP PE=1 SV=3;>sp|P05067-11|A4_HUMAN Isoform of P05067, Isoform 11 of Amyloid-beta A4 protein OS=Homo sapiens OX=9606 GN=APP;>sp|P05067-8|A4_HUMAN Isoform of P05067, Isoform APP751 of Amyloid-beta A4 protein OS=Homo sapiens OX=9606 GN=APP	APP	77	60	59	61	56	0.0853346	0.000360987	0.162991	0.117225	0.291764	0.230269	0.104524	0.0656229	0.30005	0.946335	0.0375595	0.0733518	0.0106432	0.0241445	0.0418066	0.111877	0.882151	1	0.112888	0.193491	0.041612	0.0783536	0.11822	0.263294	FALSE	FALSE	FALSE	FALSE	FALSE	FALSE	FALSE	FALSE	0	0	0	0	1264	1375	1543	2142	1393
A0A0A0MTS2;P06744;P06744-2	A0A0A0MTS2;P06744;P06744-2	>tr|A0A0A0MTS2|A0A0A0MTS2_HUMAN Isoform of P06744, Glucose-6-phosphate isomerase (Fragment) OS=Homo sapiens OX=9606 GN=GPI PE=1 SV=1;>sp|P06744|G6PI_HUMAN Glucose-6-phosphate isomerase OS=Homo sapiens OX=9606 GN=GPI PE=1 SV=4;>sp|P06744-2|G6PI_HUMAN Isoform of P06744, Isoform 2 of Glucose-6-phosphate isomerase OS=Homo sapiens OX=9606 GN=GPI	GPI	21	7	7	4	4	0.216438	0.158233	0.573522	0.422036	0.381158	0.340698	0.331811	0.283819	0.00165859	0.00158844	5.83455e-07	1.80201e-10	0.00105888	0.000680765	3.49643e-08	5.80379e-11	0.102095	0.0659996	5.73379e-05	6.16655e-08	0.00611325	0.00368464	1.80441e-06	3.34681e-09	FALSE	FALSE	TRUE	TRUE	TRUE	TRUE	TRUE	TRUE	0	2	2	2	144	192	170	231	149
Q96GD0	Q96GD0	>sp|Q96GD0|PLPP_HUMAN Pyridoxal phosphate phosphatase OS=Homo sapiens OX=9606 GN=PDXP PE=1 SV=2	PDXP	2	1	1	0	0	0.324269	0.412475	0.424724	0.373855					0.0207876	0.000120855	0.00060667	0.00064096					0.42653	0.00956484	0.00632894	0.00513271					FALSE	TRUE	TRUE	TRUE					1	0	2	0	23	24	19	30	19
Q9Y2T3;Q9Y2T3-3	Q9Y2T3;Q9Y2T3-3	>sp|Q9Y2T3|GUAD_HUMAN Guanine deaminase OS=Homo sapiens OX=9606 GN=GDA PE=1 SV=1;>sp|Q9Y2T3-3|GUAD_HUMAN Isoform of Q9Y2T3, Isoform 3 of Guanine deaminase OS=Homo sapiens OX=9606 GN=GDA	GDA	23	15	16	15	13	0.395388	0.363343	0.314055	0.29159	0.936498	0.871836	0.479301	0.454656	1.31923e-05	2.52616e-06	0.000945647	0.000334712	7.53809e-12	3.47763e-17	9.45352e-14	3.68542e-16	0.0026993	0.000466497	0.00893647	0.00312849	3.26399e-09	6.6925e-15	1.70754e-11	4.43786e-14	TRUE	TRUE	TRUE	TRUE	TRUE	TRUE	TRUE	TRUE	2	2	2	2	322	363	416	529	349
K7ERG9;P00746	K7ERG9;P00746	>tr|K7ERG9|K7ERG9_HUMAN Isoform of P00746, Complement factor D OS=Homo sapiens OX=9606 GN=CFD PE=1 SV=1;>sp|P00746|CFAD_HUMAN Complement factor D OS=Homo sapiens OX=9606 GN=CFD PE=1 SV=5	CFD	16	13	13	10	8	-0.0464849	0	0.288282	0.179529	-0.319011	-0.299886	-0.079498	-0.0399716	0.641583	1	0.00845908	0.0230097	0.00969538	0.0063447	0.2817	0.372862	0.968144	1	0.0402304	0.0773526	0.0382515	0.0254966	0.456342	0.683267	FALSE	FALSE	FALSE	FALSE	FALSE	FALSE	FALSE	FALSE	0	0	0	0	245	267	257	416	238
Q14393;Q14393-2;Q14393-3;Q14393-4;Q14393-5	Q14393;Q14393-2;Q14393-3;Q14393-4;Q14393-5	>sp|Q14393|GAS6_HUMAN Growth arrest-specific protein 6 OS=Homo sapiens OX=9606 GN=GAS6 PE=1 SV=2;>sp|Q14393-2|GAS6_HUMAN Isoform of Q14393, Isoform 2 of Growth arrest-specific protein 6 OS=Homo sapiens OX=9606 GN=GAS6;>sp|Q14393-3|GAS6_HUMAN Isoform of Q14393, Isoform 3 of Growth arrest-specific protein 6 OS=Homo sapiens OX=9606 GN=GAS6;>sp|Q14393-4|GAS6_HUMAN Isoform of Q14393, Isoform 4 of Grow…	GAS6	15	11	12	9	8	-0.0117581	-7.51016e-17	-0.0103729	0	0.261569	0.214936	0.0240248	0	0.816878	1	0.848165	1	0.022734	0.0301914	0.591958	1	0.98603	1	0.912497	1	0.0747161	0.0912976	0.752974	1	FALSE	FALSE	FALSE	FALSE	FALSE	FALSE	FALSE	FALSE	0	0	0	0	215	265	253	359	264
P04004	P04004	>sp|P04004|VTNC_HUMAN Vitronectin OS=Homo sapiens OX=9606 GN=VTN PE=1 SV=1	VTN	22	17	18	17	16	-0.0404995	0	-0.309925	-0.277332	0.0968594	1.69309e-15	-0.164609	-0.142407	0.718325	1	0.00539814	0.00589135	0.435623	1	0.0162082	0.0192599	0.975518	1	0.0292913	0.0274534	0.611607	1	0.0592934	0.0670617	FALSE	FALSE	FALSE	FALSE	FALSE	FALSE	FALSE	FALSE	0	0	0	0	380	431	432	650	442
O94933	O94933	>sp|O94933|SLIK3_HUMAN SLIT and NTRK-like protein 3 OS=Homo sapiens OX=9606 GN=SLITRK3 PE=2 SV=2	SLITRK3	3	2	2	1	1	0.13237	7.4716e-17	0.18523	0	0.347295	0.271501	0.249262	0.0592379	0.554089	1	0.201123	1	0.0520687	0.0578066	0.206043	0.517333	0.946151	1	0.363775	1	0.139171	0.156684	0.359442	0.889936	FALSE	FALSE	FALSE	FALSE	FALSE	FALSE	FALSE	FALSE	0	0	0	0	44	47	33	68	44
P41217;P41217-2;P41217-3;U3KQG5	P41217;P41217-2;P41217-3;U3KQG5	>sp|P41217|OX2G_HUMAN OX-2 membrane glycoprotein OS=Homo sapiens OX=9606 GN=CD200 PE=1 SV=4;>sp|P41217-2|OX2G_HUMAN Isoform of P41217, Isoform 2 of OX-2 membrane glycoprotein OS=Homo sapiens OX=9606 GN=CD200;>sp|P41217-3|OX2G_HUMAN Isoform of P41217, Isoform 3 of OX-2 membrane glycoprotein OS=Homo sapiens OX=9606 GN=CD200;>tr|U3KQG5|U3KQG5_HUMAN Isoform of P41217, OX-2 membrane glycoprotein (Frag…	CD200	5	4	4	4	4	-0.188372	-0.142246	0.0654747	6.05602e-16	0.402337	0.41276	0.026261	0	0.0895675	0.0783339	0.502145	1	0.00100191	9.94334e-05	0.686688	1	0.676642	0.797971	0.674351	1	0.00582318	0.000672729	0.819376	1	FALSE	FALSE	FALSE	FALSE	TRUE	TRUE	FALSE	FALSE	0	0	0	2	70	84	98	128	82
Q08629	Q08629	>sp|Q08629|TICN1_HUMAN Testican-1 OS=Homo sapiens OX=9606 GN=SPOCK1 PE=1 SV=1	SPOCK1	12	9	9	10	8	0.0153575	0	0.252415	0.21966	0.084976	0.010912	0.0458028	1.29294e-16	0.862308	1	0.000602998	0.000526857	0.296161	0.705199	0.378772	1	0.98603	1	0.00632894	0.00450756	0.471279	1	0.559637	1	FALSE	FALSE	TRUE	TRUE	FALSE	FALSE	FALSE	FALSE	0	0	2	0	196	233	253	341	226
P01912;Q5Y7A7	P01912;Q5Y7A7	>sp|P01912|2B13_HUMAN Isoform of P01911, HLA class II histocompatibility antigen, DRB1-3 chain OS=Homo sapiens OX=9606 GN=HLA-DRB1 PE=1 SV=2;>sp|Q5Y7A7|2B1D_HUMAN Isoform of P01911, HLA class II histocompatibility antigen, DRB1-13 beta chain OS=Homo sapiens OX=9606 GN=HLA-DRB1 PE=1 SV=1	HLA-DRB1	4	3	2	3	2	-0.151637	-2.90641e-11	0.0149001	1.83967e-18	0.0606118	0	-0.0748318	-4.11945e-16	0.211707	0.999987	0.931854	1	0.697088	1	0.437308	1	0.816949	1	0.95975	1	0.829798	1	0.614742	1	FALSE	FALSE	FALSE	FALSE	FALSE	FALSE	FALSE	FALSE	0	0	0	0	41	50	61	82	42
P31946;P31946-2	P31946;P31946-2	>sp|P31946|1433B_HUMAN 14-3-3 protein beta/alpha OS=Homo sapiens OX=9606 GN=YWHAB PE=1 SV=3;>sp|P31946-2|1433B_HUMAN Isoform of P31946, Isoform Short of 14-3-3 protein beta/alpha OS=Homo sapiens OX=9606 GN=YWHAB	YWHAB	3	2	2	2	1	0.367309	0.404278	0.0108624	5.63678e-10	0.398882	0.378038	0.364137	0.366248	0.0142323	5.21191e-05	0.927793	0.999944	0.000343558	0.000112058	4.76369e-09	1.69534e-11	0.342812	0.00666323	0.959014	1	0.00243122	0.000752263	3.12888e-07	1.03697e-09	FALSE	TRUE	FALSE	FALSE	TRUE	TRUE	TRUE	TRUE	1	2	0	2	38	45	58	63	42
A0A1W2PQB1;H0Y755;M9MML0;P08637	A0A1W2PQB1;H0Y755;M9MML0;P08637	>tr|A0A1W2PQB1|A0A1W2PQB1_HUMAN Isoform of P08637, Fc of IgG low affinity IIIa receptor isoform 1 OS=Homo sapiens OX=9606 GN=FCGR3A PE=1 SV=1;>tr|H0Y755|H0Y755_HUMAN Isoform of P08637, Low affinity immunoglobulin gamma Fc region receptor III-A (Fragment) OS=Homo sapiens OX=9606 GN=FCGR3A PE=1 SV=2;>tr|M9MML0|M9MML0_HUMAN Isoform of P08637, Low affinity immunoglobulin gamma Fc region receptor III-…	FCGR3A	5	3	3	4	3	0.00928471	-8.26556e-17	0.353311	0.2888	0.293365	0.266461	0.192291	0.152796	0.923815	1	0.00314095	0.00758347	0.0043426	0.0033144	0.00361106	0.00239967	0.986632	1	0.0195343	0.0333219	0.0199968	0.0145699	0.0196905	0.0127953	FALSE	FALSE	FALSE	FALSE	FALSE	FALSE	FALSE	FALSE	0	0	0	0	63	72	103	114	74
Q9H4D0	Q9H4D0	>sp|Q9H4D0|CSTN2_HUMAN Calsyntenin-2 OS=Homo sapiens OX=9606 GN=CLSTN2 PE=1 SV=2	CLSTN2	8	6	6	6	6	0.0420995	0.000200444	-0.0252586	-8.26857e-17	0.0981842	0.0533914	-0.0250854	-6.72869e-17	0.539291	0.951633	0.686785	1	0.219963	0.253236	0.577893	1	0.943475	1	0.818976	1	0.385603	0.509413	0.744379	1	FALSE	FALSE	FALSE	FALSE	FALSE	FALSE	FALSE	FALSE	0	0	0	0	122	135	143	200	140
Q9NUQ9	Q9NUQ9	>sp|Q9NUQ9|FA49B_HUMAN Protein FAM49B OS=Homo sapiens OX=9606 GN=FAM49B PE=1 SV=1	FAM49B	8	4	3	2	1	0.0881859	0.0652995	0.139543	0.139368	0.218855	0.238867	0.19084	0.211721	0.130982	0.148112	0.00508872	3.98129e-05	0.0288731	0.000520857	0.00826133	9.70639e-05	0.73238	1	0.0282765	0.000527684	0.0900137	0.00292897	0.0356347	0.000891749	FALSE	FALSE	FALSE	TRUE	FALSE	TRUE	FALSE	TRUE	0	1	1	1	77	79	67	118	60
H7BZT7;P10768;X6RA14	H7BZT7;P10768;X6RA14	>tr|H7BZT7|H7BZT7_HUMAN Isoform of P10768, S-formylglutathione hydrolase (Fragment) OS=Homo sapiens OX=9606 GN=ESD PE=1 SV=1;>sp|P10768|ESTD_HUMAN S-formylglutathione hydrolase OS=Homo sapiens OX=9606 GN=ESD PE=1 SV=2;>tr|X6RA14|X6RA14_HUMAN Isoform of P10768, S-formylglutathione hydrolase OS=Homo sapiens OX=9606 GN=ESD PE=1 SV=1	ESD	4	2	2	2	2	0.29711	0.12449	0.313977	0.278316	0.477231	0.474891	0.308464	0.246771	0.0253376	0.14794	0.00471907	0.00140385	2.09568e-05	1.60358e-05	1.23825e-05	5.5741e-06	0.462759	1	0.0267884	0.00961876	0.000235696	0.000129181	0.000245106	9.05008e-05	FALSE	FALSE	FALSE	TRUE	TRUE	TRUE	TRUE	TRUE	0	2	1	2	44	47	52	70	45
A0A0A0MSQ0;P13797;P13797-2;P13797-3	A0A0A0MSQ0;P13797;P13797-2;P13797-3	>tr|A0A0A0MSQ0|A0A0A0MSQ0_HUMAN Isoform of P13797, Plastin-3 OS=Homo sapiens OX=9606 GN=PLS3 PE=1 SV=1;>sp|P13797|PLST_HUMAN Plastin-3 OS=Homo sapiens OX=9606 GN=PLS3 PE=1 SV=4;>sp|P13797-2|PLST_HUMAN Isoform of P13797, Isoform 2 of Plastin-3 OS=Homo sapiens OX=9606 GN=PLS3;>sp|P13797-3|PLST_HUMAN Isoform of P13797, Isoform 3 of Plastin-3 OS=Homo sapiens OX=9606 GN=PLS3	PLS3	10	3	3	4	3	0.0960011	0.0784356	0.0565082	0.0526565	-0.0232862	0	0.0296328	0.0154514	0.178656	0.146511	0.35816	0.17493	0.761906	1	0.534274	0.495572	0.778209	1	0.544347	0.379281	0.871612	1	0.705047	0.859666	FALSE	FALSE	FALSE	FALSE	FALSE	FALSE	FALSE	FALSE	0	0	0	0	57	53	85	86	33
P05026;P05026-2	P05026;P05026-2	>sp|P05026|AT1B1_HUMAN Sodium/potassium-transporting ATPase subunit beta-1 OS=Homo sapiens OX=9606 GN=ATP1B1 PE=1 SV=1;>sp|P05026-2|AT1B1_HUMAN Isoform of P05026, Isoform 2 of Sodium/potassium-transporting ATPase subunit beta-1 OS=Homo sapiens OX=9606 GN=ATP1B1	ATP1B1	7	3	2	4	2	0.1991	0.149757	0.0509422	1.74122e-17	0.336892	0.292272	0.0259836	0.0505841	0.0593623	0.042943	0.603713	1	0.000602106	0.000559048	0.779783	0.240208	0.588355	0.587772	0.754991	1	0.00381995	0.00311341	0.886137	0.47592	FALSE	FALSE	FALSE	FALSE	TRUE	TRUE	FALSE	FALSE	0	0	0	2	44	60	89	73	49
Q9BRK3;Q9BRK3-2;Q9BRK3-3	Q9BRK3;Q9BRK3-2;Q9BRK3-3	>sp|Q9BRK3|MXRA8_HUMAN Matrix remodeling-associated protein 8 OS=Homo sapiens OX=9606 GN=MXRA8 PE=1 SV=1;>sp|Q9BRK3-2|MXRA8_HUMAN Isoform of Q9BRK3, Isoform 2 of Matrix remodeling-associated protein 8 OS=Homo sapiens OX=9606 GN=MXRA8;>sp|Q9BRK3-3|MXRA8_HUMAN Isoform of Q9BRK3, Isoform 3 of Matrix remodeling-associated protein 8 OS=Homo sapiens OX=9606 GN=MXRA8	MXRA8	7	5	5	5	4	0.00938456	-2.59763e-16	0.0686013	0.0252924	-0.12541	-0.059703	-0.0849525	-0.00895554	0.900955	1	0.239451	0.476057	0.0930517	0.249664	0.105595	0.651547	0.986632	1	0.410162	0.846561	0.210399	0.504399	0.225341	1	FALSE	FALSE	FALSE	FALSE	FALSE	FALSE	FALSE	FALSE	0	0	0	0	106	114	122	182	119
O94856;O94856-11;O94856-13;O94856-6;O94856-7;X6RKN2	O94856;O94856-11;O94856-13;O94856-6;O94856-7;X6RKN2	>sp|O94856|NFASC_HUMAN Neurofascin OS=Homo sapiens OX=9606 GN=NFASC PE=1 SV=4;>sp|O94856-11|NFASC_HUMAN Isoform of O94856, Isoform 11 of Neurofascin OS=Homo sapiens OX=9606 GN=NFASC;>sp|O94856-13|NFASC_HUMAN Isoform of O94856, Isoform 13 of Neurofascin OS=Homo sapiens OX=9606 GN=NFASC;>sp|O94856-6|NFASC_HUMAN Isoform of O94856, Isoform 6 of Neurofascin OS=Homo sapiens OX=9606 GN=NFASC;>sp|O94856-…	NFASC	42	31	29	28	25	-0.0186581	0	0.109772	0.0909238	0.340847	0.317875	0.0721196	0.0599172	0.740666	1	0.0716361	0.0588021	1.96324e-05	4.33143e-06	0.0584397	0.0544798	0.975518	1	0.176848	0.163092	0.000224731	4.23844e-05	0.150113	0.153756	FALSE	FALSE	FALSE	FALSE	TRUE	TRUE	FALSE	FALSE	0	0	0	2	628	685	757	1022	658
Q8N3J6;Q8N3J6-2;Q8N3J6-3	Q8N3J6;Q8N3J6-2;Q8N3J6-3	>sp|Q8N3J6|CADM2_HUMAN Cell adhesion molecule 2 OS=Homo sapiens OX=9606 GN=CADM2 PE=2 SV=1;>sp|Q8N3J6-2|CADM2_HUMAN Isoform of Q8N3J6, Isoform 2 of Cell adhesion molecule 2 OS=Homo sapiens OX=9606 GN=CADM2;>sp|Q8N3J6-3|CADM2_HUMAN Isoform of Q8N3J6, Isoform 3 of Cell adhesion molecule 2 OS=Homo sapiens OX=9606 GN=CADM2	CADM2	15	8	7	11	7	-0.0183774	-1.01702e-16	-0.0224947	-3.66215e-16	0.392485	0.359066	0.0920401	0.0598331	0.812209	1	0.785722	1	2.61239e-08	1.31153e-11	0.0581623	0.107143	0.98603	1	0.886856	1	9.04933e-07	5.6561e-10	0.150113	0.253807	FALSE	FALSE	FALSE	FALSE	TRUE	TRUE	FALSE	FALSE	0	0	0	2	171	177	285	293	185
O14773	O14773	>sp|O14773|TPP1_HUMAN Tripeptidyl-peptidase 1 OS=Homo sapiens OX=9606 GN=TPP1 PE=1 SV=2	TPP1	15	15	15	13	13	-0.12633	-0.0805989	-0.302003	-0.261451	-0.0761891	-3.4981e-16	-0.230013	-0.203641	0.127882	0.194592	0.00377653	0.00466696	0.492139	1	0.000177759	0.000172639	0.730376	1	0.0228306	0.0229376	0.661276	1	0.00183473	0.00140148	FALSE	FALSE	FALSE	FALSE	FALSE	FALSE	TRUE	TRUE	0	2	0	0	302	354	297	524	364
P61981	P61981	>sp|P61981|1433G_HUMAN 14-3-3 protein gamma OS=Homo sapiens OX=9606 GN=YWHAG PE=1 SV=2	YWHAG	8	7	6	3	3	0.454775	0.441673	0.42618	0.418959	0.609222	0.594514	0.596377	0.568391	7.59694e-11	1.23346e-18	4.87709e-07	2.40569e-09	3.80427e-12	7.27689e-22	3.34748e-22	3.41601e-23	1.26261e-07	2.05002e-15	5.73379e-05	2.43125e-07	2.19633e-09	6.30179e-19	4.83712e-19	2.2461e-20	TRUE	TRUE	TRUE	TRUE	TRUE	TRUE	TRUE	TRUE	2	2	2	2	137	161	107	202	127
P02743	P02743	>sp|P02743|SAMP_HUMAN Serum amyloid P-component OS=Homo sapiens OX=9606 GN=APCS PE=1 SV=2	APCS	8	7	7	8	7	-0.0440114	-3.25794e-18	-0.367527	-0.313766	-0.230033	-0.112645	-0.291023	-0.237016	0.831709	1	0.037774	0.0440659	0.19112	0.332935	0.012236	0.0237298	0.98603	1	0.113322	0.129319	0.346981	0.62475	0.0476578	0.0788264	FALSE	FALSE	FALSE	FALSE	FALSE	FALSE	FALSE	FALSE	0	0	0	0	153	171	177	262	172
P35542	P35542	>sp|P35542|SAA4_HUMAN Serum amyloid A-4 protein OS=Homo sapiens OX=9606 GN=SAA4 PE=1 SV=2	SAA4	16	15	15	16	15	0.0302175	3.94192e-17	-0.176595	-0.0741649	-0.111745	-1.87098e-15	-0.155685	-0.137028	0.835498	1	0.262678	0.436048	0.401146	1	0.0778553	0.0684535	0.98603	1	0.437	0.783433	0.579471	1	0.182322	0.182249	FALSE	FALSE	FALSE	FALSE	FALSE	FALSE	FALSE	FALSE	0	0	0	0	284	342	362	481	344
Q6IQ19;Q6IQ19-3;Q6IQ19-4	Q6IQ19;Q6IQ19-3;Q6IQ19-4	>sp|Q6IQ19|CCSAP_HUMAN Centriole, cilia and spindle-associated protein OS=Homo sapiens OX=9606 GN=CCSAP PE=1 SV=2;>sp|Q6IQ19-3|CCSAP_HUMAN Isoform of Q6IQ19, Isoform 3 of Centriole, cilia and spindle-associated protein OS=Homo sapiens OX=9606 GN=CCSAP;>sp|Q6IQ19-4|CCSAP_HUMAN Isoform of Q6IQ19, Isoform 4 of Centriole, cilia and spindle-associated protein OS=Homo sapiens OX=9606 GN=CCSAP	CCSAP	2	2	2	1	1	-0.265156	-0.173931	-0.455204	-0.405816	0.0390196	0	-0.313382	-0.279679	0.103778	0.173597	1.23156e-05	1.47962e-06	0.867365	1	0.0039083	0.00265243	0.701133	1	0.000390478	4.2724e-05	0.933355	1	0.0208354	0.0138793	FALSE	FALSE	TRUE	TRUE	FALSE	FALSE	FALSE	FALSE	0	0	2	0	42	48	16	72	48
P30086	P30086	>sp|P30086|PEBP1_HUMAN Phosphatidylethanolamine-binding protein 1 OS=Homo sapiens OX=9606 GN=PEBP1 PE=1 SV=3	PEBP1	24	19	19	19	15	-0.0175375	-3.94298e-17	0.205848	0.194927	0.547411	0.522573	0.192607	0.174721	0.81461	1	0.000682827	0.000200048	3.82887e-09	5.10201e-12	5.44637e-06	2.37459e-06	0.98603	1	0.00688208	0.00201484	2.8833e-07	2.67778e-10	0.00013045	4.18449e-05	FALSE	FALSE	TRUE	TRUE	TRUE	TRUE	TRUE	TRUE	0	2	2	2	407	469	499	695	471
Q9BY67-2	Q9BY67-2	>sp|Q9BY67-2|CADM1_HUMAN Isoform of Q9BY67, Isoform 2 of Cell adhesion molecule 1 OS=Homo sapiens OX=9606 GN=CADM1	CADM1	19	11	12	11	10	0.0503399	1.76073e-16	-0.0437186	-2.64432e-17	0.343739	0.316721	-0.00150724	0	0.451705	1	0.595305	1	2.40987e-05	3.84423e-06	0.974406	1	0.908879	1	0.746208	1	0.000262509	3.91659e-05	0.988775	1	FALSE	FALSE	FALSE	FALSE	TRUE	TRUE	FALSE	FALSE	0	0	0	2	253	285	292	424	293
P02751	P02751	>sp|P02751|FINC_HUMAN Fibronectin OS=Homo sapiens OX=9606 GN=FN1 PE=1 SV=4	FN1	177	154	161	149	137	-0.0737846	-0.0450037	0.162195	0.129985	0.262972	0.23773	0.0435944	0.00603436	0.244793	0.304878	0.02916	0.0399654	4.25452e-05	1.30264e-05	0.256784	0.67673	0.842423	1	0.0943034	0.119674	0.000416318	0.000106423	0.424061	1	FALSE	FALSE	FALSE	FALSE	TRUE	TRUE	FALSE	FALSE	0	0	0	2	3142	3716	3825	5406	3665
P05452	P05452	>sp|P05452|TETN_HUMAN Tetranectin OS=Homo sapiens OX=9606 GN=CLEC3B PE=1 SV=3	CLEC3B	16	14	13	13	13	0.117762	0.0604589	0.00588367	8.30985e-17	0.20375	0.173151	0.0512176	0.0129347	0.0919058	0.239887	0.928348	1	0.00121223	0.000169455	0.210105	0.495163	0.684966	1	0.959014	1	0.00677286	0.00107508	0.364467	0.859666	FALSE	FALSE	FALSE	FALSE	TRUE	TRUE	FALSE	FALSE	0	0	0	2	294	314	346	491	326
P27797	P27797	>sp|P27797|CALR_HUMAN Calreticulin OS=Homo sapiens OX=9606 GN=CALR PE=1 SV=1	CALR	25	20	21	18	16	-0.0747528	-0.0293678	0.049303	0.0071858	0.39661	0.412564	0.0511584	0.0298627	0.204969	0.408281	0.341674	0.678132	1.42308e-08	1.04109e-13	0.159293	0.218222	0.811836	1	0.527182	1	5.92642e-07	8.58649e-12	0.300887	0.444755	FALSE	FALSE	FALSE	FALSE	TRUE	TRUE	FALSE	FALSE	0	0	0	2	353	473	456	653	476
P30043	P30043	>sp|P30043|BLVRB_HUMAN Flavin reductase (NADPH) OS=Homo sapiens OX=9606 GN=BLVRB PE=1 SV=3	BLVRB	8	6	6	1	1	-0.0232887	0	-0.343614	-0.187899	-0.284991	-0.139412	-0.28432	-0.216945	0.865536	1	0.129987	0.227141	0.271535	0.265184	0.0279894	0.00924784	0.98603	1	0.269637	0.471484	0.44564	0.527323	0.0883073	0.0374317	FALSE	FALSE	FALSE	FALSE	FALSE	FALSE	FALSE	FALSE	0	0	0	0	95	122	69	159	115
J3KNP4;Q9NPR2;Q9NPR2-2	J3KNP4;Q9NPR2;Q9NPR2-2	>tr|J3KNP4|J3KNP4_HUMAN Isoform of Q9NPR2, Semaphorin-4B OS=Homo sapiens OX=9606 GN=SEMA4B PE=1 SV=1;>sp|Q9NPR2|SEM4B_HUMAN Semaphorin-4B OS=Homo sapiens OX=9606 GN=SEMA4B PE=1 SV=3;>sp|Q9NPR2-2|SEM4B_HUMAN Isoform of Q9NPR2, Isoform 2 of Semaphorin-4B OS=Homo sapiens OX=9606 GN=SEMA4B	SEMA4B	16	13	13	12	12	-0.0383577	-8.09906e-17	0.324025	0.300158	0.262899	0.234043	0.107763	0.0886423	0.46031	1	7.28714e-07	6.3112e-09	0.000369558	0.000252527	0.00401225	0.0034885	0.910757	1	5.89165e-05	5.37117e-07	0.00252994	0.00152929	0.0211595	0.0173824	FALSE	FALSE	TRUE	TRUE	TRUE	TRUE	FALSE	FALSE	0	0	2	2	263	301	291	447	304
C9JF17;P05090	C9JF17;P05090	>tr|C9JF17|C9JF17_HUMAN Isoform of P05090, Apolipoprotein D (Fragment) OS=Homo sapiens OX=9606 GN=APOD PE=1 SV=1;>sp|P05090|APOD_HUMAN Apolipoprotein D OS=Homo sapiens OX=9606 GN=APOD PE=1 SV=1	APOD	36	32	31	28	27	-0.021371	0	-0.116506	-0.0572725	-0.170182	-0.141783	-0.183994	-0.158917	0.8162	1	0.105709	0.276211	0.02557	0.0297317	0.000354024	0.000494164	0.98603	1	0.232734	0.55004	0.0815604	0.0910431	0.00317742	0.00335243	FALSE	FALSE	FALSE	FALSE	FALSE	FALSE	TRUE	TRUE	0	2	0	0	662	728	741	1126	718
P11362;P11362-2;P11362-20;P11362-8;P11362-9	P11362;P11362-2;P11362-20;P11362-8;P11362-9	>sp|P11362|FGFR1_HUMAN Fibroblast growth factor receptor 1 OS=Homo sapiens OX=9606 GN=FGFR1 PE=1 SV=3;>sp|P11362-2|FGFR1_HUMAN Isoform of P11362, Isoform 4 of Fibroblast growth factor receptor 1 OS=Homo sapiens OX=9606 GN=FGFR1;>sp|P11362-20|FGFR1_HUMAN Isoform of P11362, Isoform 20 of Fibroblast growth factor receptor 1 OS=Homo sapiens OX=9606 GN=FGFR1;>sp|P11362-8|FGFR1_HUMAN Isoform of P11362,…	FGFR1	12	9	8	9	8	0.0275942	1.74946e-15	0.138412	0.0880399	0.182778	0.173399	0.0472532	0.00919265	0.645423	1	0.0483188	0.0820724	0.00958731	0.00303334	0.210618	0.571948	0.968144	1	0.13693	0.210951	0.0379982	0.0135756	0.36492	0.967758	FALSE	FALSE	FALSE	FALSE	FALSE	FALSE	FALSE	FALSE	0	0	0	0	170	187	235	290	189
P02790	P02790	>sp|P02790|HEMO_HUMAN Hemopexin OS=Homo sapiens OX=9606 GN=HPX PE=1 SV=2	HPX	50	42	40	41	38	-0.0333967	-5.4031e-16	-0.284884	-0.248642	-0.21706	-0.152814	-0.231589	-0.212346	0.680671	1	0.00141551	0.00195205	0.0150897	0.0498178	1.71237e-05	2.36686e-05	0.968144	1	0.0111652	0.0120476	0.0557258	0.139393	0.000309296	0.000294837	FALSE	FALSE	FALSE	FALSE	FALSE	FALSE	TRUE	TRUE	0	2	0	0	877	965	1036	1450	997
Q96ID5	Q96ID5	>sp|Q96ID5|IGS21_HUMAN Immunoglobulin superfamily member 21 OS=Homo sapiens OX=9606 GN=IGSF21 PE=2 SV=1	IGSF21	14	9	9	11	8	-0.00268088	-3.80632e-17	0.172441	0.155585	0.310543	0.285903	0.0858355	0.0727665	0.963597	1	0.00393754	0.00112881	1.12913e-05	1.62295e-06	0.0341481	0.0197054	0.994102	1	0.0236691	0.00811241	0.000141714	1.82529e-05	0.102374	0.0684477	FALSE	FALSE	FALSE	TRUE	TRUE	TRUE	FALSE	FALSE	0	0	1	2	176	197	248	307	193
O00533	O00533	>sp|O00533|NCHL1_HUMAN Neural cell adhesion molecule L1-like protein OS=Homo sapiens OX=9606 GN=CHL1 PE=1 SV=4	CHL1	76	64	60	61	57	0.0202008	0	0.0733098	1.60726e-15	0.531713	0.475333	0.136342	0.0995619	0.817562	1	0.46405	1	2.85629e-09	9.00654e-11	0.0101269	0.0292833	0.98603	1	0.642715	1	2.47355e-07	2.84062e-09	0.0419295	0.0929985	FALSE	FALSE	FALSE	FALSE	TRUE	TRUE	FALSE	FALSE	0	0	0	2	1316	1446	1628	2199	1409
M0QZL2	M0QZL2	>tr|M0QZL2|M0QZL2_HUMAN Isoform of Q7Z7M0, Multiple epidermal growth factor-like domains protein 8 (Fragment) OS=Homo sapiens OX=9606 GN=MEGF8 PE=1 SV=1	MEGF8	3	1	2	0	0	0.0252238	0	0.0259395	1.97822e-18					0.910769	1	0.842792	1					0.986632	1	0.911599	1					FALSE	FALSE	FALSE	FALSE					0	0	0	0	20	24	27	31	25
A0A0A0MQY7;Q5VU97	A0A0A0MQY7;Q5VU97	>tr|A0A0A0MQY7|A0A0A0MQY7_HUMAN Isoform of Q5VU97, VWFA and cache domain-containing protein 1 OS=Homo sapiens OX=9606 GN=CACHD1 PE=1 SV=1;>sp|Q5VU97|CAHD1_HUMAN VWFA and cache domain-containing protein 1 OS=Homo sapiens OX=9606 GN=CACHD1 PE=2 SV=2	CACHD1	23	16	15	15	12	0.0867725	0.00709763	0.031721	0	0.0650469	7.84085e-16	0.00925378	-1.09426e-17	0.220708	0.741102	0.644087	1	0.518422	1	0.859322	1	0.816949	1	0.786701	1	0.684902	1	0.935735	1	FALSE	FALSE	FALSE	FALSE	FALSE	FALSE	FALSE	FALSE	0	0	0	0	340	375	348	576	351
A0A0A0MR25;P21802;P21802-10;P21802-11;P21802-12;P21802-13;P21802-15;P21802-16;P21802-17;P21802-18;P21802-19;P21802-2;P21802-3;P21802-5;P21802-6;P21802-7;P21802-8;P21802-9	A0A0A0MR25;P21802;P21802-10;P21802-11;P21802-12;P21802-13;P21802-15;P21802-16;P21802-17;P21802-18;P21802-19;P21802-2;P21802-3;P21802-5;P21802-6;P21802-7;P21802-8;P21802-9	>tr|A0A0A0MR25|A0A0A0MR25_HUMAN Isoform of P21802, Fibroblast growth factor receptor OS=Homo sapiens OX=9606 GN=FGFR2 PE=1 SV=1;>sp|P21802|FGFR2_HUMAN Fibroblast growth factor receptor 2 OS=Homo sapiens OX=9606 GN=FGFR2 PE=1 SV=1;>sp|P21802-10|FGFR2_HUMAN Isoform of P21802, Isoform 10 of Fibroblast growth factor receptor 2 OS=Homo sapiens OX=9606 GN=FGFR2;>sp|P21802-11|FGFR2_HUMAN Isoform of P218…	FGFR2	8	6	5	7	5	-0.0694124	-0.0314812	-0.0612848	-7.57342e-17	0.234256	0.228365	-0.0350409	-1.275e-14	0.204897	0.358934	0.352664	1	0.000716949	8.04358e-05	0.374456	1	0.811836	1	0.539506	1	0.00448288	0.000559497	0.554963	1	FALSE	FALSE	FALSE	FALSE	TRUE	TRUE	FALSE	FALSE	0	0	0	2	121	124	167	197	133
P51693-2	P51693-2	>sp|P51693-2|APLP1_HUMAN Isoform of P51693, Isoform 2 of Amyloid-like protein 1 OS=Homo sapiens OX=9606 GN=APLP1	APLP1	2	1	1	2	1	-0.053834	0	0.0660719	0	0.403153	0.475617	0.0875201	0.070781	0.671916	1	0.556255	1	0.00316942	4.28348e-07	0.194213	0.150999	0.968144	1	0.718422	1	0.0152062	5.57969e-06	0.343903	0.3316	FALSE	FALSE	FALSE	FALSE	FALSE	TRUE	FALSE	FALSE	0	0	0	1	27	27	52	46	34
P01210	P01210	>sp|P01210|PENK_HUMAN Proenkephalin-A OS=Homo sapiens OX=9606 GN=PENK PE=1 SV=1	PENK	17	12	12	13	12	-0.164477	-0.110652	-0.270191	-0.271386	0.162859	0.0441211	-0.160992	-0.169757	0.0663707	0.102071	0.00247852	0.000200612	0.064962	0.375277	0.00214967	3.70699e-05	0.609482	0.897573	0.0164929	0.00201484	0.163301	0.689269	0.0132182	0.000428528	FALSE	FALSE	FALSE	TRUE	FALSE	FALSE	FALSE	TRUE	0	1	1	0	218	262	317	385	267
P18065	P18065	>sp|P18065|IBP2_HUMAN Insulin-like growth factor-binding protein 2 OS=Homo sapiens OX=9606 GN=IGFBP2 PE=1 SV=2	IGFBP2	38	14	18	30	13	-0.0157341	0	-0.0172904	-5.29187e-17	0.0670694	0	-0.0355611	-2.32975e-15	0.842195	1	0.76925	1	0.5249	1	0.403517	1	0.98603	1	0.874411	1	0.689777	1	0.579605	1	FALSE	FALSE	FALSE	FALSE	FALSE	FALSE	FALSE	FALSE	0	0	0	0	282	369	726	504	383
P00505	P00505	>sp|P00505|AATM_HUMAN Aspartate aminotransferase, mitochondrial OS=Homo sapiens OX=9606 GN=GOT2 PE=1 SV=3	GOT2	15	7	6	7	5	0.169433	0.151753	0.248579	0.236052	0.406389	0.400154	0.232525	0.216612	0.0117147	0.00600618	0.000845598	0.000398694	6.27343e-06	4.01593e-08	9.92469e-07	3.85726e-09	0.304217	0.178255	0.00813392	0.00362184	8.35814e-05	7.09754e-07	3.25936e-05	1.5925e-07	FALSE	FALSE	TRUE	TRUE	TRUE	TRUE	TRUE	TRUE	0	2	2	2	156	162	186	246	155
Q9HCU4	Q9HCU4	>sp|Q9HCU4|CELR2_HUMAN Cadherin EGF LAG seven-pass G-type receptor 2 OS=Homo sapiens OX=9606 GN=CELSR2 PE=1 SV=1	CELSR2	12	4	4	7	4	0.0445935	8.08349e-18	0.158965	0.0873919	0.344245	0.306767	0.196167	0.143712	0.766819	1	0.0967901	0.219301	2.15729e-05	1.08553e-06	0.00743838	0.0172494	0.978999	1	0.218895	0.458153	0.000239515	1.29665e-05	0.0332769	0.0621581	FALSE	FALSE	FALSE	FALSE	TRUE	TRUE	FALSE	FALSE	0	0	0	2	84	103	181	147	104
A0A0A0MS09;P01880;P01880-2	A0A0A0MS09;P01880;P01880-2	>tr|A0A0A0MS09|A0A0A0MS09_HUMAN Isoform of P01880, Immunoglobulin heavy constant delta (Fragment) OS=Homo sapiens OX=9606 GN=IGHD PE=1 SV=1;>sp|P01880|IGHD_HUMAN Immunoglobulin heavy constant delta OS=Homo sapiens OX=9606 GN=IGHD PE=1 SV=3;>sp|P01880-2|IGHD_HUMAN Isoform of P01880, Isoform 2 of Immunoglobulin heavy constant delta OS=Homo sapiens OX=9606 GN=IGHD	IGHD	6	2	3	3	2	0.923316	0.675259	-0.860875	-0.620098	-0.415079	-0.0111229	-0.195594	0	0.0116726	0.0187723	0.0127014	0.0262613	0.297728	0.862971	0.435173	1	0.304217	0.361848	0.0519954	0.0850992	0.471789	1	0.613487	1	FALSE	FALSE	FALSE	FALSE	FALSE	FALSE	FALSE	FALSE	0	0	0	0	47	61	65	86	52
O95479;R4GMU1	O95479;R4GMU1	>sp|O95479|G6PE_HUMAN GDH/6PGL endoplasmic bifunctional protein OS=Homo sapiens OX=9606 GN=H6PD PE=1 SV=2;>tr|R4GMU1|R4GMU1_HUMAN Isoform of O95479, GDH/6PGL endoplasmic bifunctional protein OS=Homo sapiens OX=9606 GN=H6PD PE=1 SV=1	H6PD	4	2	1	1	0	-0.0299488	-1.50802e-14	0.0573322	0	-0.194949	0			0.780139	1	0.709995	1	0.548074	1			0.980899	1	0.834734	1	0.708935	1			FALSE	FALSE	FALSE	FALSE	FALSE	FALSE			0	0	0	0	37	26	31	47	28
P25189;P25189-2	P25189;P25189-2	>sp|P25189|MYP0_HUMAN Myelin protein P0 OS=Homo sapiens OX=9606 GN=MPZ PE=1 SV=1;>sp|P25189-2|MYP0_HUMAN Isoform of P25189, Isoform L-MPZ of Myelin protein P0 OS=Homo sapiens OX=9606 GN=MPZ	MPZ	1	1	1	1	1	0.0454528	0	-0.258053	-0.162385	-0.275979	-0.288439	-0.204527	-0.194285	0.696092	1	0.00702143	0.0134929	0.0907042	0.0250784	0.0106982	0.00231455	0.969424	1	0.0350421	0.0520716	0.207256	0.0804366	0.043522	0.0123871	FALSE	FALSE	FALSE	FALSE	FALSE	FALSE	FALSE	FALSE	0	0	0	0	17	15	26	27	16
Q6UXK2	Q6UXK2	>sp|Q6UXK2|ISLR2_HUMAN Immunoglobulin superfamily containing leucine-rich repeat protein 2 OS=Homo sapiens OX=9606 GN=ISLR2 PE=2 SV=1	ISLR2	5	5	5	4	4	0.0877292	6.76278e-16	0.0538032	0	0.534945	0.560768	0.168457	0.106192	0.283384	1	0.514721	1	3.71906e-06	7.16121e-07	0.00780291	0.0951707	0.879283	1	0.683898	1	5.65037e-05	8.98784e-06	0.0343756	0.232649	FALSE	FALSE	FALSE	FALSE	TRUE	TRUE	FALSE	FALSE	0	0	0	2	101	118	105	175	121
B0YIW2;P02656	B0YIW2;P02656	>tr|B0YIW2|B0YIW2_HUMAN Isoform of P02656, Apolipoprotein C-III OS=Homo sapiens OX=9606 GN=APOC3 PE=1 SV=1;>sp|P02656|APOC3_HUMAN Apolipoprotein C-III OS=Homo sapiens OX=9606 GN=APOC3 PE=1 SV=1	APOC3	6	6	6	4	4	0.172224	3.33789e-16	0.600283	0.546184	-0.147639	-5.48076e-17	0.182482	0.0906269	0.267017	1	0.00736992	0.00950143	0.579108	1	0.167105	0.321301	0.861712	1	0.0361126	0.0393944	0.736969	1	0.311168	0.602961	FALSE	FALSE	FALSE	FALSE	FALSE	FALSE	FALSE	FALSE	0	0	0	0	132	144	107	221	149
P43251;P43251-2;P43251-3;P43251-4	P43251;P43251-2;P43251-3;P43251-4	>sp|P43251|BTD_HUMAN Biotinidase OS=Homo sapiens OX=9606 GN=BTD PE=1 SV=2;>sp|P43251-2|BTD_HUMAN Isoform of P43251, Isoform 2 of Biotinidase OS=Homo sapiens OX=9606 GN=BTD;>sp|P43251-3|BTD_HUMAN Isoform of P43251, Isoform 3 of Biotinidase OS=Homo sapiens OX=9606 GN=BTD;>sp|P43251-4|BTD_HUMAN Isoform of P43251, Isoform 4 of Biotinidase OS=Homo sapiens OX=9606 GN=BTD	BTD	17	12	11	11	10	0.0492705	0.0233656	-0.00220233	2.87624e-18	0.0437564	0	-0.0390852	-1.32874e-16	0.334064	0.429307	0.958355	1	0.490647	1	0.220053	1	0.882151	1	0.975857	1	0.660296	1	0.377196	1	FALSE	FALSE	FALSE	FALSE	FALSE	FALSE	FALSE	FALSE	0	0	0	0	227	266	300	398	270
A0A286YEY5;P01877	A0A286YEY5;P01877	>tr|A0A286YEY5|A0A286YEY5_HUMAN Isoform of P01877, Immunoglobulin heavy constant alpha 2 (Fragment) OS=Homo sapiens OX=9606 GN=IGHA2 PE=1 SV=1;>sp|P01877|IGHA2_HUMAN Immunoglobulin heavy constant alpha 2 OS=Homo sapiens OX=9606 GN=IGHA2 PE=1 SV=4	IGHA2	16	13	12	14	12	-0.264759	-0.0825048	-0.0118576	-7.39408e-17	-0.407539	-0.285271	-0.310552	-0.23966	0.221196	0.501424	0.963473	1	0.0984039	0.152645	0.0332214	0.0592368	0.816949	1	0.976772	1	0.218788	0.343798	0.100219	0.164254	FALSE	FALSE	FALSE	FALSE	FALSE	FALSE	FALSE	FALSE	0	0	0	0	271	296	338	455	300
A0A286YEY1;P01876	A0A286YEY1;P01876	>tr|A0A286YEY1|A0A286YEY1_HUMAN Isoform of P01876, Immunoglobulin heavy constant alpha 1 (Fragment) OS=Homo sapiens OX=9606 GN=IGHA1 PE=1 SV=1;>sp|P01876|IGHA1_HUMAN Immunoglobulin heavy constant alpha 1 OS=Homo sapiens OX=9606 GN=IGHA1 PE=1 SV=2	IGHA1	17	12	12	13	11	-0.118607	-2.59161e-16	-0.091432	-1.79184e-16	-0.377355	-0.215966	-0.261176	-0.160689	0.607292	1	0.744172	1	0.157728	0.274084	0.0880942	0.189376	0.965829	1	0.859519	1	0.302866	0.54191	0.199837	0.397167	FALSE	FALSE	FALSE	FALSE	FALSE	FALSE	FALSE	FALSE	0	0	0	0	234	252	342	418	245
C9JP35	C9JP35	>tr|C9JP35|C9JP35_HUMAN Isoform of Q92520, Protein FAM3C (Fragment) OS=Homo sapiens OX=9606 GN=FAM3C PE=1 SV=1	FAM3C	1	1	1	1	1	0.132165	0.0500833	0.104454	0	0.791632	0.769015	0.267032	0.304354	0.363103	0.497825	0.452114	1	3.92624e-10	1.4489e-11	0.000601921	7.78523e-06	0.903443	1	0.637931	1	6.80024e-08	5.71332e-10	0.00494191	0.000117184	FALSE	FALSE	FALSE	FALSE	TRUE	TRUE	TRUE	TRUE	0	2	0	2	22	24	26	37	25
F5H423;P61204;P84077	F5H423;P61204;P84077	>tr|F5H423|F5H423_HUMAN Uncharacterized protein OS=Homo sapiens OX=9606 PE=3 SV=1;>sp|P61204|ARF3_HUMAN ADP-ribosylation factor 3 OS=Homo sapiens OX=9606 GN=ARF3 PE=1 SV=2;>sp|P84077|ARF1_HUMAN ADP-ribosylation factor 1 OS=Homo sapiens OX=9606 GN=ARF1 PE=1 SV=2	tr|F5H423|F5H423_HUMAN;ARF3;ARF1	5	2	1	2	1	0.239419	0.231253	-0.00092667	0	0.0417105	1.137e-13	-0.0159835	4.35077e-17	0.0375615	0.00345736	0.991029	1	0.700584	0.999999	0.841556	1	0.511698	0.119711	0.994718	1	0.833387	1	0.926161	1	FALSE	FALSE	FALSE	FALSE	FALSE	FALSE	FALSE	FALSE	0	0	0	0	39	38	57	62	29
P49720	P49720	>sp|P49720|PSB3_HUMAN Proteasome subunit beta type-3 OS=Homo sapiens OX=9606 GN=PSMB3 PE=1 SV=2	PSMB3	2	1	0	0	0	0.0479489	0							0.560539	1							0.947399	1							FALSE	FALSE							0	0	0	0	10	8	11	12	1
O15354	O15354	>sp|O15354|GPR37_HUMAN Prosaposin receptor GPR37 OS=Homo sapiens OX=9606 GN=GPR37 PE=1 SV=2	GPR37	8	5	7	8	5	-0.205737	-0.128031	0.0309426	0	0.295415	0.255487	-0.00430456	0	0.032729	0.0726792	0.659114	1	0.000431746	0.000162545	0.935206	1	0.481376	0.762323	0.797149	1	0.00290966	0.00104658	0.971799	1	FALSE	FALSE	FALSE	FALSE	TRUE	TRUE	FALSE	FALSE	0	0	0	2	109	147	183	200	151
P60174;P60174-1	P60174;P60174-1	>sp|P60174|TPIS_HUMAN Triosephosphate isomerase OS=Homo sapiens OX=9606 GN=TPI1 PE=1 SV=3;>sp|P60174-1|TPIS_HUMAN Isoform of P60174, Isoform 2 of Triosephosphate isomerase OS=Homo sapiens OX=9606 GN=TPI1	TPI1	23	19	19	18	15	0.152108	0.121076	0.0270861	9.08399e-17	0.331116	0.283701	0.0997903	0.0804426	0.0301741	0.0357948	0.628451	1	0.000454434	0.000368858	0.0291723	0.0300031	0.466578	0.552183	0.772779	1	0.00301563	0.00214788	0.0912425	0.0950755	FALSE	FALSE	FALSE	FALSE	TRUE	TRUE	FALSE	FALSE	0	0	0	2	402	453	444	655	458
A0A182DWH7;P49908	A0A182DWH7;P49908	>tr|A0A182DWH7|A0A182DWH7_HUMAN Isoform of P49908, Selenoprotein P (Fragment) OS=Homo sapiens OX=9606 GN=SELENOP PE=1 SV=1;>sp|P49908|SEPP1_HUMAN Selenoprotein P OS=Homo sapiens OX=9606 GN=SELENOP PE=1 SV=3	SELENOP	7	6	6	6	5	0.0700351	1.17609e-07	0.0979002	0.0723161	-0.00491704	-3.47991e-18	-0.0464472	0	0.263695	0.998866	0.110906	0.107976	0.942031	1	0.354878	1	0.857652	1	0.240396	0.260205	0.977005	1	0.536997	1	FALSE	FALSE	FALSE	FALSE	FALSE	FALSE	FALSE	FALSE	0	0	0	0	121	137	151	202	137
Q8NFZ8	Q8NFZ8	>sp|Q8NFZ8|CADM4_HUMAN Cell adhesion molecule 4 OS=Homo sapiens OX=9606 GN=CADM4 PE=1 SV=1	CADM4	18	13	12	15	11	-0.0527183	0	-0.0021757	-5.36342e-16	0.179613	0.154775	-0.0747827	-0.0420929	0.436199	1	0.972784	1	0.00346293	0.00162682	0.0798043	0.158698	0.908879	1	0.981065	1	0.0164775	0.00807352	0.185397	0.344839	FALSE	FALSE	FALSE	FALSE	FALSE	TRUE	FALSE	FALSE	0	0	0	1	256	286	358	450	282
Q14019	Q14019	>sp|Q14019|COTL1_HUMAN Coactosin-like protein OS=Homo sapiens OX=9606 GN=COTL1 PE=1 SV=3	COTL1	6	5	5	6	5	0.0169994	0	-0.0175639	-2.05291e-17	0.0989464	0.0169879	-0.0790185	-0.0168904	0.811372	1	0.817374	1	0.149134	0.549013	0.0876589	0.512638	0.98603	1	0.902372	1	0.294339	0.932246	0.199476	0.882911	FALSE	FALSE	FALSE	FALSE	FALSE	FALSE	FALSE	FALSE	0	0	0	0	95	120	143	158	120
A0A0A0MRJ6;F6S8N6;H7BY58;P22061;P22061-2	A0A0A0MRJ6;F6S8N6;H7BY58;P22061;P22061-2	>tr|A0A0A0MRJ6|A0A0A0MRJ6_HUMAN Isoform of P22061, Protein-L-isoaspartate O-methyltransferase OS=Homo sapiens OX=9606 GN=PCMT1 PE=1 SV=1;>tr|F6S8N6|F6S8N6_HUMAN Isoform of P22061, Protein-L-isoaspartate(D-aspartate) O-methyltransferase OS=Homo sapiens OX=9606 GN=PCMT1 PE=1 SV=1;>tr|H7BY58|H7BY58_HUMAN Isoform of P22061, Protein-L-isoaspartate O-methyltransferase OS=Homo sapiens OX=9606 GN=PCMT1 P…	PCMT1	13	10	9	8	8	0.0736441	4.50567e-15	0.345262	0.269612	0.437586	0.391088	0.201234	0.167653	0.354701	1	0.0108951	0.0239796	8.56196e-05	6.25709e-05	0.00131793	0.00252208	0.901198	1	0.0470592	0.0796202	0.000737777	0.0004478	0.00922392	0.0133495	FALSE	FALSE	FALSE	FALSE	TRUE	TRUE	TRUE	FALSE	0	1	0	2	181	227	212	329	221
P55290;P55290-4	P55290;P55290-4	>sp|P55290|CAD13_HUMAN Cadherin-13 OS=Homo sapiens OX=9606 GN=CDH13 PE=1 SV=1;>sp|P55290-4|CAD13_HUMAN Isoform of P55290, Isoform 4 of Cadherin-13 OS=Homo sapiens OX=9606 GN=CDH13	CDH13	32	20	19	19	18	-0.0428093	0	0.18478	0.131957	0.587355	0.56458	0.175908	0.126707	0.678936	1	0.0738482	0.117441	9.94551e-09	1.9182e-11	0.00350559	0.0130897	0.968144	1	0.180109	0.27968	4.65557e-07	7.11826e-10	0.0191878	0.0499067	FALSE	FALSE	FALSE	FALSE	TRUE	TRUE	FALSE	FALSE	0	0	0	2	402	463	556	676	445
H7BY64;Q96NZ9;Q96NZ9-4	H7BY64;Q96NZ9;Q96NZ9-4	>tr|H7BY64|H7BY64_HUMAN ZNF511-PRAP1 readthrough (Fragment) OS=Homo sapiens OX=9606 GN=ZNF511-PRAP1 PE=4 SV=2;>sp|Q96NZ9|PRAP1_HUMAN Proline-rich acidic protein 1 OS=Homo sapiens OX=9606 GN=PRAP1 PE=1 SV=2;>sp|Q96NZ9-4|PRAP1_HUMAN Isoform of Q96NZ9, Isoform 4 of Proline-rich acidic protein 1 OS=Homo sapiens OX=9606 GN=PRAP1	ZNF511-PRAP1;PRAP1	4	3	3	3	3	-0.0287721	-2.0115e-15	-0.215327	-0.16586	-0.212687	-0.100153	-0.222971	-0.191683	0.781353	1	0.0691123	0.0929043	0.0771892	0.159362	0.00152039	0.000602434	0.980899	1	0.173263	0.232209	0.185941	0.35569	0.0104122	0.00397497	FALSE	FALSE	FALSE	FALSE	FALSE	FALSE	FALSE	TRUE	0	1	0	0	62	73	63	106	78
P02792	P02792	>sp|P02792|FRIL_HUMAN Ferritin light chain OS=Homo sapiens OX=9606 GN=FTL PE=1 SV=2	FTL	7	5	5	5	4	0.0137892	0	0.166153	0.142964	0.132648	0.0456537	0.025521	0	0.834771	1	0.0379551	0.0152234	0.172279	0.431485	0.624418	1	0.98603	1	0.113444	0.0571141	0.324687	0.767282	0.777221	1	FALSE	FALSE	FALSE	FALSE	FALSE	FALSE	FALSE	FALSE	0	0	0	0	107	133	125	167	104
A0A0C4DFP6;Q9NQ79;Q9NQ79-2	A0A0C4DFP6;Q9NQ79;Q9NQ79-2	>tr|A0A0C4DFP6|A0A0C4DFP6_HUMAN Isoform of Q9NQ79, Cartilage acidic protein 1 OS=Homo sapiens OX=9606 GN=CRTAC1 PE=1 SV=1;>sp|Q9NQ79|CRAC1_HUMAN Cartilage acidic protein 1 OS=Homo sapiens OX=9606 GN=CRTAC1 PE=1 SV=2;>sp|Q9NQ79-2|CRAC1_HUMAN Isoform of Q9NQ79, Isoform 2 of Cartilage acidic protein 1 OS=Homo sapiens OX=9606 GN=CRTAC1	CRTAC1	36	29	30	30	27	-0.166717	-0.146258	0.15195	0.0997768	0.54085	0.522321	0.0847424	0.0326906	0.00873369	0.00887853	0.0349019	0.0932027	3.04592e-11	3.53421e-18	0.0409736	0.259361	0.261927	0.227017	0.107375	0.232365	6.59442e-09	8.74464e-16	0.116642	0.507827	FALSE	FALSE	FALSE	FALSE	TRUE	TRUE	FALSE	FALSE	0	0	0	2	622	725	735	1054	737
J3KNA1;Q12840	J3KNA1;Q12840	>tr|J3KNA1|J3KNA1_HUMAN Isoform of Q12840, Kinesin-like protein OS=Homo sapiens OX=9606 GN=KIF5A PE=1 SV=1;>sp|Q12840|KIF5A_HUMAN Kinesin heavy chain isoform 5A OS=Homo sapiens OX=9606 GN=KIF5A PE=1 SV=2	KIF5A	1	1	1	1	1	-0.238036	-0.184477	-0.545592	-0.384862	-1.03978	-0.829628	-0.69254	-0.499567	0.173711	0.122242	0.00527421	0.0101464	0.0258617	0.0463613	0.000162454	0.000137315	0.774013	0.98624	0.0289098	0.0414133	0.0823391	0.131205	0.00172374	0.00118107	FALSE	FALSE	FALSE	FALSE	FALSE	FALSE	TRUE	TRUE	0	2	0	0	15	23	26	31	25
Q14520;Q14520-2	Q14520;Q14520-2	>sp|Q14520|HABP2_HUMAN Hyaluronan-binding protein 2 OS=Homo sapiens OX=9606 GN=HABP2 PE=1 SV=1;>sp|Q14520-2|HABP2_HUMAN Isoform of Q14520, Isoform 2 of Hyaluronan-binding protein 2 OS=Homo sapiens OX=9606 GN=HABP2	HABP2	11	5	4	5	4	0.0552234	0	0.135268	0.0421143	-0.0618945	-2.89081e-16	-0.00364837	-4.53722e-16	0.631729	1	0.235925	0.489921	0.606564	1	0.960592	1	0.968144	1	0.405684	0.862965	0.76018	1	0.983739	1	FALSE	FALSE	FALSE	FALSE	FALSE	FALSE	FALSE	FALSE	0	0	0	0	109	103	131	167	109
P40121;P40121-2	P40121;P40121-2	>sp|P40121|CAPG_HUMAN Macrophage-capping protein OS=Homo sapiens OX=9606 GN=CAPG PE=1 SV=2;>sp|P40121-2|CAPG_HUMAN Isoform of P40121, Isoform 2 of Macrophage-capping protein OS=Homo sapiens OX=9606 GN=CAPG	CAPG	5	2	1	1	1	-0.095852	-1.40974e-17	-0.554934	-0.46588	0.257968	0.104575	-0.257777	-0.182449	0.38155	1	0.0360061	0.0448751	0.180958	0.376567	0.0426475	0.0698754	0.905272	1	0.109234	0.130509	0.334798	0.690906	0.11943	0.185266	FALSE	FALSE	FALSE	FALSE	FALSE	FALSE	FALSE	FALSE	0	0	0	0	40	38	45	59	26
P20774	P20774	>sp|P20774|MIME_HUMAN Mimecan OS=Homo sapiens OX=9606 GN=OGN PE=1 SV=1	OGN	20	17	18	19	17	0.0299052	0	0.0346934	3.45677e-16	0.00581925	7.09926e-17	-0.0568304	-3.08154e-17	0.682121	1	0.627654	1	0.924966	1	0.184519	1	0.968144	1	0.772393	1	0.968585	1	0.332796	1	FALSE	FALSE	FALSE	FALSE	FALSE	FALSE	FALSE	FALSE	0	0	0	0	356	425	452	633	435
P22891;P22891-2	P22891;P22891-2	>sp|P22891|PROZ_HUMAN Vitamin K-dependent protein Z OS=Homo sapiens OX=9606 GN=PROZ PE=1 SV=2;>sp|P22891-2|PROZ_HUMAN Isoform of P22891, Isoform 2 of Vitamin K-dependent protein Z OS=Homo sapiens OX=9606 GN=PROZ	PROZ	4	2	4	2	2	-0.16551	0	-0.356393	-0.255033	-0.137804	-3.64802e-16	-0.281117	-0.214107	0.426162	1	0.0506083	0.0969434	0.498326	1	0.0297758	0.047242	0.908879	1	0.141336	0.23896	0.667517	1	0.0925291	0.138188	FALSE	FALSE	FALSE	FALSE	FALSE	FALSE	FALSE	FALSE	0	0	0	0	55	80	67	96	84
P98095;P98095-2	P98095;P98095-2	>sp|P98095|FBLN2_HUMAN Fibulin-2 OS=Homo sapiens OX=9606 GN=FBLN2 PE=1 SV=2;>sp|P98095-2|FBLN2_HUMAN Isoform of P98095, Isoform 2 of Fibulin-2 OS=Homo sapiens OX=9606 GN=FBLN2	FBLN2	14	9	10	9	8	0.036663	8.79617e-17	0.0871331	0.0203628	0.00181962	0	0.00244129	0	0.603439	1	0.16429	0.523508	0.984563	1	0.96006	1	0.965829	1	0.317175	0.909251	0.994903	1	0.983739	1	FALSE	FALSE	FALSE	FALSE	FALSE	FALSE	FALSE	FALSE	0	0	0	0	191	215	222	324	217
A0A140T971;O95865;Q5SRR8;Q5SSV3	A0A140T971;O95865;Q5SRR8;Q5SSV3	>tr|A0A140T971|A0A140T971_HUMAN Isoform of O95865, N(G),N(G)-dimethylarginine dimethylaminohydrolase 2 (Fragment) OS=Homo sapiens OX=9606 GN=DDAH2 PE=1 SV=1;>sp|O95865|DDAH2_HUMAN N(G),N(G)-dimethylarginine dimethylaminohydrolase 2 OS=Homo sapiens OX=9606 GN=DDAH2 PE=1 SV=1;>tr|Q5SRR8|Q5SRR8_HUMAN Isoform of O95865, N(G),N(G)-dimethylarginine dimethylaminohydrolase 2 (Fragment) OS=Homo sapiens OX…	DDAH2	3	2	2	3	2	0.00711005	0	0.177272	0.134893	-0.0354498	0	-0.0290464	0	0.947469	1	0.0244835	0.0236484	0.740939	1	0.668952	1	0.990145	1	0.0829975	0.0790072	0.857825	1	0.8085	1	FALSE	FALSE	FALSE	FALSE	FALSE	FALSE	FALSE	FALSE	0	0	0	0	32	38	43	42	40
Q9Y2I2;Q9Y2I2-1;Q9Y2I2-2;Q9Y2I2-4;Q9Y2I2-5;Q9Y2I2-6	Q9Y2I2;Q9Y2I2-1;Q9Y2I2-2;Q9Y2I2-4;Q9Y2I2-5;Q9Y2I2-6	>sp|Q9Y2I2|NTNG1_HUMAN Netrin-G1 OS=Homo sapiens OX=9606 GN=NTNG1 PE=1 SV=3;>sp|Q9Y2I2-1|NTNG1_HUMAN Isoform of Q9Y2I2, Isoform 1 of Netrin-G1 OS=Homo sapiens OX=9606 GN=NTNG1;>sp|Q9Y2I2-2|NTNG1_HUMAN Isoform of Q9Y2I2, Isoform 2 of Netrin-G1 OS=Homo sapiens OX=9606 GN=NTNG1;>sp|Q9Y2I2-4|NTNG1_HUMAN Isoform of Q9Y2I2, Isoform 4 of Netrin-G1 OS=Homo sapiens OX=9606 GN=NTNG1;>sp|Q9Y2I2-5|NTNG1_HUMA…	NTNG1	11	9	11	11	9	0.04181	0	-0.0488193	-0.00486854	0.207967	0.181368	-0.0156349	-3.06248e-15	0.700078	1	0.409811	0.758554	0.029137	0.0233571	0.777366	1	0.971909	1	0.598612	1	0.090602	0.0764735	0.885413	1	FALSE	FALSE	FALSE	FALSE	FALSE	FALSE	FALSE	FALSE	0	0	0	0	175	226	250	299	211
O43854;O43854-2	O43854;O43854-2	>sp|O43854|EDIL3_HUMAN EGF-like repeat and discoidin I-like domain-containing protein 3 OS=Homo sapiens OX=9606 GN=EDIL3 PE=1 SV=1;>sp|O43854-2|EDIL3_HUMAN Isoform of O43854, Isoform 2 of EGF-like repeat and discoidin I-like domain-containing protein 3 OS=Homo sapiens OX=9606 GN=EDIL3	EDIL3	4	1	2	2	1	0.178986	0.130615	-0.225827	-0.15706	-0.170287	-0.140809	-0.0227993	-0.0124702	0.101016	0.106661	0.0600181	0.0215924	0.0918884	0.0280372	0.76415	0.643974	0.699534	0.913762	0.160412	0.0736198	0.208312	0.087182	0.875652	1	FALSE	FALSE	FALSE	FALSE	FALSE	FALSE	FALSE	FALSE	0	0	0	0	34	37	48	53	31
F5GY80;F5H7G1;P07358	F5GY80;F5H7G1;P07358	>tr|F5GY80|F5GY80_HUMAN Isoform of P07358, Complement component C8 beta chain OS=Homo sapiens OX=9606 GN=C8B PE=1 SV=1;>tr|F5H7G1|F5H7G1_HUMAN Isoform of P07358, Complement component C8 beta chain OS=Homo sapiens OX=9606 GN=C8B PE=1 SV=1;>sp|P07358|CO8B_HUMAN Complement component C8 beta chain OS=Homo sapiens OX=9606 GN=C8B PE=1 SV=3	C8B	23	18	17	19	15	0.0451244	1.53494e-16	-0.210353	-0.14946	-0.132245	-0.0640288	-0.136222	-0.103508	0.630537	1	0.0751606	0.120404	0.18451	0.339971	0.0407528	0.064667	0.968144	1	0.182484	0.28464	0.33817	0.637261	0.116642	0.173365	FALSE	FALSE	FALSE	FALSE	FALSE	FALSE	FALSE	FALSE	0	0	0	0	364	413	479	617	411
P06681	P06681	>sp|P06681|CO2_HUMAN Complement C2 OS=Homo sapiens OX=9606 GN=C2 PE=1 SV=2	C2	13	10	11	13	10	0.0159986	0	-0.371895	-0.359353	-0.0353346	-1.36621e-17	-0.211047	-0.199669	0.814118	1	3.01579e-05	3.59916e-06	0.716163	1	3.61244e-05	4.68635e-06	0.98603	1	0.000706744	8.43455e-05	0.841516	1	0.000555316	7.6952e-05	FALSE	FALSE	TRUE	TRUE	FALSE	FALSE	TRUE	TRUE	0	2	2	0	214	248	303	361	253
Q06033;Q06033-2	Q06033;Q06033-2	>sp|Q06033|ITIH3_HUMAN Inter-alpha-trypsin inhibitor heavy chain H3 OS=Homo sapiens OX=9606 GN=ITIH3 PE=1 SV=2;>sp|Q06033-2|ITIH3_HUMAN Isoform of Q06033, Isoform 2 of Inter-alpha-trypsin inhibitor heavy chain H3 OS=Homo sapiens OX=9606 GN=ITIH3	ITIH3	31	21	21	17	13	0.0821552	1.04781e-16	-0.0447565	-8.12754e-17	0.0152333	0	-0.0063115	-1.60927e-17	0.423825	1	0.690801	1	0.91008	1	0.928697	1	0.908879	1	0.82202	1	0.959766	1	0.96823	1	FALSE	FALSE	FALSE	FALSE	FALSE	FALSE	FALSE	FALSE	0	0	0	0	395	444	408	631	430
E9PJP6;Q9NY72	E9PJP6;Q9NY72	>tr|E9PJP6|E9PJP6_HUMAN Isoform of Q9NY72, Sodium channel subunit beta-3 (Fragment) OS=Homo sapiens OX=9606 GN=SCN3B PE=1 SV=1;>sp|Q9NY72|SCN3B_HUMAN Sodium channel subunit beta-3 OS=Homo sapiens OX=9606 GN=SCN3B PE=1 SV=1	SCN3B	7	7	7	7	7	-0.198367	-0.189171	-0.121025	-6.0188e-16	0.46283	0.412756	-0.0225743	-1.62621e-16	0.0490234	0.0367891	0.302283	1	1.06292e-05	2.84478e-06	0.73215	1	0.551295	0.552183	0.481095	1	0.000135366	2.98616e-05	0.850448	1	FALSE	FALSE	FALSE	FALSE	TRUE	TRUE	FALSE	FALSE	0	0	0	2	141	160	175	240	162
Q04760;Q04760-2	Q04760;Q04760-2	>sp|Q04760|LGUL_HUMAN Lactoylglutathione lyase OS=Homo sapiens OX=9606 GN=GLO1 PE=1 SV=4;>sp|Q04760-2|LGUL_HUMAN Isoform of Q04760, Isoform 2 of Lactoylglutathione lyase OS=Homo sapiens OX=9606 GN=GLO1	GLO1	4	3	3	3	3	0.280856	0.290084	0.206099	0.182479	0.184778	0.131388	0.175554	0.177395	0.00243796	0.000106007	0.00607222	0.00725869	0.0895577	0.12674	0.00126109	0.000122216	0.132145	0.00909091	0.0321462	0.0322454	0.205679	0.297443	0.00902116	0.00106387	FALSE	TRUE	FALSE	FALSE	FALSE	FALSE	TRUE	TRUE	1	2	0	0	61	72	70	107	73
Q13332;Q13332-3;Q13332-4	Q13332;Q13332-3;Q13332-4	>sp|Q13332|PTPRS_HUMAN Receptor-type tyrosine-protein phosphatase S OS=Homo sapiens OX=9606 GN=PTPRS PE=1 SV=3;>sp|Q13332-3|PTPRS_HUMAN Isoform of Q13332, Isoform PTPS-MEB of Receptor-type tyrosine-protein phosphatase S OS=Homo sapiens OX=9606 GN=PTPRS;>sp|Q13332-4|PTPRS_HUMAN Isoform of Q13332, Isoform PTPS-MEC of Receptor-type tyrosine-protein phosphatase S OS=Homo sapiens OX=9606 GN=PTPRS	PTPRS	48	28	29	33	23	-0.0499139	-4.21775e-16	0.0183665	3.67619e-16	0.26765	0.234894	0.02265	0	0.374159	1	0.753695	1	2.00869e-06	9.05125e-09	0.50233	1	0.905272	1	0.862409	1	3.34524e-05	1.704e-07	0.677746	1	FALSE	FALSE	FALSE	FALSE	TRUE	TRUE	FALSE	FALSE	0	0	0	2	592	664	828	1013	697
P23468	P23468	>sp|P23468|PTPRD_HUMAN Receptor-type tyrosine-protein phosphatase delta OS=Homo sapiens OX=9606 GN=PTPRD PE=1 SV=2	PTPRD	56	32	35	37	28	-0.00940252	-7.43695e-16	0.0914327	0.0456241	0.301692	0.271581	0.0643369	0.0413275	0.858453	1	0.117804	0.255884	4.77355e-06	2.52205e-07	0.0706595	0.117954	0.98603	1	0.250322	0.52177	6.85642e-05	3.43952e-06	0.171602	0.272467	FALSE	FALSE	FALSE	FALSE	TRUE	TRUE	FALSE	FALSE	0	0	0	2	663	816	1013	1143	789
P08697	P08697	>sp|P08697|A2AP_HUMAN Alpha-2-antiplasmin OS=Homo sapiens OX=9606 GN=SERPINF2 PE=1 SV=3	SERPINF2	38	31	28	27	24	0.136485	0.106986	-0.480858	-0.459063	-0.0786732	-6.51891e-16	-0.2161	-0.190344	0.119778	0.140395	1.27774e-05	3.47756e-06	0.341736	1	0.000291108	0.000681381	0.724491	1	0.000397328	8.26942e-05	0.518744	1	0.00269648	0.00443512	FALSE	FALSE	TRUE	TRUE	FALSE	FALSE	TRUE	TRUE	0	2	2	0	612	657	715	1007	725
A6XMH3;P01236;Q5I0G2	A6XMH3;P01236;Q5I0G2	>tr|A6XMH3|A6XMH3_HUMAN Isoform of P01236, Prolactin OS=Homo sapiens OX=9606 GN=PRL PE=1 SV=1;>sp|P01236|PRL_HUMAN Prolactin OS=Homo sapiens OX=9606 GN=PRL PE=1 SV=1;>tr|Q5I0G2|Q5I0G2_HUMAN Isoform of P01236, Growth hormone A1 OS=Homo sapiens OX=9606 GN=PRL PE=1 SV=1	PRL	4	1	2	2	0	0.0264174	0	-0.305197	-0.237681	-0.0812643	-6.78178e-18			0.920338	1	0.021273	0.0254805	0.667891	1			0.986632	1	0.0753217	0.0837439	0.805002	1			FALSE	FALSE	FALSE	FALSE	FALSE	FALSE			0	0	0	0	30	41	63	56	53
P23284	P23284	>sp|P23284|PPIB_HUMAN Peptidyl-prolyl cis-trans isomerase B OS=Homo sapiens OX=9606 GN=PPIB PE=1 SV=2	PPIB	13	12	12	13	12	-0.000902347	0	-0.260423	-0.223438	-0.0273862	-8.01994e-17	-0.153893	-0.127661	0.991754	1	0.00579964	0.00621047	0.77222	1	0.00378633	0.00444692	0.999328	1	0.031053	0.0286106	0.878191	1	0.0204151	0.0211375	FALSE	FALSE	FALSE	FALSE	FALSE	FALSE	FALSE	FALSE	0	0	0	0	255	290	310	436	298
I3L0N3;P46459	I3L0N3;P46459	>tr|I3L0N3|I3L0N3_HUMAN Isoform of P46459, Vesicle-fusing ATPase OS=Homo sapiens OX=9606 GN=NSF PE=1 SV=1;>sp|P46459|NSF_HUMAN Vesicle-fusing ATPase OS=Homo sapiens OX=9606 GN=NSF PE=1 SV=3	NSF	6	4	4	4	4	0.0654663	1.49973e-18	0.235407	0.220436	0.481324	0.471032	0.195889	0.189021	0.411185	1	0.0050595	0.00194656	1.12734e-06	1.41884e-09	0.000113403	0.000115811	0.908879	1	0.0282765	0.0120476	2.12761e-05	3.32084e-08	0.00133624	0.0010204	FALSE	FALSE	FALSE	FALSE	TRUE	TRUE	TRUE	TRUE	0	2	0	2	76	91	114	130	87
P05408-2	P05408-2	>sp|P05408-2|7B2_HUMAN Isoform of P05408, Isoform 2 of Neuroendocrine protein 7B2 OS=Homo sapiens OX=9606 GN=SCG5	SCG5	20	15	15	16	14	0.0309226	0	0.0547176	0.0202457	0.328941	0.307446	0.096746	0.0624731	0.674093	1	0.390768	0.530132	9.053e-07	6.95898e-10	0.0219326	0.069828	0.968144	1	0.577579	0.915793	1.80228e-05	1.74681e-08	0.0756252	0.185266	FALSE	FALSE	FALSE	FALSE	TRUE	TRUE	FALSE	FALSE	0	0	0	2	331	360	424	558	361
Q9NZ53	Q9NZ53	>sp|Q9NZ53|PDXL2_HUMAN Podocalyxin-like protein 2 OS=Homo sapiens OX=9606 GN=PODXL2 PE=1 SV=1	PODXL2	13	5	5	4	4	0.0568623	0	-0.0399985	-1.1147e-16	0.323648	0.297916	0.03187	4.86029e-15	0.596623	1	0.60667	1	0.000636921	0.000382742	0.656548	1	0.961015	1	0.757518	1	0.00401145	0.00220236	0.801277	1	FALSE	FALSE	FALSE	FALSE	TRUE	TRUE	FALSE	FALSE	0	0	0	2	95	101	123	163	95
B1AJQ6;Q86Y82	B1AJQ6;Q86Y82	>tr|B1AJQ6|B1AJQ6_HUMAN Isoform of Q86Y82, Syntaxin-12 (Fragment) OS=Homo sapiens OX=9606 GN=STX12 PE=1 SV=2;>sp|Q86Y82|STX12_HUMAN Syntaxin-12 OS=Homo sapiens OX=9606 GN=STX12 PE=1 SV=1	STX12	6	3	1	2	0	0.0751879	0	0.430921	0.278755	-0.0397119	-1.66008e-18			0.447565	1	0.0192895	0.0375203	0.824806	1			0.908879	1	0.0700168	0.113906	0.907763	1			FALSE	FALSE	FALSE	FALSE	FALSE	FALSE			0	0	0	0	43	43	65	66	25
P05155;P05155-2;P05155-3	P05155;P05155-2;P05155-3	>sp|P05155|IC1_HUMAN Plasma protease C1 inhibitor OS=Homo sapiens OX=9606 GN=SERPING1 PE=1 SV=2;>sp|P05155-2|IC1_HUMAN Isoform of P05155, Isoform 2 of Plasma protease C1 inhibitor OS=Homo sapiens OX=9606 GN=SERPING1;>sp|P05155-3|IC1_HUMAN Isoform of P05155, Isoform 3 of Plasma protease C1 inhibitor OS=Homo sapiens OX=9606 GN=SERPING1	SERPING1	49	48	48	45	44	-0.011634	-1.92623e-15	-0.200411	-0.197464	-0.132511	-0.128279	-0.191789	-0.205222	0.822452	1	9.78524e-06	1.05581e-07	0.0144995	0.0093202	3.2196e-09	1.06256e-14	0.98603	1	0.000359608	5.02133e-06	0.0542824	0.035323	2.21539e-07	1.18107e-12	FALSE	FALSE	TRUE	TRUE	FALSE	FALSE	TRUE	TRUE	0	2	2	0	1021	1098	1135	1709	1146
Q9NRN5	Q9NRN5	>sp|Q9NRN5|OLFL3_HUMAN Olfactomedin-like protein 3 OS=Homo sapiens OX=9606 GN=OLFML3 PE=2 SV=1	OLFML3	13	9	9	9	8	0.0843541	0.0159296	0.152141	0.101456	0.0474435	4.19908e-16	0.037461	4.57457e-17	0.184241	0.569479	0.0868078	0.143697	0.543181	1	0.411432	1	0.78515	1	0.203432	0.324977	0.705872	1	0.588633	1	FALSE	FALSE	FALSE	FALSE	FALSE	FALSE	FALSE	FALSE	0	0	0	0	193	223	238	344	230
Q8N608;Q8N608-2;Q8N608-3;Q8N608-4	Q8N608;Q8N608-2;Q8N608-3;Q8N608-4	>sp|Q8N608|DPP10_HUMAN Inactive dipeptidyl peptidase 10 OS=Homo sapiens OX=9606 GN=DPP10 PE=1 SV=2;>sp|Q8N608-2|DPP10_HUMAN Isoform of Q8N608, Isoform 2 of Inactive dipeptidyl peptidase 10 OS=Homo sapiens OX=9606 GN=DPP10;>sp|Q8N608-3|DPP10_HUMAN Isoform of Q8N608, Isoform 3 of Inactive dipeptidyl peptidase 10 OS=Homo sapiens OX=9606 GN=DPP10;>sp|Q8N608-4|DPP10_HUMAN Isoform of Q8N608, Isoform 4 …	DPP10	8	5	4	4	3	0.0344292	-2.16746e-17	0.0145634	2.61733e-16	0.546572	0.492953	0.152069	0.153783	0.681074	1	0.826733	1	3.79899e-07	1.36993e-09	0.00849005	0.00175418	0.968144	1	0.905122	1	8.32893e-06	3.2503e-08	0.0364039	0.00990154	FALSE	FALSE	FALSE	FALSE	TRUE	TRUE	FALSE	TRUE	0	1	0	2	96	90	127	165	83
E7EQB2;E7ER44;P02788;P02788-2	E7EQB2;E7ER44;P02788;P02788-2	>tr|E7EQB2|E7EQB2_HUMAN Isoform of P02788, Lactotransferrin (Fragment) OS=Homo sapiens OX=9606 GN=LTF PE=1 SV=1;>tr|E7ER44|E7ER44_HUMAN Isoform of P02788, Lactotransferrin OS=Homo sapiens OX=9606 GN=LTF PE=1 SV=1;>sp|P02788|TRFL_HUMAN Lactotransferrin OS=Homo sapiens OX=9606 GN=LTF PE=1 SV=6;>sp|P02788-2|TRFL_HUMAN Isoform of P02788, Isoform DeltaLf of Lactotransferrin OS=Homo sapiens OX=9606 GN=…	LTF	11	10	10	9	8	0.0718839	5.80979e-16	0.0199845	7.47404e-17	0.0173481	0	-0.0372915	0	0.747904	1	0.924973	1	0.944152	1	0.780396	1	0.975518	1	0.959014	1	0.97792	1	0.886137	1	FALSE	FALSE	FALSE	FALSE	FALSE	FALSE	FALSE	FALSE	0	0	0	0	172	199	176	262	189
Q96RW7;Q96RW7-2	Q96RW7;Q96RW7-2	>sp|Q96RW7|HMCN1_HUMAN Hemicentin-1 OS=Homo sapiens OX=9606 GN=HMCN1 PE=1 SV=2;>sp|Q96RW7-2|HMCN1_HUMAN Isoform of Q96RW7, Isoform 2 of Hemicentin-1 OS=Homo sapiens OX=9606 GN=HMCN1	HMCN1	25	4	1	7	1	-0.029857	0	0.549632	0.337845	-0.0977589	-0.0974048	0.105726	1.02172e-16	0.80025	1	0.102976	0.199044	0.170026	0.0661687	0.537331	1	0.98603	1	0.227787	0.421827	0.32149	0.174223	0.707143	1	FALSE	FALSE	FALSE	FALSE	FALSE	FALSE	FALSE	FALSE	0	0	0	0	84	63	191	125	41
E7EMB3;E7ETZ0;H0Y7A7;P0DP23;P0DP24;P0DP25	E7EMB3;E7ETZ0;H0Y7A7;P0DP23;P0DP24;P0DP25	>tr|E7EMB3|E7EMB3_HUMAN Isoform of P0DP23, Calmodulin-2 OS=Homo sapiens OX=9606 GN=CALM2 PE=1 SV=1;>tr|E7ETZ0|E7ETZ0_HUMAN Isoform of P0DP23, Calmodulin-1 OS=Homo sapiens OX=9606 GN=CALM1 PE=1 SV=1;>tr|H0Y7A7|H0Y7A7_HUMAN Isoform of P0DP23, Calmodulin-2 (Fragment) OS=Homo sapiens OX=9606 GN=CALM2 PE=1 SV=1;>sp|P0DP23|CALM1_HUMAN Calmodulin-1 OS=Homo sapiens OX=9606 GN=CALM1 PE=1 SV=1;>sp|P0DP24|C…	CALM2;CALM1;CALM3	5	2	2	4	2	0.215628	0.0878635	-0.0800004	0	0.409603	0.403249	0.124832	0.122324	0.198013	0.344965	0.480795	1	0.000400524	1.46017e-05	0.146449	0.0265865	0.807597	1	0.652886	1	0.00273113	0.000118733	0.2852	0.0869172	FALSE	FALSE	FALSE	FALSE	TRUE	TRUE	FALSE	FALSE	0	0	0	2	30	53	93	43	42
P05534	P05534	>sp|P05534|1A24_HUMAN Isoform of P01891, HLA class I histocompatibility antigen, A-24 alpha chain OS=Homo sapiens OX=9606 GN=HLA-A PE=1 SV=2	HLA-A	10	5	4	3	3	-0.374131	-0.17732	0.149323	6.43777e-17	0.325394	0.152677	-0.000379898	-6.46381e-17	0.0942432	0.26197	0.443519	1	0.149379	0.321692	0.997543	1	0.687872	1	0.630373	1	0.294339	0.608929	0.999159	1	FALSE	FALSE	FALSE	FALSE	FALSE	FALSE	FALSE	FALSE	0	0	0	0	99	118	109	170	92
P30479;Q04826	P30479;Q04826	>sp|P30479|1B41_HUMAN Isoform of Q31612, HLA class I histocompatibility antigen, B-41 alpha chain OS=Homo sapiens OX=9606 GN=HLA-B PE=1 SV=1;>sp|Q04826|1B40_HUMAN Isoform of Q31612, HLA class I histocompatibility antigen, B-40 alpha chain OS=Homo sapiens OX=9606 GN=HLA-B PE=1 SV=1	HLA-B	3	1	1	1	1	-0.0915348	0	-0.189838	-0.0816809	0.0390123	0	-0.147323	-0.0866599	0.58793	1	0.198551	0.355445	0.787059	1	0.113046	0.200197	0.96038	1	0.360739	0.673491	0.882892	1	0.235377	0.414447	FALSE	FALSE	FALSE	FALSE	FALSE	FALSE	FALSE	FALSE	0	0	0	0	15	28	39	39	28
P09382	P09382	>sp|P09382|LEG1_HUMAN Galectin-1 OS=Homo sapiens OX=9606 GN=LGALS1 PE=1 SV=2	LGALS1	9	7	7	5	5	-0.116623	-0.116913	0.363061	0.30733	0.187974	0.117165	0.121579	0.07859	0.135369	0.0521265	0.000110848	8.46932e-05	0.0269494	0.0505756	0.0345527	0.0594123	0.74642	0.621502	0.00179931	0.000978207	0.0853315	0.140831	0.103158	0.164254	FALSE	FALSE	TRUE	TRUE	FALSE	FALSE	FALSE	FALSE	0	0	2	0	136	152	155	223	145
H7C2F2	H7C2F2	>tr|H7C2F2|H7C2F2_HUMAN Isoform of P14209, CD99 antigen (Fragment) OS=Homo sapiens OX=9606 GN=CD99 PE=1 SV=1	CD99	4	2	2	3	2	-0.0949941	-9.79758e-17	0.083689	4.0227e-19	-0.0768697	-1.69774e-17	-0.0695163	-0.0375068	0.494773	1	0.557358	1	0.607885	1	0.43037	0.423924	0.931271	1	0.719272	1	0.760186	1	0.607903	0.757194	FALSE	FALSE	FALSE	FALSE	FALSE	FALSE	FALSE	FALSE	0	0	0	0	45	48	79	78	52
E9PMI0;E9PQU7;E9PR90;Q6UX15;Q6UX15-2	E9PMI0;E9PQU7;E9PR90;Q6UX15;Q6UX15-2	>tr|E9PMI0|E9PMI0_HUMAN Isoform of Q6UX15, Layilin OS=Homo sapiens OX=9606 GN=LAYN PE=1 SV=1;>tr|E9PQU7|E9PQU7_HUMAN Isoform of Q6UX15, Layilin OS=Homo sapiens OX=9606 GN=LAYN PE=1 SV=1;>tr|E9PR90|E9PR90_HUMAN Isoform of Q6UX15, Layilin OS=Homo sapiens OX=9606 GN=LAYN PE=1 SV=1;>sp|Q6UX15|LAYN_HUMAN Layilin OS=Homo sapiens OX=9606 GN=LAYN PE=2 SV=1;>sp|Q6UX15-2|LAYN_HUMAN Isoform of Q6UX15, Isofo…	LAYN	4	3	3	2	2	0.05122	1.63378e-15	0.163937	0.072463	0.210787	0.175032	0.0685125	0.00543833	0.613891	1	0.154572	0.305262	0.284087	0.144928	0.409346	0.777075	0.968144	1	0.304536	0.596572	0.46028	0.329849	0.586229	1	FALSE	FALSE	FALSE	FALSE	FALSE	FALSE	FALSE	FALSE	0	0	0	0	55	66	66	96	61
Q8WY21;Q8WY21-2;Q8WY21-3;Q8WY21-4	Q8WY21;Q8WY21-2;Q8WY21-3;Q8WY21-4	>sp|Q8WY21|SORC1_HUMAN VPS10 domain-containing receptor SorCS1 OS=Homo sapiens OX=9606 GN=SORCS1 PE=1 SV=3;>sp|Q8WY21-2|SORC1_HUMAN Isoform of Q8WY21, Isoform 2 of VPS10 domain-containing receptor SorCS1 OS=Homo sapiens OX=9606 GN=SORCS1;>sp|Q8WY21-3|SORC1_HUMAN Isoform of Q8WY21, Isoform 3 of VPS10 domain-containing receptor SorCS1 OS=Homo sapiens OX=9606 GN=SORCS1;>sp|Q8WY21-4|SORC1_HUMAN Isofo…	SORCS1	14	11	10	9	8	-0.0968989	-0.0515199	0.0397198	0	0.400567	0.405691	0.00890296	7.07719e-41	0.23325	0.336976	0.635229	1	0.000134765	2.17676e-06	0.879991	1	0.828795	1	0.778746	1	0.00107564	2.37117e-05	0.944716	1	FALSE	FALSE	FALSE	FALSE	TRUE	TRUE	FALSE	FALSE	0	0	0	2	190	225	223	332	217
O60883	O60883	>sp|O60883|ETBR2_HUMAN Prosaposin receptor GPR37L1 OS=Homo sapiens OX=9606 GN=GPR37L1 PE=1 SV=2	GPR37L1	10	7	7	8	6	-0.00659965	0	0.00311753	-4.99016e-17	0.290168	0.19619	0.0476856	0	0.924671	1	0.969289	1	7.48851e-05	0.0120455	0.292379	1	0.986632	1	0.979089	1	0.000665133	0.0431943	0.469953	1	FALSE	FALSE	FALSE	FALSE	TRUE	FALSE	FALSE	FALSE	0	0	0	1	136	173	172	255	167
E7EQM8;P43146	E7EQM8;P43146	>tr|E7EQM8|E7EQM8_HUMAN Isoform of P43146, Netrin receptor DCC OS=Homo sapiens OX=9606 GN=DCC PE=1 SV=2;>sp|P43146|DCC_HUMAN Netrin receptor DCC OS=Homo sapiens OX=9606 GN=DCC PE=1 SV=2	DCC	25	15	16	16	10	-0.0569994	0	-0.00635677	3.07635e-17	0.335582	0.288643	0.0404859	0	0.398795	1	0.919624	1	1.30536e-05	1.47641e-06	0.407185	1	0.908879	1	0.957522	1	0.000157006	1.68233e-05	0.583712	1	FALSE	FALSE	FALSE	FALSE	TRUE	TRUE	FALSE	FALSE	0	0	0	2	258	337	431	442	350
K7ELW0;Q99497	K7ELW0;Q99497	>tr|K7ELW0|K7ELW0_HUMAN Isoform of Q99497, Protein/nucleic acid deglycase DJ-1 OS=Homo sapiens OX=9606 GN=PARK7 PE=1 SV=1;>sp|Q99497|PARK7_HUMAN Protein/nucleic acid deglycase DJ-1 OS=Homo sapiens OX=9606 GN=PARK7 PE=1 SV=2	PARK7	11	8	7	4	4	0.166468	0.113153	0.508005	0.492531	0.418168	0.389251	0.296133	0.287772	0.0133138	0.0189415	2.59338e-07	2.32969e-09	0.000154794	4.10448e-06	3.24512e-06	7.81493e-09	0.329908	0.361848	3.81227e-05	2.43125e-07	0.00120767	4.0856e-05	8.52581e-05	2.97173e-07	FALSE	FALSE	TRUE	TRUE	TRUE	TRUE	TRUE	TRUE	0	2	2	2	153	186	144	260	161
P04066	P04066	>sp|P04066|FUCO_HUMAN Tissue alpha-L-fucosidase OS=Homo sapiens OX=9606 GN=FUCA1 PE=1 SV=4	FUCA1	12	8	8	6	5	0.000821256	9.58255e-17	-0.0200988	-6.67575e-17	0.0157657	-2.05583e-17	-0.0240452	0	0.993853	1	0.799804	1	0.901323	1	0.746543	1	0.999328	1	0.893769	1	0.955249	1	0.862314	1	FALSE	FALSE	FALSE	FALSE	FALSE	FALSE	FALSE	FALSE	0	0	0	0	157	196	129	271	196
F5GY87;F5GZ38;F5GZH3;F5H0R6;F5H114;F5H1B8;F5H3M1;F5H866;Q9UF11;Q9UF11-2;Q9UF11-3;Q9UF11-4	F5GY87;F5GZ38;F5GZH3;F5H0R6;F5H114;F5H1B8;F5H3M1;F5H866;Q9UF11;Q9UF11-2;Q9UF11-3;Q9UF11-4	>tr|F5GY87|F5GY87_HUMAN Isoform of Q9UF11, Pleckstrin homology domain-containing family B member 1 (Fragment) OS=Homo sapiens OX=9606 GN=PLEKHB1 PE=1 SV=1;>tr|F5GZ38|F5GZ38_HUMAN Isoform of Q9UF11, Pleckstrin homology domain-containing family B member 1 (Fragment) OS=Homo sapiens OX=9606 GN=PLEKHB1 PE=1 SV=1;>tr|F5GZH3|F5GZH3_HUMAN Isoform of Q9UF11, Pleckstrin homology domain-containing family B…	PLEKHB1	4	4	4	3	3	0.0642022	1.49737e-15	0.0862254	1.75468e-15	0.432589	0.314299	0.107479	4.62413e-16	0.690136	1	0.440168	1	0.0183933	0.0296387	0.304683	1	0.968755	1	0.628202	1	0.0633343	0.0910431	0.483279	1	FALSE	FALSE	FALSE	FALSE	FALSE	FALSE	FALSE	FALSE	0	0	0	0	84	94	71	137	89
A0A1X7SBT7;O95502	A0A1X7SBT7;O95502	>tr|A0A1X7SBT7|A0A1X7SBT7_HUMAN Isoform of O95502, Neuronal pentraxin receptor OS=Homo sapiens OX=9606 GN=NPTXR PE=1 SV=1;>sp|O95502|NPTXR_HUMAN Neuronal pentraxin receptor OS=Homo sapiens OX=9606 GN=NPTXR PE=3 SV=2	NPTXR	29	21	22	21	21	-0.157973	-0.11458	-0.132532	-0.0287825	0.415088	0.394015	-0.0532772	-3.04551e-15	0.141637	0.173235	0.198334	0.567689	4.47891e-05	6.66946e-06	0.386998	1	0.757671	1	0.360739	0.965251	0.000433378	6.07973e-05	0.567728	1	FALSE	FALSE	FALSE	FALSE	TRUE	TRUE	FALSE	FALSE	0	0	0	2	463	526	563	809	545
P47972	P47972	>sp|P47972|NPTX2_HUMAN Neuronal pentraxin-2 OS=Homo sapiens OX=9606 GN=NPTX2 PE=1 SV=2	NPTX2	9	8	8	8	7	-0.31626	-0.311638	-0.318793	-0.300286	0.258061	0.188085	-0.223695	-0.193436	0.00465605	0.0013478	0.0103232	0.00613424	0.0349664	0.06517	0.00230854	0.0026606	0.175872	0.0603757	0.04624	0.0283402	0.10496	0.172328	0.0138416	0.0138793	FALSE	FALSE	FALSE	FALSE	FALSE	FALSE	FALSE	FALSE	0	0	0	0	158	188	208	276	188
A0A0A0MSE1;H3BLT0;Q15303;Q15303-2;Q15303-3;Q15303-4	A0A0A0MSE1;H3BLT0;Q15303;Q15303-2;Q15303-3;Q15303-4	>tr|A0A0A0MSE1|A0A0A0MSE1_HUMAN Isoform of Q15303, Receptor protein-tyrosine kinase OS=Homo sapiens OX=9606 GN=ERBB4 PE=1 SV=2;>tr|H3BLT0|H3BLT0_HUMAN Isoform of Q15303, Receptor tyrosine-protein kinase erbB-4 (Fragment) OS=Homo sapiens OX=9606 GN=ERBB4 PE=1 SV=1;>sp|Q15303|ERBB4_HUMAN Receptor tyrosine-protein kinase erbB-4 OS=Homo sapiens OX=9606 GN=ERBB4 PE=1 SV=1;>sp|Q15303-2|ERBB4_HUMAN Isof…	ERBB4	2	1	0	1	0	-0.0229513	0			0.508246	0.430065			0.913433	1			0.00149868	0.000558492			0.986632	1			0.00818838	0.00311341			FALSE	FALSE			TRUE	TRUE			0	0	0	2	9	14	36	15	3
Q14126	Q14126	>sp|Q14126|DSG2_HUMAN Desmoglein-2 OS=Homo sapiens OX=9606 GN=DSG2 PE=1 SV=2	DSG2	11	4	4	6	1	-0.00395001	0	-0.11834	-7.11184e-15	0.0599552	0	-0.0582815	-0.0313222	0.945053	1	0.0992953	1	0.331428	1	0.437339	0.383532	0.990145	1	0.221769	1	0.507545	1	0.614742	0.699994	FALSE	FALSE	FALSE	FALSE	FALSE	FALSE	FALSE	FALSE	0	0	0	0	80	79	126	135	66
Q8TDF5;Q8TDF5-1;Q8TDF5-2	Q8TDF5;Q8TDF5-1;Q8TDF5-2	>sp|Q8TDF5|NETO1_HUMAN Neuropilin and tolloid-like protein 1 OS=Homo sapiens OX=9606 GN=NETO1 PE=2 SV=2;>sp|Q8TDF5-1|NETO1_HUMAN Isoform of Q8TDF5, Isoform 1 of Neuropilin and tolloid-like protein 1 OS=Homo sapiens OX=9606 GN=NETO1;>sp|Q8TDF5-2|NETO1_HUMAN Isoform of Q8TDF5, Isoform 2 of Neuropilin and tolloid-like protein 1 OS=Homo sapiens OX=9606 GN=NETO1	NETO1	4	1	1	2	1	-0.158576	0	0.121658	3.63965e-20	-0.106937	4.53472e-16	-0.0374735	1.08012e-16	0.389997	1	0.31509	1	0.612676	1	0.763583	1	0.905272	1	0.496741	1	0.761776	1	0.875652	1	FALSE	FALSE	FALSE	FALSE	FALSE	FALSE	FALSE	FALSE	0	0	0	0	27	37	48	60	25
Q9NS98	Q9NS98	>sp|Q9NS98|SEM3G_HUMAN Semaphorin-3G OS=Homo sapiens OX=9606 GN=SEMA3G PE=2 SV=1	SEMA3G	13	10	10	8	8	-0.173727	-0.14184	0.179375	0.151324	0.401231	0.400101	0.0610347	0.028214	0.00708436	0.0102363	0.0159258	0.0200581	1.01395e-07	5.51e-10	0.14992	0.305016	0.245644	0.246562	0.0607531	0.0700518	2.71591e-06	1.42438e-08	0.290006	0.580697	FALSE	FALSE	FALSE	FALSE	TRUE	TRUE	FALSE	FALSE	0	0	0	2	202	243	195	351	240
D6R9L0;D6R9Z1;P63244	D6R9L0;D6R9Z1;P63244	>tr|D6R9L0|D6R9L0_HUMAN Isoform of P63244, Receptor of-activated protein C kinase 1 (Fragment) OS=Homo sapiens OX=9606 GN=RACK1 PE=1 SV=1;>tr|D6R9Z1|D6R9Z1_HUMAN Isoform of P63244, Receptor of-activated protein C kinase 1 (Fragment) OS=Homo sapiens OX=9606 GN=RACK1 PE=1 SV=8;>sp|P63244|RACK1_HUMAN Receptor of activated protein C kinase 1 OS=Homo sapiens OX=9606 GN=RACK1 PE=1 SV=3	RACK1	4	1	0	0	0	0.0556808	0							0.87929	1							0.98603	1							FALSE	FALSE							0	0	0	0	13	6	14	29	10
P08670	P08670	>sp|P08670|VIME_HUMAN Vimentin OS=Homo sapiens OX=9606 GN=VIM PE=1 SV=4	VIM	27	13	12	11	8	0.0465932	1.75315e-16	-0.0383262	-4.75988e-17	0.204579	0.0785891	-0.0151452	-5.71792e-16	0.661974	1	0.831913	1	0.146054	0.351613	0.859169	1	0.968144	1	0.907004	1	0.291046	0.652727	0.935735	1	FALSE	FALSE	FALSE	FALSE	FALSE	FALSE	FALSE	FALSE	0	0	0	0	214	275	311	357	281
I3L145;P04278	I3L145;P04278	>tr|I3L145|I3L145_HUMAN Isoform of P04278, Sex hormone-binding globulin OS=Homo sapiens OX=9606 GN=SHBG PE=1 SV=1;>sp|P04278|SHBG_HUMAN Sex hormone-binding globulin OS=Homo sapiens OX=9606 GN=SHBG PE=1 SV=2	SHBG	12	7	9	8	5	-0.0189566	-1.38455e-16	-0.351065	-0.340577	-0.0518476	-1.06809e-16	-0.206091	-0.149713	0.884132	1	0.0177706	0.00929758	0.726594	1	0.0548334	0.082757	0.98603	1	0.0657554	0.0387283	0.84802	1	0.14354	0.209063	FALSE	FALSE	FALSE	FALSE	FALSE	FALSE	FALSE	FALSE	0	0	0	0	139	204	142	244	195
S4R3U6	S4R3U6	>tr|S4R3U6|S4R3U6_HUMAN Isoform of P51693, Amyloid-like protein 1 (Fragment) OS=Homo sapiens OX=9606 GN=APLP1 PE=1 SV=1	APLP1	1	1	1	1	1	-0.0672385	0	-0.160362	-0.0625956	0.139536	0.0833102	-0.0811411	-3.30555e-17	0.487394	1	0.0774088	0.275848	0.199941	0.255327	0.187377	1	0.930081	1	0.186265	0.549995	0.358116	0.512131	0.336272	1	FALSE	FALSE	FALSE	FALSE	FALSE	FALSE	FALSE	FALSE	0	0	0	0	20	23	16	27	23
Q92859;Q92859-2;Q92859-3	Q92859;Q92859-2;Q92859-3	>sp|Q92859|NEO1_HUMAN Neogenin OS=Homo sapiens OX=9606 GN=NEO1 PE=1 SV=2;>sp|Q92859-2|NEO1_HUMAN Isoform of Q92859, Isoform 2 of Neogenin OS=Homo sapiens OX=9606 GN=NEO1;>sp|Q92859-3|NEO1_HUMAN Isoform of Q92859, Isoform 3 of Neogenin OS=Homo sapiens OX=9606 GN=NEO1	NEO1	55	43	42	44	39	-0.0425659	-5.17641e-16	0.112714	0.0973188	0.251815	0.235523	0.0472126	0.0331167	0.365574	1	0.0339628	0.0330985	5.74394e-05	5.23985e-06	0.122438	0.151958	0.904246	1	0.105409	0.101943	0.000526376	4.95924e-05	0.250245	0.333202	FALSE	FALSE	FALSE	FALSE	TRUE	TRUE	FALSE	FALSE	0	0	0	2	865	968	1136	1451	979
F8W9L4;I6LM06;P22607;P22607-2;P22607-3;P22607-4	F8W9L4;I6LM06;P22607;P22607-2;P22607-3;P22607-4	>tr|F8W9L4|F8W9L4_HUMAN Isoform of P22607, Fibroblast growth factor receptor OS=Homo sapiens OX=9606 GN=FGFR3 PE=1 SV=1;>tr|I6LM06|I6LM06_HUMAN Isoform of P22607, Fibroblast growth factor receptor 3 OS=Homo sapiens OX=9606 GN=FGFR3 PE=1 SV=1;>sp|P22607|FGFR3_HUMAN Fibroblast growth factor receptor 3 OS=Homo sapiens OX=9606 GN=FGFR3 PE=1 SV=1;>sp|P22607-2|FGFR3_HUMAN Isoform of P22607, Isoform 2 o…	FGFR3	3	2	1	2	1	-0.0416457	0	0.267894	0.267103	0.100116	0.056745	0.197138	0.18999	0.734256	1	0.00254881	0.000117758	0.469611	0.416111	0.000283917	2.86739e-05	0.975518	1	0.0168221	0.00128659	0.644505	0.74607	0.00267395	0.000339621	FALSE	FALSE	FALSE	TRUE	FALSE	FALSE	TRUE	TRUE	0	2	1	0	33	47	65	61	34
P00488	P00488	>sp|P00488|F13A_HUMAN Coagulation factor XIII A chain OS=Homo sapiens OX=9606 GN=F13A1 PE=1 SV=4	F13A1	11	4	5	4	3	0.00650957	0	0.0663099	3.52094e-16	0.0523225	7.43371e-18	-0.00972666	-7.84815e-17	0.939316	1	0.456387	1	0.673421	1	0.892643	1	0.989318	1	0.639914	1	0.808292	1	0.952948	1	FALSE	FALSE	FALSE	FALSE	FALSE	FALSE	FALSE	FALSE	0	0	0	0	92	108	111	151	107
P00441	P00441	>sp|P00441|SODC_HUMAN Superoxide dismutase [Cu-Zn] OS=Homo sapiens OX=9606 GN=SOD1 PE=1 SV=2	SOD1	20	15	15	13	12	0.0357531	6.90627e-17	0.343978	0.30691	0.530918	0.513551	0.201394	0.187453	0.607227	1	3.69741e-05	2.20922e-05	8.49201e-10	2.45051e-14	2.51769e-05	2.31006e-07	0.965829	1	0.000817526	0.00033077	1.05058e-07	2.65267e-12	0.000414113	5.47219e-06	FALSE	FALSE	TRUE	TRUE	TRUE	TRUE	TRUE	TRUE	0	2	2	2	304	331	347	514	337
Q12907	Q12907	>sp|Q12907|LMAN2_HUMAN Vesicular integral-membrane protein VIP36 OS=Homo sapiens OX=9606 GN=LMAN2 PE=1 SV=1	LMAN2	22	17	17	20	16	-0.17218	-0.162343	0.0249045	0	0.208194	0.185888	-0.0560663	-0.0450666	0.00251295	0.00079151	0.617819	1	8.14302e-05	7.37914e-06	0.0742967	0.065537	0.132145	0.0438497	0.765528	1	0.00070873	6.55419e-05	0.177364	0.175048	FALSE	FALSE	FALSE	FALSE	TRUE	TRUE	FALSE	FALSE	0	0	0	2	384	419	488	632	430
Q8N126;Q8N126-2	Q8N126;Q8N126-2	>sp|Q8N126|CADM3_HUMAN Cell adhesion molecule 3 OS=Homo sapiens OX=9606 GN=CADM3 PE=1 SV=1;>sp|Q8N126-2|CADM3_HUMAN Isoform of Q8N126, Isoform 2 of Cell adhesion molecule 3 OS=Homo sapiens OX=9606 GN=CADM3	CADM3	22	19	19	20	18	-0.0256815	-1.15531e-16	-0.0243459	-2.24816e-16	0.256418	0.240371	-0.000430887	-1.3642e-15	0.65623	1	0.68041	1	4.51405e-06	1.04218e-07	0.989361	1	0.968144	1	0.81498	1	6.68233e-05	1.62618e-06	0.995657	1	FALSE	FALSE	FALSE	FALSE	TRUE	TRUE	FALSE	FALSE	0	0	0	2	385	418	495	625	432
P07237	P07237	>sp|P07237|PDIA1_HUMAN Protein disulfide-isomerase OS=Homo sapiens OX=9606 GN=P4HB PE=1 SV=3	P4HB	12	5	7	8	5	-8.30493e-05	1.83896e-18	-0.0135593	-1.84439e-16	0.0078109	0	-0.0198468	-1.1418e-16	0.998854	1	0.720001	1	0.910447	1	0.573812	1	0.999512	1	0.841818	1	0.959766	1	0.741252	1	FALSE	FALSE	FALSE	FALSE	FALSE	FALSE	FALSE	FALSE	0	0	0	0	117	153	203	213	149
O75629	O75629	>sp|O75629|CREG1_HUMAN Protein CREG1 OS=Homo sapiens OX=9606 GN=CREG1 PE=1 SV=1	CREG1	1	1	1	1	1	-0.186316	0	-0.795964	-0.403576	-0.350405	0	-0.516088	-0.319415	0.769587	1	0.0212381	0.00583171	0.543934	1	0.110603	0.0814484	0.979092	1	0.0753217	0.0272773	0.705872	1	0.232637	0.207571	FALSE	FALSE	FALSE	FALSE	FALSE	FALSE	FALSE	FALSE	0	0	0	0	15	22	22	34	25
Q14563	Q14563	>sp|Q14563|SEM3A_HUMAN Semaphorin-3A OS=Homo sapiens OX=9606 GN=SEMA3A PE=1 SV=1	SEMA3A	7	2	2	3	2	0.207942	0.0752893	-0.314727	-0.12581	0.183701	8.43231e-16	-0.088986	0	0.15703	0.382109	0.0442074	0.169347	0.129867	1	0.335994	1	0.762359	1	0.127649	0.369546	0.267455	1	0.518155	1	FALSE	FALSE	FALSE	FALSE	FALSE	FALSE	FALSE	FALSE	0	0	0	0	42	53	81	90	45
A0A087X152;D6RE16;E0CX15;O95185;O95185-2	A0A087X152;D6RE16;E0CX15;O95185;O95185-2	>tr|A0A087X152|A0A087X152_HUMAN Isoform of O95185, Netrin receptor UNC5C OS=Homo sapiens OX=9606 GN=UNC5C PE=1 SV=1;>tr|D6RE16|D6RE16_HUMAN Isoform of O95185, Netrin receptor UNC5C OS=Homo sapiens OX=9606 GN=UNC5C PE=1 SV=1;>tr|E0CX15|E0CX15_HUMAN Isoform of O95185, Netrin receptor UNC5C (Fragment) OS=Homo sapiens OX=9606 GN=UNC5C PE=1 SV=1;>sp|O95185|UNC5C_HUMAN Netrin receptor UNC5C OS=Homo sap…	UNC5C	4	3	3	4	3	0.0298989	0	-0.0459183	0	0.0794741	0.0646874	-0.010137	0	0.622435	1	0.46069	1	0.353801	0.230825	0.803142	1	0.968144	1	0.641482	1	0.530827	0.474281	0.903086	1	FALSE	FALSE	FALSE	FALSE	FALSE	FALSE	FALSE	FALSE	0	0	0	0	66	72	94	110	74
Q9UHC6	Q9UHC6	>sp|Q9UHC6|CNTP2_HUMAN Contactin-associated protein-like 2 OS=Homo sapiens OX=9606 GN=CNTNAP2 PE=1 SV=1	CNTNAP2	41	33	34	29	26	-0.0568894	-0.00300687	0.0585629	0	0.493331	0.435348	0.0691554	0.0258088	0.385271	0.815472	0.400647	1	1.90864e-06	1.07912e-07	0.132366	0.360351	0.905272	1	0.586817	1	3.20949e-05	1.65402e-06	0.263456	0.664167	FALSE	FALSE	FALSE	FALSE	TRUE	TRUE	FALSE	FALSE	0	0	0	2	604	762	772	1075	746
Q8WYK1	Q8WYK1	>sp|Q8WYK1|CNTP5_HUMAN Contactin-associated protein-like 5 OS=Homo sapiens OX=9606 GN=CNTNAP5 PE=2 SV=1	CNTNAP5	14	7	7	7	5	-0.0264265	-5.29116e-19	-0.0227705	0	0.346057	0.244552	0.0439315	0	0.600841	1	0.763978	1	3.48307e-06	4.62686e-06	0.393261	1	0.963897	1	0.872424	1	5.33866e-05	4.47694e-05	0.570545	1	FALSE	FALSE	FALSE	FALSE	TRUE	TRUE	FALSE	FALSE	0	0	0	2	121	160	219	206	140
Q14DG7	Q14DG7	>sp|Q14DG7|T132B_HUMAN Transmembrane protein 132B OS=Homo sapiens OX=9606 GN=TMEM132B PE=2 SV=2	TMEM132B	7	2	2	1	0	0.114531	2.00182e-17	0.0678462	0.021152	-0.038563	0			0.353224	1	0.5953	0.62121	0.919957	1			0.901198	1	0.746208	1	0.966262	1			FALSE	FALSE	FALSE	FALSE	FALSE	FALSE			0	0	0	0	49	55	42	80	50
Q92854	Q92854	>sp|Q92854|SEM4D_HUMAN Semaphorin-4D OS=Homo sapiens OX=9606 GN=SEMA4D PE=1 SV=1	SEMA4D	6	2	2	3	2	-0.014594	-0.0293898	0.136999	0.128822	0.200095	0.182838	0.0666886	0.00235731	0.866493	0.429205	0.118368	0.0157455	0.00449681	0.000473951	0.202095	0.797392	0.98603	1	0.250852	0.0585297	0.0203887	0.00267388	0.355264	1	FALSE	FALSE	FALSE	FALSE	FALSE	TRUE	FALSE	FALSE	0	0	0	1	45	48	95	81	47
P07996	P07996	>sp|P07996|TSP1_HUMAN Thrombospondin-1 OS=Homo sapiens OX=9606 GN=THBS1 PE=1 SV=2	THBS1	16	11	11	10	10	-0.0463766	-6.49849e-16	0.311874	0.228658	0.118538	2.08922e-14	0.0600003	2.6166e-17	0.666738	1	0.0698895	0.10865	0.388183	1	0.475349	1	0.968144	1	0.173596	0.261052	0.564512	1	0.651836	1	FALSE	FALSE	FALSE	FALSE	FALSE	FALSE	FALSE	FALSE	0	0	0	0	173	214	244	308	187
Q16769	Q16769	>sp|Q16769|QPCT_HUMAN Glutaminyl-peptide cyclotransferase OS=Homo sapiens OX=9606 GN=QPCT PE=1 SV=1	QPCT	15	11	11	11	10	-0.0951808	-0.0315115	0.220599	0.166955	0.501989	0.464292	0.129572	0.0874095	0.234166	0.474311	0.0276724	0.0422249	1.19035e-06	6.43272e-08	0.0240008	0.0459365	0.829817	1	0.0909477	0.125485	2.21686e-05	1.04126e-06	0.0797268	0.135466	FALSE	FALSE	FALSE	FALSE	TRUE	TRUE	FALSE	FALSE	0	0	0	2	219	273	283	404	271
Q9H6X2;Q9H6X2-2;Q9H6X2-3;Q9H6X2-4;Q9H6X2-5;Q9H6X2-6	Q9H6X2;Q9H6X2-2;Q9H6X2-3;Q9H6X2-4;Q9H6X2-5;Q9H6X2-6	>sp|Q9H6X2|ANTR1_HUMAN Anthrax toxin receptor 1 OS=Homo sapiens OX=9606 GN=ANTXR1 PE=1 SV=2;>sp|Q9H6X2-2|ANTR1_HUMAN Isoform of Q9H6X2, Isoform 2 of Anthrax toxin receptor 1 OS=Homo sapiens OX=9606 GN=ANTXR1;>sp|Q9H6X2-3|ANTR1_HUMAN Isoform of Q9H6X2, Isoform 3 of Anthrax toxin receptor 1 OS=Homo sapiens OX=9606 GN=ANTXR1;>sp|Q9H6X2-4|ANTR1_HUMAN Isoform of Q9H6X2, Isoform 4 of Anthrax toxin rece…	ANTXR1	6	4	4	3	2	-0.195057	-0.159392	0.116841	0.019801	-0.162837	-0.0292403	-0.128793	0	0.0294058	0.0368786	0.250837	0.616783	0.134225	0.538163	0.191915	1	0.466578	0.552183	0.42337	1	0.273826	0.918323	0.341103	1	FALSE	FALSE	FALSE	FALSE	FALSE	FALSE	FALSE	FALSE	0	0	0	0	78	89	73	135	76
Q8NCL4	Q8NCL4	>sp|Q8NCL4|GALT6_HUMAN Polypeptide N-acetylgalactosaminyltransferase 6 OS=Homo sapiens OX=9606 GN=GALNT6 PE=2 SV=2	GALNT6	11	5	5	6	4	0.00634028	1.69422e-14	0.277176	0.209989	0.232902	0.157507	0.112771	0.0591332	0.942247	1	0.0275624	0.0480068	0.0294593	0.0648427	0.111282	0.236575	0.990145	1	0.090838	0.137393	0.0912763	0.172233	0.233386	0.471519	FALSE	FALSE	FALSE	FALSE	FALSE	FALSE	FALSE	FALSE	0	0	0	0	115	127	141	190	113
O75368	O75368	>sp|O75368|SH3L1_HUMAN SH3 domain-binding glutamic acid-rich-like protein OS=Homo sapiens OX=9606 GN=SH3BGRL PE=1 SV=1	SH3BGRL	6	3	3	5	3	0.0733397	0	0.218361	0.200315	0.32044	0.29697	0.174206	0.160842	0.427974	1	0.0106301	0.0017907	0.000139292	6.35064e-05	0.00139791	0.000705878	0.908879	1	0.0466671	0.0114449	0.00110161	0.000450791	0.009665	0.00457396	FALSE	FALSE	FALSE	FALSE	TRUE	TRUE	TRUE	TRUE	0	2	0	2	57	79	125	98	66
P00738	P00738	>sp|P00738|HPT_HUMAN Haptoglobin OS=Homo sapiens OX=9606 GN=HP PE=1 SV=1	HP	55	45	44	47	41	0.0307707	3.72297e-15	-0.588725	-0.403428	-0.00183216	0	-0.24859	-0.114361	0.912776	1	0.0697365	0.124925	0.995472	1	0.176666	0.347198	0.986632	1	0.173565	0.293184	0.998219	1	0.324374	0.642383	FALSE	FALSE	FALSE	FALSE	FALSE	FALSE	FALSE	FALSE	0	0	0	0	921	1006	1148	1577	1031
P12110	P12110	>sp|P12110|CO6A2_HUMAN Collagen alpha-2(VI) chain OS=Homo sapiens OX=9606 GN=COL6A2 PE=1 SV=4	COL6A2	15	10	10	8	8	-0.0399491	0	0.0598537	6.57335e-16	-0.0479918	0	-0.0622189	-0.0421449	0.545398	1	0.479221	1	0.473699	1	0.156993	0.185772	0.944706	1	0.652771	1	0.64704	1	0.299676	0.391312	FALSE	FALSE	FALSE	FALSE	FALSE	FALSE	FALSE	FALSE	0	0	0	0	204	235	229	339	226
P63104	P63104	>sp|P63104|1433Z_HUMAN 14-3-3 protein zeta/delta OS=Homo sapiens OX=9606 GN=YWHAZ PE=1 SV=1	YWHAZ	14	11	10	11	9	0.369668	0.286673	0.3662	0.32416	0.614717	0.512312	0.412801	0.356322	2.56792e-08	2.40636e-08	5.34489e-05	1.49398e-05	1.92744e-09	3.79007e-12	2.71885e-15	4.75878e-20	1.42263e-05	9.99842e-06	0.00105399	0.000251642	1.96372e-07	2.05137e-10	6.5479e-13	9.82348e-18	TRUE	TRUE	TRUE	TRUE	TRUE	TRUE	TRUE	TRUE	2	2	2	2	221	246	298	364	246
Q96PX8	Q96PX8	>sp|Q96PX8|SLIK1_HUMAN SLIT and NTRK-like protein 1 OS=Homo sapiens OX=9606 GN=SLITRK1 PE=1 SV=2	SLITRK1	16	11	11	10	9	-0.053526	0	0.161213	0.0804988	0.494357	0.475742	0.135276	0.111301	0.560915	1	0.133767	0.308976	3.71377e-07	5.98493e-09	0.022289	0.0266777	0.947399	1	0.274147	0.60122	8.30171e-06	1.16471e-07	0.0761346	0.0870188	FALSE	FALSE	FALSE	FALSE	TRUE	TRUE	FALSE	FALSE	0	0	0	2	235	277	290	402	265
A0A1W2PQ11	A0A1W2PQ11	>tr|A0A1W2PQ11|A0A1W2PQ11_HUMAN Isoform of Q02246, Contactin-2 OS=Homo sapiens OX=9606 GN=CNTN2 PE=1 SV=1	CNTN2	56	41	42	40	36	0.0127946	2.00267e-16	0.0430832	0	0.0977043	0.00828214	0.00256748	0	0.866662	1	0.550464	1	0.220452	0.73435	0.955997	1	0.98603	1	0.712898	1	0.38607	1	0.983411	1	FALSE	FALSE	FALSE	FALSE	FALSE	FALSE	FALSE	FALSE	0	0	0	0	863	991	985	1477	988
G3XAI2;P07942	G3XAI2;P07942	>tr|G3XAI2|G3XAI2_HUMAN Isoform of P07942, Laminin subunit beta-1 OS=Homo sapiens OX=9606 GN=LAMB1 PE=1 SV=1;>sp|P07942|LAMB1_HUMAN Laminin subunit beta-1 OS=Homo sapiens OX=9606 GN=LAMB1 PE=1 SV=2	LAMB1	26	13	11	12	7	-0.0693366	-0.0265812	-0.0870132	-0.0720491	-0.0294343	-1.05583e-15	-0.0896978	-0.070595	0.235387	0.445627	0.0894161	0.0500684	0.519542	1	0.00561455	0.0028692	0.83237	1	0.208037	0.142036	0.685336	1	0.0270434	0.0146944	FALSE	FALSE	FALSE	FALSE	FALSE	FALSE	FALSE	FALSE	0	0	0	0	229	239	303	402	241
Q09328	Q09328	>sp|Q09328|MGT5A_HUMAN Alpha-1,6-mannosylglycoprotein 6-beta-N-acetylglucosaminyltransferase A OS=Homo sapiens OX=9606 GN=MGAT5 PE=2 SV=1	MGAT5	13	6	7	5	4	0.00875767	-1.4019e-15	0.173514	0.0999437	-0.0267509	-9.9069e-13	-0.0984999	-0.0506358	0.91655	1	0.00761413	0.0260067	0.769193	0.999998	0.0808252	0.200876	0.986632	1	0.0370827	0.0844434	0.877074	1	0.187167	0.414666	FALSE	FALSE	FALSE	FALSE	FALSE	FALSE	FALSE	FALSE	0	0	0	0	128	146	131	215	114
P03950	P03950	>sp|P03950|ANGI_HUMAN Angiogenin OS=Homo sapiens OX=9606 GN=ANG PE=1 SV=1	ANG	6	5	4	4	3	-0.00105031	-7.20236e-18	-0.0154475	0	-0.0994446	0	-0.048696	-0.00110573	0.991829	1	0.856804	1	0.42084	1	0.475784	0.892445	0.999328	1	0.918735	1	0.59599	1	0.651836	1	FALSE	FALSE	FALSE	FALSE	FALSE	FALSE	FALSE	FALSE	0	0	0	0	90	91	93	141	88
Q9NT99	Q9NT99	>sp|Q9NT99|LRC4B_HUMAN Leucine-rich repeat-containing protein 4B OS=Homo sapiens OX=9606 GN=LRRC4B PE=2 SV=3	LRRC4B	29	23	21	23	19	-0.0152325	-2.55159e-16	0.134234	0.0909042	0.305078	0.258897	0.0824099	0.0735227	0.780346	1	0.0315308	0.0673463	0.000966497	0.00154868	0.0415273	0.02146	0.980899	1	0.100365	0.181498	0.00565531	0.00779743	0.117661	0.0726221	FALSE	FALSE	FALSE	FALSE	TRUE	TRUE	FALSE	FALSE	0	0	0	2	469	519	579	796	516
B4DXW1;P61158	B4DXW1;P61158	>tr|B4DXW1|B4DXW1_HUMAN Isoform of P61158, Actin-related protein 3 OS=Homo sapiens OX=9606 GN=ACTR3 PE=1 SV=1;>sp|P61158|ARP3_HUMAN Actin-related protein 3 OS=Homo sapiens OX=9606 GN=ACTR3 PE=1 SV=3	ACTR3	6	1	0	2	0	-0.103258	-1.19702e-19			0.0755519	0			0.374557	1			0.688147	1			0.905272	1			0.821979	1			FALSE	FALSE			FALSE	FALSE			0	0	0	0	13	17	32	25	9
P19652	P19652	>sp|P19652|A1AG2_HUMAN Alpha-1-acid glycoprotein 2 OS=Homo sapiens OX=9606 GN=ORM2 PE=1 SV=2	ORM2	18	16	15	17	15	-0.0995121	-1.89027e-16	-0.524569	-0.476078	-0.30996	-0.268712	-0.369155	-0.344567	0.43588	1	0.000542957	0.000537082	0.0135621	0.015199	9.06155e-06	6.77935e-06	0.908879	1	0.00597252	0.00457085	0.0513995	0.0529671	0.000187628	0.000103118	FALSE	FALSE	TRUE	TRUE	FALSE	FALSE	TRUE	TRUE	0	2	2	0	343	370	411	578	389
P13667	P13667	>sp|P13667|PDIA4_HUMAN Protein disulfide-isomerase A4 OS=Homo sapiens OX=9606 GN=PDIA4 PE=1 SV=2	PDIA4	11	4	3	2	1	0.179803	0.175254	-0.0154123	7.90782e-18	0.250618	0.323195	0.0831637	0.071665	0.049158	0.018233	0.874743	1	0.0839021	0.000273515	0.450467	0.267166	0.551295	0.361848	0.931606	1	0.196556	0.0016392	0.62589	0.522402	FALSE	FALSE	FALSE	FALSE	FALSE	TRUE	FALSE	FALSE	0	0	0	1	61	63	77	87	56
Q9UNW1	Q9UNW1	>sp|Q9UNW1|MINP1_HUMAN Multiple inositol polyphosphate phosphatase 1 OS=Homo sapiens OX=9606 GN=MINPP1 PE=1 SV=1	MINPP1	14	12	12	10	9	-0.112752	-0.0987269	0.00402413	0	0.175377	0.0585199	-0.0691037	-0.0661893	0.0357013	0.0186457	0.934045	1	0.00477507	0.239063	0.0594689	0.0343839	0.490376	0.361848	0.9602	1	0.0213155	0.487127	0.150759	0.105938	FALSE	FALSE	FALSE	FALSE	FALSE	FALSE	FALSE	FALSE	0	0	0	0	220	278	212	386	265
Q9BS26	Q9BS26	>sp|Q9BS26|ERP44_HUMAN Endoplasmic reticulum resident protein 44 OS=Homo sapiens OX=9606 GN=ERP44 PE=1 SV=1	ERP44	10	2	2	1	1	0.258293	0.123975	-0.0160257	-3.89156e-18	0.0913545	0	0.018127	3.50047e-18	0.0288194	0.121945	0.87886	1	0.715881	1	0.854278	1	0.466578	0.98624	0.933716	1	0.841516	1	0.934467	1	FALSE	FALSE	FALSE	FALSE	FALSE	FALSE	FALSE	FALSE	0	0	0	0	35	43	43	59	32
P11277;P11277-2;P11277-3	P11277;P11277-2;P11277-3	>sp|P11277|SPTB1_HUMAN Spectrin beta chain, erythrocytic OS=Homo sapiens OX=9606 GN=SPTB PE=1 SV=5;>sp|P11277-2|SPTB1_HUMAN Isoform of P11277, Isoform 2 of Spectrin beta chain, erythrocytic OS=Homo sapiens OX=9606 GN=SPTB;>sp|P11277-3|SPTB1_HUMAN Isoform of P11277, Isoform 3 of Spectrin beta chain, erythrocytic OS=Homo sapiens OX=9606 GN=SPTB	SPTB	4	1	1	0	0	0.0628007	0	-0.465683	-0.332354					0.627297	1	0.00170985	0.00238334					0.968144	1	0.0129197	0.0139128					FALSE	FALSE	FALSE	FALSE					0	0	0	0	17	14	2	31	22
Q6MZW2	Q6MZW2	>sp|Q6MZW2|FSTL4_HUMAN Follistatin-related protein 4 OS=Homo sapiens OX=9606 GN=FSTL4 PE=2 SV=3	FSTL4	32	22	20	22	18	0.0415199	4.58554e-18	0.182599	0.119742	0.310949	0.246551	0.105247	0.0691791	0.644297	1	0.0827263	0.159661	0.00855435	0.014854	0.103806	0.167739	0.968144	1	0.196429	0.351732	0.0347797	0.0519535	0.222882	0.359619	FALSE	FALSE	FALSE	FALSE	FALSE	FALSE	FALSE	FALSE	0	0	0	0	438	493	611	757	485
Q15782;Q15782-6	Q15782;Q15782-6	>sp|Q15782|CH3L2_HUMAN Chitinase-3-like protein 2 OS=Homo sapiens OX=9606 GN=CHI3L2 PE=1 SV=1;>sp|Q15782-6|CH3L2_HUMAN Isoform of Q15782, Isoform 3 of Chitinase-3-like protein 2 OS=Homo sapiens OX=9606 GN=CHI3L2	CHI3L2	15	12	13	10	10	-0.147182	-0.0783507	-0.228542	-0.174914	-0.311126	-0.262464	-0.307011	-0.270686	0.201999	0.312522	0.0472638	0.0722152	0.040136	0.03692	0.000113743	0.00010037	0.811836	1	0.134719	0.191429	0.115005	0.108199	0.00133624	0.000908644	FALSE	FALSE	FALSE	FALSE	FALSE	FALSE	TRUE	TRUE	0	2	0	0	204	268	231	375	288
Q9ULP0-3;Q9ULP0-6	Q9ULP0-3;Q9ULP0-6	>sp|Q9ULP0-3|NDRG4_HUMAN Isoform of Q9ULP0, Isoform 3 of Protein NDRG4 OS=Homo sapiens OX=9606 GN=NDRG4;>sp|Q9ULP0-6|NDRG4_HUMAN Isoform of Q9ULP0, Isoform 6 of Protein NDRG4 OS=Homo sapiens OX=9606 GN=NDRG4	NDRG4	5	4	4	4	3	0.0630533	0	0.308076	0.217261	0.201917	0.16744	0.0526749	0	0.441148	1	0.00296915	0.00381318	0.0592832	0.0510927	0.509172	1	0.908879	1	0.0188424	0.0199544	0.153023	0.141815	0.683535	1	FALSE	FALSE	FALSE	FALSE	FALSE	FALSE	FALSE	FALSE	0	0	0	0	78	91	96	131	71
Q76KP1	Q76KP1	>sp|Q76KP1|B4GN4_HUMAN N-acetyl-beta-glucosaminyl-glycoprotein 4-beta-N-acetylgalactosaminyltransferase 1 OS=Homo sapiens OX=9606 GN=B4GALNT4 PE=1 SV=1	B4GALNT4	6	2	1	3	1	-0.000495683	5.84713e-16	0.0154759	0	0.157383	0.151561	-0.00267783	4.30204e-18	0.997679	1	0.901232	1	0.086889	0.0184175	0.983615	1	0.999512	1	0.946293	1	0.201073	0.0624247	0.994628	1	FALSE	FALSE	FALSE	FALSE	FALSE	FALSE	FALSE	FALSE	0	0	0	0	34	32	56	55	33
P40925;P40925-3	P40925;P40925-3	>sp|P40925|MDHC_HUMAN Malate dehydrogenase, cytoplasmic OS=Homo sapiens OX=9606 GN=MDH1 PE=1 SV=4;>sp|P40925-3|MDHC_HUMAN Isoform of P40925, Isoform 3 of Malate dehydrogenase, cytoplasmic OS=Homo sapiens OX=9606 GN=MDH1	MDH1	19	14	16	15	13	0.206321	0.157177	0.180337	0.123731	0.71475	0.690141	0.297428	0.275044	0.00965287	0.0235891	0.0280526	0.078095	4.41779e-09	3.34477e-12	5.27067e-08	3.2171e-08	0.267385	0.42156	0.0920103	0.203349	3.00367e-07	1.86875e-10	2.30792e-06	1.01059e-06	FALSE	FALSE	FALSE	FALSE	TRUE	TRUE	TRUE	TRUE	0	2	0	2	303	368	369	520	380
F5H2B5;Q96BZ4	F5H2B5;Q96BZ4	>tr|F5H2B5|F5H2B5_HUMAN Isoform of Q96BZ4, Phospholipase D4 OS=Homo sapiens OX=9606 GN=PLD4 PE=1 SV=1;>sp|Q96BZ4|PLD4_HUMAN Phospholipase D4 OS=Homo sapiens OX=9606 GN=PLD4 PE=2 SV=2	PLD4	8	6	7	6	4	-0.139786	-0.117342	0.275217	0.218085	0.158265	0.0657735	0.088448	0	0.1642	0.127526	0.00951426	0.00604872	0.205807	0.41239	0.256442	1	0.764425	1	0.043281	0.0281057	0.366305	0.742474	0.424061	1	FALSE	FALSE	FALSE	FALSE	FALSE	FALSE	FALSE	FALSE	0	0	0	0	134	154	139	228	137
P12277	P12277	>sp|P12277|KCRB_HUMAN Creatine kinase B-type OS=Homo sapiens OX=9606 GN=CKB PE=1 SV=1	CKB	14	5	4	2	2	0.137257	0.0685349	0.489743	0.494581	0.390538	0.345737	0.199632	0.240403	0.0740686	0.19469	0.000571269	3.63416e-07	0.00650604	0.00252839	0.0119317	7.84113e-05	0.637834	1	0.00623324	1.33555e-05	0.0274172	0.0118037	0.0471728	0.000740551	FALSE	FALSE	TRUE	TRUE	FALSE	FALSE	FALSE	TRUE	0	1	2	0	92	123	87	158	105
Q9NY97;Q9NY97-2	Q9NY97;Q9NY97-2	>sp|Q9NY97|B3GN2_HUMAN N-acetyllactosaminide beta-1,3-N-acetylglucosaminyltransferase 2 OS=Homo sapiens OX=9606 GN=B3GNT2 PE=1 SV=2;>sp|Q9NY97-2|B3GN2_HUMAN Isoform of Q9NY97, Isoform 2 of N-acetyllactosaminide beta-1,3-N-acetylglucosaminyltransferase 2 OS=Homo sapiens OX=9606 GN=B3GNT2	B3GNT2	14	9	7	9	7	0.00660648	-2.0522e-15	0.278861	0.241804	0.13267	0.0862857	0.0552541	0	0.925044	1	0.00149752	0.000593698	0.0276801	0.0208826	0.229819	1	0.986632	1	0.0116418	0.0048641	0.087009	0.0698238	0.391152	1	FALSE	FALSE	FALSE	TRUE	FALSE	FALSE	FALSE	FALSE	0	0	1	0	176	201	234	327	188
P04040	P04040	>sp|P04040|CATA_HUMAN Catalase OS=Homo sapiens OX=9606 GN=CAT PE=1 SV=3	CAT	17	7	6	4	4	-0.108369	-8.3142e-16	-0.509295	-0.375814	-0.0506879	-2.02424e-17	-0.27394	-0.197669	0.379637	1	0.0151642	0.0145915	0.667091	1	0.00718856	0.00156557	0.905272	1	0.058802	0.0551274	0.804597	1	0.0325626	0.00915892	FALSE	FALSE	FALSE	FALSE	FALSE	FALSE	FALSE	TRUE	0	1	0	0	128	161	103	214	166
O00754;O00754-2	O00754;O00754-2	>sp|O00754|MA2B1_HUMAN Lysosomal alpha-mannosidase OS=Homo sapiens OX=9606 GN=MAN2B1 PE=1 SV=3;>sp|O00754-2|MA2B1_HUMAN Isoform of O00754, Isoform 2 of Lysosomal alpha-mannosidase OS=Homo sapiens OX=9606 GN=MAN2B1	MAN2B1	9	6	7	7	5	0.0484352	7.24679e-18	-0.0773947	-0.0550381	0.0340184	0	-0.0237873	-0.0208296	0.499866	1	0.249642	0.242201	0.563988	1	0.56919	0.386015	0.932733	1	0.422693	0.49954	0.725187	1	0.736329	0.700743	FALSE	FALSE	FALSE	FALSE	FALSE	FALSE	FALSE	FALSE	0	0	0	0	127	170	157	231	165
Q9P2E7;Q9P2E7-2	Q9P2E7;Q9P2E7-2	>sp|Q9P2E7|PCD10_HUMAN Protocadherin-10 OS=Homo sapiens OX=9606 GN=PCDH10 PE=2 SV=2;>sp|Q9P2E7-2|PCD10_HUMAN Isoform of Q9P2E7, Isoform 2 of Protocadherin-10 OS=Homo sapiens OX=9606 GN=PCDH10	PCDH10	13	4	4	6	2	-0.00632181	4.47836e-15	-0.0433777	-0.00764416	0.255367	0.228693	0.00790337	0	0.928591	1	0.467888	0.684165	0.00102773	0.000571814	0.879243	1	0.987109	1	0.643893	1	0.00595329	0.00315408	0.944614	1	FALSE	FALSE	FALSE	FALSE	TRUE	TRUE	FALSE	FALSE	0	0	0	2	83	97	172	135	79
A0A0A0MSX3;A0A0G2JNZ7;Q08345;Q08345-2;Q08345-5;Q08345-6	A0A0A0MSX3;A0A0G2JNZ7;Q08345;Q08345-2;Q08345-5;Q08345-6	>tr|A0A0A0MSX3|A0A0A0MSX3_HUMAN Isoform of Q08345, Epithelial discoidin domain-containing receptor 1 OS=Homo sapiens OX=9606 GN=DDR1 PE=1 SV=1;>tr|A0A0G2JNZ7|A0A0G2JNZ7_HUMAN Isoform of Q08345, Epithelial discoidin domain-containing receptor 1 OS=Homo sapiens OX=9606 GN=DDR1 PE=1 SV=1;>sp|Q08345|DDR1_HUMAN Epithelial discoidin domain-containing receptor 1 OS=Homo sapiens OX=9606 GN=DDR1 PE=1 SV=1…	DDR1	14	7	7	8	4	-0.155331	-0.113389	-0.00564717	-5.56653e-17	0.0876435	0.0267696	-0.0944914	-0.026366	0.0938102	0.100868	0.936483	1	0.359727	0.559336	0.124757	0.447401	0.687872	0.892354	0.960877	1	0.536185	0.944221	0.253533	0.793244	FALSE	FALSE	FALSE	FALSE	FALSE	FALSE	FALSE	FALSE	0	0	0	0	128	150	223	223	166
Q96FE7-4	Q96FE7-4	>sp|Q96FE7-4|P3IP1_HUMAN Isoform of Q96FE7, Isoform 4 of Phosphoinositide-3-kinase-interacting protein 1 OS=Homo sapiens OX=9606 GN=PIK3IP1	PIK3IP1	8	5	6	7	5	0.0183758	-1.75145e-17	0.123281	0.107664	0.322927	0.324191	0.0591955	1.06574e-15	0.831381	1	0.117963	0.0724572	3.13548e-05	1.85971e-07	0.240444	1	0.98603	1	0.250322	0.191757	0.000326921	2.662e-06	0.403532	1	FALSE	FALSE	FALSE	FALSE	TRUE	TRUE	FALSE	FALSE	0	0	0	2	107	132	186	199	133
Q10471	Q10471	>sp|Q10471|GALT2_HUMAN Polypeptide N-acetylgalactosaminyltransferase 2 OS=Homo sapiens OX=9606 GN=GALNT2 PE=1 SV=1	GALNT2	24	17	16	12	10	-0.0485048	-0.0514573	-0.0274222	-5.56718e-17	0.123413	0.0766781	-0.0400681	-0.0110209	0.218431	0.0899638	0.445	1	0.0244877	0.0628333	0.147182	0.481496	0.816949	0.849544	0.630373	1	0.0791282	0.167685	0.285858	0.841308	FALSE	FALSE	FALSE	FALSE	FALSE	FALSE	FALSE	FALSE	0	0	0	0	298	359	349	521	372
Q5JRA6;Q5JRA6-2	Q5JRA6;Q5JRA6-2	>sp|Q5JRA6|TGO1_HUMAN Transport and Golgi organization protein 1 homolog OS=Homo sapiens OX=9606 GN=MIA3 PE=1 SV=1;>sp|Q5JRA6-2|TGO1_HUMAN Isoform of Q5JRA6, Isoform 2 of Transport and Golgi organization protein 1 homolog OS=Homo sapiens OX=9606 GN=MIA3	MIA3	12	7	4	6	4	0.0263805	0	-0.049556	0	0.12239	0.0753166	-0.138462	-0.0940825	0.758899	1	0.560104	1	0.034953	0.0884208	0.0126345	0.104414	0.975518	1	0.72224	1	0.10496	0.219091	0.0485555	0.248564	FALSE	FALSE	FALSE	FALSE	FALSE	FALSE	FALSE	FALSE	0	0	0	0	117	115	156	195	96
A0A0B4J2C3;P13693;Q5W0H4	A0A0B4J2C3;P13693;Q5W0H4	>tr|A0A0B4J2C3|A0A0B4J2C3_HUMAN Isoform of P13693, Translationally-controlled tumor protein OS=Homo sapiens OX=9606 GN=TPT1 PE=1 SV=1;>sp|P13693|TCTP_HUMAN Translationally-controlled tumor protein OS=Homo sapiens OX=9606 GN=TPT1 PE=1 SV=1;>tr|Q5W0H4|Q5W0H4_HUMAN Isoform of P13693, Translationally-controlled tumor protein OS=Homo sapiens OX=9606 GN=TPT1 PE=1 SV=1	TPT1	7	2	2	2	2	0.212315	0.18489	-0.0936168	-4.29306e-16	0.409783	0.31699	0.136532	0.0210871	0.0247039	0.0114947	0.289342	1	0.0618656	0.0423906	0.107847	0.552688	0.456199	0.269072	0.468211	1	0.157784	0.121156	0.229175	0.93957	FALSE	FALSE	FALSE	FALSE	FALSE	FALSE	FALSE	FALSE	0	0	0	0	48	44	48	82	45
P36269;P36269-2;P36269-3	P36269;P36269-2;P36269-3	>sp|P36269|GGT5_HUMAN Glutathione hydrolase 5 proenzyme OS=Homo sapiens OX=9606 GN=GGT5 PE=1 SV=2;>sp|P36269-2|GGT5_HUMAN Isoform of P36269, Isoform 2 of Glutathione hydrolase 5 proenzyme OS=Homo sapiens OX=9606 GN=GGT5;>sp|P36269-3|GGT5_HUMAN Isoform of P36269, Isoform 3 of Glutathione hydrolase 5 proenzyme OS=Homo sapiens OX=9606 GN=GGT5	GGT5	2	1	0	1	0	-0.164572	-0.0595674			-0.105623	0			0.242998	0.416517			0.567742	1			0.842423	1			0.728392	1			FALSE	FALSE			FALSE	FALSE			0	0	0	0	11	8	16	21	6
P00492	P00492	>sp|P00492|HPRT_HUMAN Hypoxanthine-guanine phosphoribosyltransferase OS=Homo sapiens OX=9606 GN=HPRT1 PE=1 SV=2	HPRT1	8	5	4	5	4	0.359289	0.345185	0.342024	0.338141	0.772638	0.743469	0.419425	0.423198	1.46171e-05	1.08706e-06	3.93027e-05	2.80884e-07	1.02599e-10	9.57101e-17	1.19248e-14	4.5651e-20	0.0026993	0.000225836	0.000847366	1.10778e-05	1.97446e-08	1.6577e-14	2.46162e-12	9.82348e-18	TRUE	TRUE	TRUE	TRUE	TRUE	TRUE	TRUE	TRUE	2	2	2	2	112	129	155	190	111
P21810	P21810	>sp|P21810|PGS1_HUMAN Biglycan OS=Homo sapiens OX=9606 GN=BGN PE=1 SV=2	BGN	11	7	7	5	4	-0.01259	0	0.197473	0.0390998	-0.152098	-0.144025	-0.0568484	-0.0776372	0.888331	1	0.298678	0.551916	0.146195	0.0650898	0.532239	0.111482	0.98603	1	0.478654	0.943391	0.291046	0.172328	0.70429	0.262868	FALSE	FALSE	FALSE	FALSE	FALSE	FALSE	FALSE	FALSE	0	0	0	0	135	170	126	234	142
A6H8L4;E7EUI5;P78536;P78536-2	A6H8L4;E7EUI5;P78536;P78536-2	>tr|A6H8L4|A6H8L4_HUMAN Isoform of P78536, ADAM17 protein OS=Homo sapiens OX=9606 GN=ADAM17 PE=1 SV=1;>tr|E7EUI5|E7EUI5_HUMAN Isoform of P78536, Disintegrin and metalloproteinase domain-containing protein 17 OS=Homo sapiens OX=9606 GN=ADAM17 PE=1 SV=1;>sp|P78536|ADA17_HUMAN Disintegrin and metalloproteinase domain-containing protein 17 OS=Homo sapiens OX=9606 GN=ADAM17 PE=1 SV=1;>sp|P78536-2|ADA1…	ADAM17	3	2	3	2	1	-0.105791	0	0.0778057	0.0353069	0.120747	0.0756025	-0.0589666	-6.84116e-17	0.355685	1	0.366597	0.407161	0.248326	0.255474	0.548355	1	0.901198	1	0.553983	0.740517	0.418224	0.512131	0.719032	1	FALSE	FALSE	FALSE	FALSE	FALSE	FALSE	FALSE	FALSE	0	0	0	0	28	46	48	59	37
Q8NBJ4;Q8NBJ4-2	Q8NBJ4;Q8NBJ4-2	>sp|Q8NBJ4|GOLM1_HUMAN Golgi membrane protein 1 OS=Homo sapiens OX=9606 GN=GOLM1 PE=1 SV=1;>sp|Q8NBJ4-2|GOLM1_HUMAN Isoform of Q8NBJ4, Isoform 2 of Golgi membrane protein 1 OS=Homo sapiens OX=9606 GN=GOLM1	GOLM1	35	24	25	26	20	0.00561681	5.9098e-17	-0.117999	-0.0819803	0.203014	0.212018	-0.0377022	-0.015532	0.922986	1	0.0306171	0.0445997	0.000447817	8.99488e-06	0.287049	0.414079	0.986632	1	0.0980354	0.130365	0.00298315	7.82871e-05	0.46293	0.742363	FALSE	FALSE	FALSE	FALSE	TRUE	TRUE	FALSE	FALSE	0	0	0	2	497	555	591	815	569
G3V4U0;G3XA98;Q9UBX5	G3V4U0;G3XA98;Q9UBX5	>tr|G3V4U0|G3V4U0_HUMAN Isoform of Q9UBX5, Fibulin-5 OS=Homo sapiens OX=9606 GN=FBLN5 PE=1 SV=1;>tr|G3XA98|G3XA98_HUMAN Isoform of Q9UBX5, Fibulin 5, isoform CRA_a OS=Homo sapiens OX=9606 GN=FBLN5 PE=1 SV=1;>sp|Q9UBX5|FBLN5_HUMAN Fibulin-5 OS=Homo sapiens OX=9606 GN=FBLN5 PE=1 SV=1	FBLN5	11	9	8	8	6	-0.0152415	-3.11798e-16	0.25155	0.22149	0.107801	0.0370572	0.067899	0.0208023	0.828516	1	0.000124665	5.83136e-05	0.160224	0.381777	0.109458	0.389654	0.98603	1	0.00197631	0.000708971	0.306639	0.697508	0.2309	0.706462	FALSE	FALSE	TRUE	TRUE	FALSE	FALSE	FALSE	FALSE	0	0	2	0	176	215	193	301	203
Q32MZ4;Q32MZ4-2;Q32MZ4-3;Q32MZ4-4	Q32MZ4;Q32MZ4-2;Q32MZ4-3;Q32MZ4-4	>sp|Q32MZ4|LRRF1_HUMAN Leucine-rich repeat flightless-interacting protein 1 OS=Homo sapiens OX=9606 GN=LRRFIP1 PE=1 SV=2;>sp|Q32MZ4-2|LRRF1_HUMAN Isoform of Q32MZ4, Isoform 2 of Leucine-rich repeat flightless-interacting protein 1 OS=Homo sapiens OX=9606 GN=LRRFIP1;>sp|Q32MZ4-3|LRRF1_HUMAN Isoform of Q32MZ4, Isoform 3 of Leucine-rich repeat flightless-interacting protein 1 OS=Homo sapiens OX=9606…	LRRFIP1	1	1	1	0	0	-0.1281	-0.100828	-0.230801	-0.153565					0.458188	0.314689	0.174697	0.216123					0.910757	1	0.330005	0.45327					FALSE	FALSE	FALSE	FALSE					0	0	0	0	12	12	10	20	13
P16519;P16519-3	P16519;P16519-3	>sp|P16519|NEC2_HUMAN Neuroendocrine convertase 2 OS=Homo sapiens OX=9606 GN=PCSK2 PE=1 SV=2;>sp|P16519-3|NEC2_HUMAN Isoform of P16519, Isoform 3 of Neuroendocrine convertase 2 OS=Homo sapiens OX=9606 GN=PCSK2	PCSK2	18	10	10	7	6	-0.142537	-0.123848	0.0798592	0.0474949	0.400351	0.388668	0.043859	0	0.091068	0.0503348	0.321134	0.34097	0.000267893	3.88252e-05	0.481757	1	0.681779	0.621502	0.502685	0.654031	0.00193329	0.00029237	0.657355	1	FALSE	FALSE	FALSE	FALSE	TRUE	TRUE	FALSE	FALSE	0	0	0	2	175	208	232	320	192
P26992	P26992	>sp|P26992|CNTFR_HUMAN Ciliary neurotrophic factor receptor subunit alpha OS=Homo sapiens OX=9606 GN=CNTFR PE=1 SV=2	CNTFR	11	11	11	10	10	-0.143076	-0.141741	0.0509087	0.0183397	0.285761	0.250153	0.0196555	0	0.0259437	0.00642298	0.386113	0.502702	3.19333e-05	2.63075e-06	0.60115	1	0.466578	0.184443	0.572269	0.880682	0.000329217	2.81263e-05	0.761316	1	FALSE	FALSE	FALSE	FALSE	TRUE	TRUE	FALSE	FALSE	0	0	0	2	221	248	267	393	252
Q96HD1;Q96HD1-2	Q96HD1;Q96HD1-2	>sp|Q96HD1|CREL1_HUMAN Cysteine-rich with EGF-like domain protein 1 OS=Homo sapiens OX=9606 GN=CRELD1 PE=1 SV=3;>sp|Q96HD1-2|CREL1_HUMAN Isoform of Q96HD1, Isoform 2 of Cysteine-rich with EGF-like domain protein 1 OS=Homo sapiens OX=9606 GN=CRELD1	CRELD1	2	1	1	0	0	-0.244798	-0.0436101	-0.114509	0					0.205289	0.600513	0.588221	1					0.811836	1	0.740774	1					FALSE	FALSE	FALSE	FALSE					0	0	0	0	9	15	21	23	13
Q9P232	Q9P232	>sp|Q9P232|CNTN3_HUMAN Contactin-3 OS=Homo sapiens OX=9606 GN=CNTN3 PE=1 SV=3	CNTN3	24	17	18	21	14	-0.00305182	0	-0.0481926	0	0.28465	0.276636	0.0182074	0	0.954184	1	0.420765	1	1.34196e-05	6.31414e-08	0.625306	1	0.990145	1	0.610204	1	0.000159196	1.03171e-06	0.777596	1	FALSE	FALSE	FALSE	FALSE	TRUE	TRUE	FALSE	FALSE	0	0	0	2	345	392	507	575	396
Q16270	Q16270	>sp|Q16270|IBP7_HUMAN Insulin-like growth factor-binding protein 7 OS=Homo sapiens OX=9606 GN=IGFBP7 PE=1 SV=1	IGFBP7	16	15	14	15	14	0.0316651	1.02266e-16	-0.671417	-0.649068	-0.277674	-0.246489	-0.367901	-0.355514	0.730337	1	5.08854e-06	1.87861e-06	0.0181861	0.0183865	6.54145e-07	1.75442e-07	0.975518	1	0.000249339	5.06285e-05	0.062871	0.0624247	2.25057e-05	4.37094e-06	FALSE	FALSE	TRUE	TRUE	FALSE	FALSE	TRUE	TRUE	0	2	2	0	316	342	385	534	360
Q14697;Q14697-2	Q14697;Q14697-2	>sp|Q14697|GANAB_HUMAN Neutral alpha-glucosidase AB OS=Homo sapiens OX=9606 GN=GANAB PE=1 SV=3;>sp|Q14697-2|GANAB_HUMAN Isoform of Q14697, Isoform 2 of Neutral alpha-glucosidase AB OS=Homo sapiens OX=9606 GN=GANAB	GANAB	20	15	15	11	9	-0.0578036	-1.14501e-15	0.278756	0.233772	0.106105	0.0655529	0.0657773	0	0.527086	1	0.00102542	0.0018142	0.111148	0.163047	0.214491	1	0.942073	1	0.00934055	0.011507	0.238253	0.362514	0.369416	1	FALSE	FALSE	TRUE	FALSE	FALSE	FALSE	FALSE	FALSE	0	0	1	0	312	367	291	551	317
I3L0A1;J3KPA1;P54108;P54108-2;P54108-3	I3L0A1;J3KPA1;P54108;P54108-2;P54108-3	>tr|I3L0A1|I3L0A1_HUMAN Isoform of P54108, Cysteine-rich secretory protein 3 (Fragment) OS=Homo sapiens OX=9606 GN=CRISP3 PE=1 SV=1;>tr|J3KPA1|J3KPA1_HUMAN Isoform of P54108, Cysteine-rich secretory protein 3 OS=Homo sapiens OX=9606 GN=CRISP3 PE=1 SV=1;>sp|P54108|CRIS3_HUMAN Cysteine-rich secretory protein 3 OS=Homo sapiens OX=9606 GN=CRISP3 PE=1 SV=1;>sp|P54108-2|CRIS3_HUMAN Isoform of P54108, I…	CRISP3	1	1	1	1	1	0.315737	0.246895	-0.62607	-0.631623	-0.154826	-0.012637	-0.206753	-0.176474	0.033369	0.0384572	0.000377686	1.916e-05	0.372713	0.771291	0.0395306	0.0328516	0.484844	0.565627	0.0045576	0.000300793	0.549395	1	0.115371	0.102307	FALSE	FALSE	TRUE	TRUE	FALSE	FALSE	FALSE	FALSE	0	0	2	0	21	24	24	35	25
Q6UX72	Q6UX72	>sp|Q6UX72|B3GN9_HUMAN UDP-GlcNAc:betaGal beta-1,3-N-acetylglucosaminyltransferase 9 OS=Homo sapiens OX=9606 GN=B3GNT9 PE=2 SV=1	B3GNT9	2	2	2	2	2	0.058978	2.80725e-18	0.204745	0.0883217	-0.112988	-0.0580572	-0.000168785	0	0.582187	1	0.0504172	0.1571	0.277711	0.387069	0.997901	1	0.959972	1	0.141046	0.347037	0.452489	0.705688	0.999159	1	FALSE	FALSE	FALSE	FALSE	FALSE	FALSE	FALSE	FALSE	0	0	0	0	44	48	52	73	49
Q9UJ99	Q9UJ99	>sp|Q9UJ99|CAD22_HUMAN Cadherin-22 OS=Homo sapiens OX=9606 GN=CDH22 PE=2 SV=2	CDH22	11	6	6	6	6	0.0432786	2.93056e-16	0.0531006	0.0326943	0.14285	0.0975906	0.0230608	6.46279e-16	0.555435	1	0.319006	0.323839	0.0333441	0.0716841	0.565316	1	0.946151	1	0.500808	0.627123	0.100789	0.185613	0.732629	1	FALSE	FALSE	FALSE	FALSE	FALSE	FALSE	FALSE	FALSE	0	0	0	0	114	123	150	194	117
A0A1B0GV23;A0A1B0GVD5;A0A1B0GWE8;P07339	A0A1B0GV23;A0A1B0GVD5;A0A1B0GWE8;P07339	>tr|A0A1B0GV23|A0A1B0GV23_HUMAN Isoform of P07339, Cathepsin D OS=Homo sapiens OX=9606 GN=CTSD PE=1 SV=1;>tr|A0A1B0GVD5|A0A1B0GVD5_HUMAN Isoform of P07339, Cathepsin D OS=Homo sapiens OX=9606 GN=CTSD PE=1 SV=1;>tr|A0A1B0GWE8|A0A1B0GWE8_HUMAN Isoform of P07339, Cathepsin D OS=Homo sapiens OX=9606 GN=CTSD PE=1 SV=1;>sp|P07339|CATD_HUMAN Cathepsin D OS=Homo sapiens OX=9606 GN=CTSD PE=1 SV=1	CTSD	23	20	20	20	18	-0.038199	-9.22806e-16	-0.351246	-0.334779	-0.141128	-0.0496024	-0.242837	-0.216634	0.647556	1	0.00107497	0.000748281	0.198742	0.444271	5.68393e-05	7.40988e-05	0.968144	1	0.00955363	0.00578934	0.357076	0.782785	0.000805223	0.000713819	FALSE	FALSE	TRUE	TRUE	FALSE	FALSE	TRUE	TRUE	0	2	2	0	415	457	477	703	471
J3KRI5;J3QKW5;J3QLE6;P55286;X6R3Y6	J3KRI5;J3QKW5;J3QLE6;P55286;X6R3Y6	>tr|J3KRI5|J3KRI5_HUMAN Isoform of P55286, Cadherin-8 OS=Homo sapiens OX=9606 GN=CDH8 PE=1 SV=1;>tr|J3QKW5|J3QKW5_HUMAN Isoform of P55286, Cadherin-8 OS=Homo sapiens OX=9606 GN=CDH8 PE=1 SV=1;>tr|J3QLE6|J3QLE6_HUMAN Isoform of P55286, Cadherin-8 OS=Homo sapiens OX=9606 GN=CDH8 PE=1 SV=1;>sp|P55286|CADH8_HUMAN Cadherin-8 OS=Homo sapiens OX=9606 GN=CDH8 PE=2 SV=2;>tr|X6R3Y6|X6R3Y6_HUMAN Isoform of …	CDH8	12	5	7	6	2	-0.0105952	0	-0.141612	-0.0503548	0.424019	0.414456	0.0651401	4.43882e-15	0.916031	1	0.158861	0.349821	3.70717e-05	6.50168e-06	0.369286	1	0.986632	1	0.310614	0.666267	0.000371145	5.95815e-05	0.55069	1	FALSE	FALSE	FALSE	FALSE	TRUE	TRUE	FALSE	FALSE	0	0	0	2	109	134	188	191	138
D6RJG0;Q9Y6N8	D6RJG0;Q9Y6N8	>tr|D6RJG0|D6RJG0_HUMAN Isoform of Q9Y6N8, Cadherin-10 OS=Homo sapiens OX=9606 GN=CDH10 PE=1 SV=1;>sp|Q9Y6N8|CAD10_HUMAN Cadherin-10 OS=Homo sapiens OX=9606 GN=CDH10 PE=1 SV=2	CDH10	7	4	4	4	3	-0.03058	-4.75164e-15	-0.011415	-3.47994e-19	0.387941	0.337666	0.0563215	9.01599e-17	0.616111	1	0.888858	1	0.00172989	0.000374559	0.315727	1	0.968144	1	0.939401	1	0.00927608	0.00216643	0.496437	1	FALSE	FALSE	FALSE	FALSE	TRUE	TRUE	FALSE	FALSE	0	0	0	2	89	104	110	154	102
Q9HBT6	Q9HBT6	>sp|Q9HBT6|CAD20_HUMAN Cadherin-20 OS=Homo sapiens OX=9606 GN=CDH20 PE=2 SV=2	CDH20	7	5	4	5	4	0.0892333	6.51635e-05	-0.0501621	0	0.151555	0.019806	-0.0408346	-2.18726e-16	0.256782	0.976154	0.436252	1	0.163402	0.624798	0.451186	1	0.852971	1	0.625168	1	0.311003	1	0.626287	1	FALSE	FALSE	FALSE	FALSE	FALSE	FALSE	FALSE	FALSE	0	0	0	0	76	67	107	124	60
O43581-2;O43581-3;O43581-5	O43581-2;O43581-3;O43581-5	>sp|O43581-2|SYT7_HUMAN Isoform of O43581, Isoform 2 of Synaptotagmin-7 OS=Homo sapiens OX=9606 GN=SYT7;>sp|O43581-3|SYT7_HUMAN Isoform of O43581, Isoform 3 of Synaptotagmin-7 OS=Homo sapiens OX=9606 GN=SYT7;>sp|O43581-5|SYT7_HUMAN Isoform of O43581, Isoform 5 of Synaptotagmin-7 OS=Homo sapiens OX=9606 GN=SYT7	SYT7	3	1	0	2	0	0.192068	0			0.160211	0.153063			0.38047	1			0.0887433	0.0252956			0.905272	1			0.204393	0.0808664			FALSE	FALSE			FALSE	FALSE			0	0	0	0	18	23	49	34	7
P19320	P19320	>sp|P19320|VCAM1_HUMAN Vascular cell adhesion protein 1 OS=Homo sapiens OX=9606 GN=VCAM1 PE=1 SV=1	VCAM1	24	21	20	19	17	0.012697	0	0.150049	0.123132	0.103051	0.0382909	0.0397514	1.32073e-15	0.868382	1	0.033142	0.0363885	0.189173	0.42968	0.39078	1	0.98603	1	0.103657	0.11081	0.344168	0.764858	0.570205	1	FALSE	FALSE	FALSE	FALSE	FALSE	FALSE	FALSE	FALSE	0	0	0	0	423	483	487	714	488
P48163	P48163	>sp|P48163|MAOX_HUMAN NADP-dependent malic enzyme OS=Homo sapiens OX=9606 GN=ME1 PE=1 SV=1	ME1	5	1	1	1	1	0.248636	0	0.200716	0	0.175373	0.212688	0.170359	4.75809e-15	0.465894	1	0.478736	1	0.295831	0.0722303	0.343698	1	0.917436	1	0.652771	1	0.471279	0.185613	0.525548	1	FALSE	FALSE	FALSE	FALSE	FALSE	FALSE	FALSE	FALSE	0	0	0	0	21	20	56	27	21
P02753;Q5VY30	P02753;Q5VY30	>sp|P02753|RET4_HUMAN Retinol-binding protein 4 OS=Homo sapiens OX=9606 GN=RBP4 PE=1 SV=3;>tr|Q5VY30|Q5VY30_HUMAN Isoform of P02753, Retinol-binding protein OS=Homo sapiens OX=9606 GN=RBP4 PE=1 SV=2	RBP4	20	15	16	16	14	0.0351656	4.71832e-17	-0.0505861	-3.70307e-15	-0.228839	-0.158567	-0.147218	-0.135182	0.595761	1	0.519234	1	0.0487599	0.0919928	0.00776424	0.00397669	0.961015	1	0.68651	1	0.133205	0.227292	0.0343756	0.0192829	FALSE	FALSE	FALSE	FALSE	FALSE	FALSE	FALSE	FALSE	0	0	0	0	299	357	406	512	369
P0DJI8	P0DJI8	>sp|P0DJI8|SAA1_HUMAN Serum amyloid A-1 protein OS=Homo sapiens OX=9606 GN=SAA1 PE=1 SV=1	SAA1	10	3	5	2	2	-0.0283926	-5.58466e-24	-0.552485	-0.352017	-0.179219	-7.63176e-16	-0.400906	-0.201575	0.857731	1	0.00861688	0.0109142	0.543747	1	0.015898	0.0593576	0.98603	1	0.0408607	0.0440107	0.705872	1	0.0583059	0.164254	FALSE	FALSE	FALSE	FALSE	FALSE	FALSE	FALSE	FALSE	0	0	0	0	83	113	61	153	131
P30101	P30101	>sp|P30101|PDIA3_HUMAN Protein disulfide-isomerase A3 OS=Homo sapiens OX=9606 GN=PDIA3 PE=1 SV=4	PDIA3	24	13	14	11	9	-0.0252274	-1.38647e-16	0.0224728	0	0.0984239	0.0667202	-0.0350019	-2.76828e-16	0.565436	1	0.532233	1	0.0199609	0.0313801	0.188193	1	0.95049	1	0.697011	1	0.0673924	0.0946869	0.336976	1	FALSE	FALSE	FALSE	FALSE	FALSE	FALSE	FALSE	FALSE	0	0	0	0	252	309	302	463	306
Q9BRA2	Q9BRA2	>sp|Q9BRA2|TXD17_HUMAN Thioredoxin domain-containing protein 17 OS=Homo sapiens OX=9606 GN=TXNDC17 PE=1 SV=1	TXNDC17	4	3	3	4	3	-0.00812404	1.78566e-17	0.159906	0.143226	0.202457	0.153538	0.065861	0.0424581	0.902408	1	0.00872721	0.00524439	0.0196206	0.0237436	0.108704	0.152789	0.986632	1	0.0412629	0.0253897	0.0666333	0.0774463	0.229646	0.334009	FALSE	FALSE	FALSE	FALSE	FALSE	FALSE	FALSE	FALSE	0	0	0	0	73	77	92	107	79
P10153	P10153	>sp|P10153|RNAS2_HUMAN Non-secretory ribonuclease OS=Homo sapiens OX=9606 GN=RNASE2 PE=1 SV=2	RNASE2	3	2	2	2	2	0.0689632	1.06375e-18	0.273606	0.184693	0.122439	1.36857e-05	0.0904778	1.91818e-13	0.625995	1	0.152562	0.195295	0.373227	0.992023	0.328429	0.999999	0.968144	1	0.301749	0.416063	0.549685	1	0.509206	1	FALSE	FALSE	FALSE	FALSE	FALSE	FALSE	FALSE	FALSE	0	0	0	0	43	48	52	74	49
O95467	O95467	>sp|O95467|GNAS3_HUMAN Isoform of Q5JWF2, Neuroendocrine secretory protein 55 OS=Homo sapiens OX=9606 GN=GNAS PE=2 SV=1	GNAS	5	4	3	2	2	-0.0961891	-0.00339543	0.195875	0.169467	-0.135283	-5.93597e-17	-0.119054	-1.47408e-14	0.305642	0.838203	0.0106783	0.00500534	0.357589	1	0.158279	1	0.882151	1	0.0466671	0.0243784	0.535571	1	0.300241	1	FALSE	FALSE	FALSE	FALSE	FALSE	FALSE	FALSE	FALSE	0	0	0	0	72	78	51	130	71
Q9UJJ9	Q9UJJ9	>sp|Q9UJJ9|GNPTG_HUMAN N-acetylglucosamine-1-phosphotransferase subunit gamma OS=Homo sapiens OX=9606 GN=GNPTG PE=1 SV=1	GNPTG	6	4	4	3	3	0.246684	0.110162	-0.14434	-0.0501693	0.111679	0.0866094	0.0230297	-5.77166e-17	0.0266196	0.0973051	0.0937354	0.289933	0.0741568	0.0682054	0.670161	1	0.466578	0.891926	0.213325	0.575241	0.180393	0.178988	0.8085	1	FALSE	FALSE	FALSE	FALSE	FALSE	FALSE	FALSE	FALSE	0	0	0	0	74	86	91	115	77
O15126;O15126-2	O15126;O15126-2	>sp|O15126|SCAM1_HUMAN Secretory carrier-associated membrane protein 1 OS=Homo sapiens OX=9606 GN=SCAMP1 PE=1 SV=2;>sp|O15126-2|SCAM1_HUMAN Isoform of O15126, Isoform 2 of Secretory carrier-associated membrane protein 1 OS=Homo sapiens OX=9606 GN=SCAMP1	SCAMP1	2	1	0	0	0	-0.113777	0							0.588884	1							0.96038	1							FALSE	FALSE							0	0	0	0	10	12	8	16	5
F6SYF8;Q9UBP4	F6SYF8;Q9UBP4	>tr|F6SYF8|F6SYF8_HUMAN Isoform of Q9UBP4, Dickkopf-related protein 3 OS=Homo sapiens OX=9606 GN=DKK3 PE=1 SV=1;>sp|Q9UBP4|DKK3_HUMAN Dickkopf-related protein 3 OS=Homo sapiens OX=9606 GN=DKK3 PE=1 SV=2	DKK3	39	26	27	25	22	-0.0448047	-5.936e-15	0.0736624	0.0559897	0.29586	0.262135	0.0522101	0.00588113	0.549873	1	0.304069	0.261553	1.22163e-05	1.65091e-06	0.235113	0.70128	0.945077	1	0.483461	0.530653	0.000150061	1.84476e-05	0.39689	1	FALSE	FALSE	FALSE	FALSE	TRUE	TRUE	FALSE	FALSE	0	0	0	2	526	607	613	900	586
P10636-2;P10636-6	P10636-2;P10636-6	>sp|P10636-2|TAU_HUMAN Isoform of P10636, Isoform Fetal-tau of Microtubule-associated protein tau OS=Homo sapiens OX=9606 GN=MAPT;>sp|P10636-6|TAU_HUMAN Isoform of P10636, Isoform Tau-D of Microtubule-associated protein tau OS=Homo sapiens OX=9606 GN=MAPT	MAPT	6	3	3	4	3	0.385924	0.347436	0.380321	0.36574	0.678421	0.659118	0.465263	0.454253	0.0233545	0.0133564	0.0101813	0.00344715	5.99358e-09	1.98012e-16	3.69317e-06	3.26435e-07	0.441081	0.307776	0.045731	0.0187678	3.34867e-07	3.11779e-14	9.20108e-05	7.60805e-06	FALSE	FALSE	FALSE	FALSE	TRUE	TRUE	TRUE	TRUE	0	2	0	2	56	51	100	86	53
P35527	P35527	>sp|P35527|K1C9_HUMAN Keratin, type I cytoskeletal 9 OS=Homo sapiens OX=9606 GN=KRT9 PE=1 SV=3	KRT9	43	20	31	20	16	0.00577377	0	-0.00516868	2.04665e-16	0.41376	0.0719594	0.0949192	1.17581e-16	0.980618	1	0.988136	1	0.266555	0.643396	0.672486	1	0.999328	1	0.993667	1	0.440109	1	0.809111	1	FALSE	FALSE	FALSE	FALSE	FALSE	FALSE	FALSE	FALSE	0	0	0	0	384	630	507	653	587
P00338;P00338-3	P00338;P00338-3	>sp|P00338|LDHA_HUMAN L-lactate dehydrogenase A chain OS=Homo sapiens OX=9606 GN=LDHA PE=1 SV=2;>sp|P00338-3|LDHA_HUMAN Isoform of P00338, Isoform 3 of L-lactate dehydrogenase A chain OS=Homo sapiens OX=9606 GN=LDHA	LDHA	18	15	16	13	13	0.347529	0.317876	0.748346	0.735763	0.614712	0.580371	0.514392	0.502167	7.33908e-06	9.85633e-07	3.01958e-08	2.01758e-10	1.51439e-09	5.29669e-13	3.77322e-16	1.89444e-20	0.00203293	0.000225836	2.13624e-05	6.16655e-08	1.74862e-07	3.52841e-11	1.09046e-13	5.47492e-18	TRUE	TRUE	TRUE	TRUE	TRUE	TRUE	TRUE	TRUE	2	2	2	2	312	369	340	512	329
A0A0A0MTH0;Q8N0W4;Q8N0W4-2;Q8NFZ3;Q8NFZ3-2	A0A0A0MTH0;Q8N0W4;Q8N0W4-2;Q8NFZ3;Q8NFZ3-2	>tr|A0A0A0MTH0|A0A0A0MTH0_HUMAN Isoform of Q8N0W4, Neuroligin-4, X-linked OS=Homo sapiens OX=9606 GN=NLGN4X PE=1 SV=1;>sp|Q8N0W4|NLGNX_HUMAN Neuroligin-4, X-linked OS=Homo sapiens OX=9606 GN=NLGN4X PE=1 SV=1;>sp|Q8N0W4-2|NLGNX_HUMAN Isoform of Q8N0W4, Isoform 2 of Neuroligin-4, X-linked OS=Homo sapiens OX=9606 GN=NLGN4X;>sp|Q8NFZ3|NLGNY_HUMAN Neuroligin-4, Y-linked OS=Homo sapiens OX=9606 GN=NLGN…	NLGN4X;NLGN4Y	6	4	4	4	4	0.0101009	1.01258e-16	0.0878135	0.0399625	0.18243	0.145272	0.0285193	0	0.900761	1	0.225256	0.373083	0.132508	0.0965775	0.594339	1	0.986632	1	0.395054	0.696623	0.270962	0.23626	0.754012	1	FALSE	FALSE	FALSE	FALSE	FALSE	FALSE	FALSE	FALSE	0	0	0	0	82	95	96	145	100
P19022	P19022	>sp|P19022|CADH2_HUMAN Cadherin-2 OS=Homo sapiens OX=9606 GN=CDH2 PE=1 SV=4	CDH2	28	22	23	22	21	-0.0107288	-5.34956e-17	0.125489	0.0917487	0.380132	0.358792	0.0940727	0.0742415	0.879584	1	0.0553701	0.0743496	1.31221e-08	4.40765e-13	0.0214244	0.0267454	0.98603	1	0.151239	0.195168	5.82757e-07	3.14061e-11	0.0742404	0.087043	FALSE	FALSE	FALSE	FALSE	TRUE	TRUE	FALSE	FALSE	0	0	0	2	456	519	534	796	534
P02745	P02745	>sp|P02745|C1QA_HUMAN Complement C1q subcomponent subunit A OS=Homo sapiens OX=9606 GN=C1QA PE=1 SV=2	C1QA	7	5	5	4	4	-0.11513	-0.0846	-0.0847611	0	-0.0321912	-2.82126e-16	-0.175371	-0.154446	0.0887407	0.104313	0.322807	1	0.694321	1	0.00157275	0.00229947	0.673457	0.902959	0.504816	1	0.827439	1	0.0106696	0.0123871	FALSE	FALSE	FALSE	FALSE	FALSE	FALSE	FALSE	FALSE	0	0	0	0	85	98	81	144	104
P05546	P05546	>sp|P05546|HEP2_HUMAN Heparin cofactor 2 OS=Homo sapiens OX=9606 GN=SERPIND1 PE=1 SV=3	SERPIND1	50	40	37	36	31	0.0606911	0.015756	-0.166954	-0.135348	-0.0528154	-2.6962e-16	-0.110816	-0.0937349	0.242619	0.521932	0.0115552	0.0228457	0.397006	1	0.00424796	0.00437834	0.842423	1	0.0489128	0.077122	0.574928	1	0.0219383	0.0209494	FALSE	FALSE	FALSE	FALSE	FALSE	FALSE	FALSE	FALSE	0	0	0	0	825	889	919	1375	913
B4DGQ7;P21860;P21860-4	B4DGQ7;P21860;P21860-4	>tr|B4DGQ7|B4DGQ7_HUMAN Isoform of P21860, Receptor tyrosine-protein kinase erbB-3 OS=Homo sapiens OX=9606 GN=ERBB3 PE=1 SV=1;>sp|P21860|ERBB3_HUMAN Receptor tyrosine-protein kinase erbB-3 OS=Homo sapiens OX=9606 GN=ERBB3 PE=1 SV=1;>sp|P21860-4|ERBB3_HUMAN Isoform of P21860, Isoform 4 of Receptor tyrosine-protein kinase erbB-3 OS=Homo sapiens OX=9606 GN=ERBB3	ERBB3	3	1	1	2	1	-0.125706	-7.48157e-17	0.275682	0.212368	0.230551	0.0868972	0.0192513	1.62067e-17	0.277519	1	0.0153243	0.0186366	0.0773783	0.280505	0.801863	1	0.876578	1	0.0592809	0.0662315	0.185976	0.552084	0.903086	1	FALSE	FALSE	FALSE	FALSE	FALSE	FALSE	FALSE	FALSE	0	0	0	0	23	28	43	43	20
Q9UK28	Q9UK28	>sp|Q9UK28|TM59L_HUMAN Transmembrane protein 59-like OS=Homo sapiens OX=9606 GN=TMEM59L PE=2 SV=1	TMEM59L	2	1	1	0	0	-0.228133	-0.0463937	0.135876	0					0.363908	0.624647	0.612001	1					0.904058	1	0.761235	1					FALSE	FALSE	FALSE	FALSE					0	0	0	0	15	19	24	23	12
Q9Y5F6;Q9Y5F6-2	Q9Y5F6;Q9Y5F6-2	>sp|Q9Y5F6|PCDGM_HUMAN Protocadherin gamma-C5 OS=Homo sapiens OX=9606 GN=PCDHGC5 PE=2 SV=1;>sp|Q9Y5F6-2|PCDGM_HUMAN Isoform of Q9Y5F6, Isoform 2 of Protocadherin gamma-C5 OS=Homo sapiens OX=9606 GN=PCDHGC5	PCDHGC5	19	10	9	9	5	-0.160811	-0.128317	0.178596	0.0643051	0.532434	0.511371	0.177768	0.138051	0.0325728	0.0238657	0.0937995	0.349468	4.78999e-06	6.81431e-07	0.0124246	0.0222013	0.481376	0.421967	0.213325	0.666267	6.85642e-05	8.61488e-06	0.0481327	0.0747805	FALSE	FALSE	FALSE	FALSE	TRUE	TRUE	FALSE	FALSE	0	0	0	2	182	236	249	326	221
C9J712;P35080	C9J712;P35080	>tr|C9J712|C9J712_HUMAN Isoform of P35080, Profilin OS=Homo sapiens OX=9606 GN=PFN2 PE=1 SV=1;>sp|P35080|PROF2_HUMAN Profilin-2 OS=Homo sapiens OX=9606 GN=PFN2 PE=1 SV=3	PFN2	6	4	5	5	3	0.250486	0.23135	0.2437	0.174076	0.279075	0.200401	0.200731	0.205039	0.00323298	0.00354564	0.000396084	0.007454	5.86761e-05	0.00115078	0.000494031	0.000991986	0.149256	0.120262	0.0047442	0.032932	0.000534879	0.00593198	0.00413968	0.00617853	FALSE	FALSE	TRUE	FALSE	TRUE	TRUE	TRUE	TRUE	0	2	1	2	81	91	123	122	71
Q5KU26	Q5KU26	>sp|Q5KU26|COL12_HUMAN Collectin-12 OS=Homo sapiens OX=9606 GN=COLEC12 PE=1 SV=3	COLEC12	6	5	5	5	5	-0.132673	-0.103278	0.166476	0.138924	0.251824	0.233094	0.018043	0	0.067109	0.0588744	0.0143339	0.0161301	0.000582361	0.000158229	0.665302	1	0.609482	0.648867	0.0563939	0.0595488	0.00372195	0.00103027	0.806511	1	FALSE	FALSE	FALSE	FALSE	TRUE	TRUE	FALSE	FALSE	0	0	0	2	109	121	133	184	125
O94919	O94919	>sp|O94919|ENDD1_HUMAN Endonuclease domain-containing 1 protein OS=Homo sapiens OX=9606 GN=ENDOD1 PE=1 SV=2	ENDOD1	17	12	12	12	10	-0.0938363	-0.0578101	0.0436877	6.93755e-16	0.243241	0.222875	-0.00837605	0	0.147264	0.229403	0.459939	1	0.000764247	0.000312359	0.82316	1	0.760104	1	0.641482	1	0.00474436	0.00184015	0.916334	1	FALSE	FALSE	FALSE	FALSE	TRUE	TRUE	FALSE	FALSE	0	0	0	2	268	289	307	469	312
O00451	O00451	>sp|O00451|GFRA2_HUMAN GDNF family receptor alpha-2 OS=Homo sapiens OX=9606 GN=GFRA2 PE=1 SV=2	GFRA2	5	2	3	1	1	0.0549134	-2.91026e-16	0.12788	1.03186e-16	0.909035	0.869821	0.308246	0.259714	0.744397	1	0.238089	1	2.84727e-07	4.10561e-08	0.00111204	0.00169893	0.975518	1	0.40826	1	6.77761e-06	7.18275e-07	0.00832587	0.00966514	FALSE	FALSE	FALSE	FALSE	TRUE	TRUE	TRUE	TRUE	0	2	0	2	58	67	50	104	58
O43852;O43852-3;O43852-5	O43852;O43852-3;O43852-5	>sp|O43852|CALU_HUMAN Calumenin OS=Homo sapiens OX=9606 GN=CALU PE=1 SV=2;>sp|O43852-3|CALU_HUMAN Isoform of O43852, Isoform 3 of Calumenin OS=Homo sapiens OX=9606 GN=CALU;>sp|O43852-5|CALU_HUMAN Isoform of O43852, Isoform 5 of Calumenin OS=Homo sapiens OX=9606 GN=CALU	CALU	4	3	2	3	2	-0.0113076	0	-0.00883496	0	0.186541	0.148776	-0.00336	5.41215e-17	0.859034	1	0.894775	1	0.0234574	0.0229775	0.951213	1	0.98603	1	0.943188	1	0.0763286	0.0755162	0.981889	1	FALSE	FALSE	FALSE	FALSE	FALSE	FALSE	FALSE	FALSE	0	0	0	0	51	65	62	93	53
Q6P4E1;Q6P4E1-4;Q6P4E1-5	Q6P4E1;Q6P4E1-4;Q6P4E1-5	>sp|Q6P4E1|CASC4_HUMAN Protein CASC4 OS=Homo sapiens OX=9606 GN=CASC4 PE=1 SV=1;>sp|Q6P4E1-4|CASC4_HUMAN Isoform of Q6P4E1, Isoform 4 of Protein CASC4 OS=Homo sapiens OX=9606 GN=CASC4;>sp|Q6P4E1-5|CASC4_HUMAN Isoform of Q6P4E1, Isoform 5 of Protein CASC4 OS=Homo sapiens OX=9606 GN=CASC4	CASC4	8	3	4	3	2	-0.077232	-1.10058e-18	-0.0200335	-2.13584e-20	0.398776	0.354567	0.105011	9.02942e-17	0.299061	1	0.704312	1	3.73559e-05	7.66118e-07	0.0799401	1	0.882151	1	0.831901	1	0.000371842	9.47798e-06	0.185415	1	FALSE	FALSE	FALSE	FALSE	TRUE	TRUE	FALSE	FALSE	0	0	0	2	57	81	81	119	76
Q96MU8;Q96MU8-2;Q96MU8-3	Q96MU8;Q96MU8-2;Q96MU8-3	>sp|Q96MU8|KREM1_HUMAN Kremen protein 1 OS=Homo sapiens OX=9606 GN=KREMEN1 PE=1 SV=3;>sp|Q96MU8-2|KREM1_HUMAN Isoform of Q96MU8, Isoform 2 of Kremen protein 1 OS=Homo sapiens OX=9606 GN=KREMEN1;>sp|Q96MU8-3|KREM1_HUMAN Isoform of Q96MU8, Isoform 3 of Kremen protein 1 OS=Homo sapiens OX=9606 GN=KREMEN1	KREMEN1	4	2	2	2	2	-0.108908	-0.0938732	-0.116954	-0.103771	-0.200041	-0.0555603	-0.196372	-0.120858	0.155898	0.0729299	0.0138778	0.00399811	0.175388	0.47464	0.000503458	0.0520402	0.762359	0.762323	0.0554085	0.0205237	0.328047	0.826208	0.00418102	0.149203	FALSE	FALSE	FALSE	FALSE	FALSE	FALSE	TRUE	FALSE	0	1	0	0	34	37	36	62	35
P07686	P07686	>sp|P07686|HEXB_HUMAN Beta-hexosaminidase subunit beta OS=Homo sapiens OX=9606 GN=HEXB PE=1 SV=3	HEXB	15	11	12	13	10	-0.0310865	6.92497e-17	-0.165181	-0.209585	-0.0873061	-0.0764923	-0.140697	-0.173288	0.655304	1	0.02914	0.00106262	0.262065	0.19338	0.00322699	2.18311e-05	0.968144	1	0.0943034	0.00776319	0.435251	0.415037	0.0177301	0.000280645	FALSE	FALSE	FALSE	TRUE	FALSE	FALSE	FALSE	TRUE	0	1	1	0	221	269	297	377	287
F8W703;Q9HCK4;Q9HCK4-2;Q9HCK4-3;R4GMM8	F8W703;Q9HCK4;Q9HCK4-2;Q9HCK4-3;R4GMM8	>tr|F8W703|F8W703_HUMAN Isoform of Q9HCK4, Roundabout homolog 2 OS=Homo sapiens OX=9606 GN=ROBO2 PE=1 SV=1;>sp|Q9HCK4|ROBO2_HUMAN Roundabout homolog 2 OS=Homo sapiens OX=9606 GN=ROBO2 PE=1 SV=2;>sp|Q9HCK4-2|ROBO2_HUMAN Isoform of Q9HCK4, Isoform 2 of Roundabout homolog 2 OS=Homo sapiens OX=9606 GN=ROBO2;>sp|Q9HCK4-3|ROBO2_HUMAN Isoform of Q9HCK4, Isoform 3 of Roundabout homolog 2 OS=Homo sapiens …	ROBO2	7	3	4	3	2	-0.121999	-0.0366053	-0.006547	0	0.411497	0.388707	-0.00295489	-1.95003e-16	0.0726708	0.452405	0.931469	1	1.25666e-05	3.90112e-06	0.951312	1	0.631776	1	0.95975	1	0.000152332	3.92834e-05	0.981889	1	FALSE	FALSE	FALSE	FALSE	TRUE	TRUE	FALSE	FALSE	0	0	0	2	67	94	84	131	85
P01717	P01717	>sp|P01717|LV325_HUMAN Immunoglobulin lambda variable 3-25 OS=Homo sapiens OX=9606 GN=IGLV3-25 PE=1 SV=2	IGLV3-25	4	4	4	4	4	0.294822	0.169646	-0.336547	-0.188963	-0.202686	-3.3977e-15	-0.119799	-0.0550771	0.109729	0.208235	0.148649	0.266295	0.313798	1	0.347225	0.448074	0.717849	1	0.298591	0.537577	0.488833	1	0.529262	0.793465	FALSE	FALSE	FALSE	FALSE	FALSE	FALSE	FALSE	FALSE	0	0	0	0	80	95	85	126	100
P54289-2;P54289-3	P54289-2;P54289-3	>sp|P54289-2|CA2D1_HUMAN Isoform of P54289, Isoform 2 of Voltage-dependent calcium channel subunit alpha-2/delta-1 OS=Homo sapiens OX=9606 GN=CACNA2D1;>sp|P54289-3|CA2D1_HUMAN Isoform of P54289, Isoform 3 of Voltage-dependent calcium channel subunit alpha-2/delta-1 OS=Homo sapiens OX=9606 GN=CACNA2D1	CACNA2D1	2	2	2	2	2	-0.263437	-4.29452e-16	-0.147063	-0.0532359	0.69602	0.678485	0.0125496	2.53771e-16	0.336513	1	0.214328	0.986251	9.00818e-08	0.930674	0.914871	1	0.882151	1	0.381263	1	2.47654e-06	1	0.963549	1	FALSE	FALSE	FALSE	FALSE	TRUE	FALSE	FALSE	FALSE	0	0	0	1	39	48	52	71	50
P06310	P06310	>sp|P06310|KV230_HUMAN Immunoglobulin kappa variable 2-30 OS=Homo sapiens OX=9606 GN=IGKV2-30 PE=3 SV=2	IGKV2-30	4	2	2	2	2	-0.187529	-0.0288871	-0.63844	-0.598996	-0.222137	-0.286299	-0.41614	-0.466559	0.265926	0.625633	0.000746142	0.000603902	0.328888	0.0501198	0.000276209	3.76042e-07	0.861537	1	0.00740191	0.00489063	0.504786	0.139787	0.00262581	8.23305e-06	FALSE	FALSE	TRUE	TRUE	FALSE	FALSE	TRUE	TRUE	0	2	2	0	45	53	65	75	55
Q96AQ6;Q96AQ6-2	Q96AQ6;Q96AQ6-2	>sp|Q96AQ6|PBIP1_HUMAN Pre-B-cell leukemia transcription factor-interacting protein 1 OS=Homo sapiens OX=9606 GN=PBXIP1 PE=1 SV=1;>sp|Q96AQ6-2|PBIP1_HUMAN Isoform of Q96AQ6, Isoform 2 of Pre-B-cell leukemia transcription factor-interacting protein 1 OS=Homo sapiens OX=9606 GN=PBXIP1	PBXIP1	6	2	2	2	1	0.0453099	5.01162e-20	0.362116	0.352628	0.0088751	1.69327e-15	0.153276	0.150462	0.615158	1	2.16026e-05	3.77263e-09	0.949092	1	0.0732765	0.0143165	0.968144	1	0.00059039	3.56071e-07	0.980219	1	0.175781	0.0536592	FALSE	FALSE	TRUE	TRUE	FALSE	FALSE	FALSE	FALSE	0	0	2	0	47	63	61	77	51
Q9BQ16	Q9BQ16	>sp|Q9BQ16|TICN3_HUMAN Testican-3 OS=Homo sapiens OX=9606 GN=SPOCK3 PE=1 SV=2	SPOCK3	10	8	8	8	8	0.0293945	4.726e-16	-0.101395	-0.0622467	0.0629147	1.60157e-16	-0.0531844	-0.00786836	0.507151	1	0.0638381	0.105824	0.233157	1	0.0999389	0.627637	0.932733	1	0.167251	0.256548	0.400225	1	0.218465	1	FALSE	FALSE	FALSE	FALSE	FALSE	FALSE	FALSE	FALSE	0	0	0	0	152	187	180	271	193
P07737	P07737	>sp|P07737|PROF1_HUMAN Profilin-1 OS=Homo sapiens OX=9606 GN=PFN1 PE=1 SV=2	PFN1	10	8	9	9	8	0.0129001	2.80128e-16	0.0764035	2.54244e-16	0.168329	0.089524	0.0181529	3.53592e-17	0.845235	1	0.316494	1	0.103117	0.227531	0.692952	1	0.98603	1	0.497831	1	0.226361	0.470268	0.822765	1	FALSE	FALSE	FALSE	FALSE	FALSE	FALSE	FALSE	FALSE	0	0	0	0	157	208	199	280	189
A0A075B6K5	A0A075B6K5	>sp|A0A075B6K5|LV39_HUMAN Immunoglobulin lambda variable 3-9 OS=Homo sapiens OX=9606 GN=IGLV3-9 PE=3 SV=1	IGLV3-9	14	12	12	12	12	0.149708	0.0169676	-0.414154	-0.311388	-0.333099	-0.241095	-0.259371	-0.213207	0.353904	0.736039	0.0594368	0.0967605	0.0580291	0.0997099	0.0229154	0.033325	0.901198	1	0.159544	0.238873	0.150684	0.241535	0.0775186	0.103516	FALSE	FALSE	FALSE	FALSE	FALSE	FALSE	FALSE	FALSE	0	0	0	0	235	264	286	382	286
Q15459;Q15459-2	Q15459;Q15459-2	>sp|Q15459|SF3A1_HUMAN Splicing factor 3A subunit 1 OS=Homo sapiens OX=9606 GN=SF3A1 PE=1 SV=1;>sp|Q15459-2|SF3A1_HUMAN Isoform of Q15459, Isoform 2 of Splicing factor 3A subunit 1 OS=Homo sapiens OX=9606 GN=SF3A1	SF3A1	6	3	3	1	1	0.0896296	0	0.115936	0.0118915	0.180052	0.0902449	0.126391	0.114234	0.524464	1	0.241295	0.721519	0.272479	0.379241	0.12833	0.0745182	0.942073	1	0.411142	1	0.44564	0.69434	0.258269	0.193667	FALSE	FALSE	FALSE	FALSE	FALSE	FALSE	FALSE	FALSE	0	0	0	0	57	66	48	100	60
Q14CZ8	Q14CZ8	>sp|Q14CZ8|HECAM_HUMAN Hepatocyte cell adhesion molecule OS=Homo sapiens OX=9606 GN=HEPACAM PE=1 SV=1	HEPACAM	6	2	2	2	2	0.0650074	1.12614e-16	0.474522	0.261424	-0.205607	-9.99619e-17	0.0696936	0.0299128	0.70031	1	0.00952104	0.0237402	0.413823	1	0.558343	0.577728	0.971909	1	0.043281	0.0791504	0.590612	1	0.726851	0.975253	FALSE	FALSE	FALSE	FALSE	FALSE	FALSE	FALSE	FALSE	0	0	0	0	43	44	71	74	43
Q9Y279;Q9Y279-2	Q9Y279;Q9Y279-2	>sp|Q9Y279|VSIG4_HUMAN V-set and immunoglobulin domain-containing protein 4 OS=Homo sapiens OX=9606 GN=VSIG4 PE=1 SV=1;>sp|Q9Y279-2|VSIG4_HUMAN Isoform of Q9Y279, Isoform 2 of V-set and immunoglobulin domain-containing protein 4 OS=Homo sapiens OX=9606 GN=VSIG4	VSIG4	7	6	6	6	5	0.185914	0.0987111	0.10712	0.0359611	0.0893015	0	0.101117	0.0737772	0.0444836	0.12209	0.257595	0.479349	0.448174	1	0.130219	0.13135	0.528083	0.98624	0.432607	0.848968	0.620847	1	0.259899	0.296101	FALSE	FALSE	FALSE	FALSE	FALSE	FALSE	FALSE	FALSE	0	0	0	0	121	137	163	194	132
H0YDE5	H0YDE5	>tr|H0YDE5|H0YDE5_HUMAN Isoform of Q6ZVL6, UPF0606 protein KIAA1549L (Fragment) OS=Homo sapiens OX=9606 GN=KIAA1549L PE=1 SV=1	KIAA1549L	3	3	3	2	2	-0.0440508	0	0.120038	1.31934e-17	0.703487	0.696964	0.207592	0.165201	0.808192	1	0.466397	1	7.94402e-08	4.23888e-06	0.0186304	0.0289913	0.98603	1	0.642936	1	2.35568e-06	4.19528e-05	0.0663076	0.0922741	FALSE	FALSE	FALSE	FALSE	TRUE	TRUE	FALSE	FALSE	0	0	0	2	54	65	59	88	61
B4DHN5;E9PBU7;G5EA09;O00560;O00560-2	B4DHN5;E9PBU7;G5EA09;O00560;O00560-2	>tr|B4DHN5|B4DHN5_HUMAN Isoform of O00560, Syntenin-1 OS=Homo sapiens OX=9606 GN=SDCBP PE=1 SV=1;>tr|E9PBU7|E9PBU7_HUMAN Isoform of O00560, Syntenin-1 OS=Homo sapiens OX=9606 GN=SDCBP PE=1 SV=1;>tr|G5EA09|G5EA09_HUMAN Isoform of O00560, Syndecan binding protein (Syntenin), isoform CRA_a OS=Homo sapiens OX=9606 GN=SDCBP PE=1 SV=1;>sp|O00560|SDCB1_HUMAN Syntenin-1 OS=Homo sapiens OX=9606 GN=SDCBP P…	SDCBP	6	1	1	5	1	0.174701	0	-0.370615	-0.365165	-0.138697	-1.07641e-16	-0.21044	-0.256519	0.387719	1	0.000411228	2.38856e-05	0.342567	1	0.0556483	0.00249478	0.905272	1	0.00478385	0.000344848	0.519095	1	0.144886	0.0132535	FALSE	FALSE	TRUE	TRUE	FALSE	FALSE	FALSE	FALSE	0	0	2	0	33	39	91	55	35
P01834	P01834	>sp|P01834|IGKC_HUMAN Immunoglobulin kappa constant OS=Homo sapiens OX=9606 GN=IGKC PE=1 SV=2	IGKC	38	35	37	38	35	0.0149496	1.72365e-17	-0.528436	-0.456549	-0.331228	-0.29187	-0.319216	-0.301436	0.903615	1	0.000632406	0.000595604	0.00776639	0.00801752	0.000133761	6.49989e-05	0.986632	1	0.00647216	0.0048641	0.0319511	0.0312756	0.00150501	0.000649443	FALSE	FALSE	TRUE	TRUE	FALSE	FALSE	TRUE	TRUE	0	2	2	0	737	846	970	1277	899
Q6ZVL6	Q6ZVL6	>sp|Q6ZVL6|K154L_HUMAN UPF0606 protein KIAA1549L OS=Homo sapiens OX=9606 GN=KIAA1549L PE=2 SV=2	KIAA1549L	10	7	6	6	5	0.0710974	1.49902e-15	-0.100317	-0.0356106	0.541076	0.494488	0.118668	0.0689557	0.501596	1	0.259264	0.462823	8.12118e-07	4.84253e-08	0.0765543	0.137442	0.932733	1	0.434886	0.825121	1.67451e-05	8.30423e-07	0.181049	0.306961	FALSE	FALSE	FALSE	FALSE	TRUE	TRUE	FALSE	FALSE	0	0	0	2	122	133	168	215	129
G3XAP6;P49747;P49747-2	G3XAP6;P49747;P49747-2	>tr|G3XAP6|G3XAP6_HUMAN Isoform of P49747, Cartilage oligomeric matrix protein OS=Homo sapiens OX=9606 GN=COMP PE=1 SV=1;>sp|P49747|COMP_HUMAN Cartilage oligomeric matrix protein OS=Homo sapiens OX=9606 GN=COMP PE=1 SV=2;>sp|P49747-2|COMP_HUMAN Isoform of P49747, Isoform 2 of Cartilage oligomeric matrix protein OS=Homo sapiens OX=9606 GN=COMP	COMP	9	4	4	3	3	-0.0551293	-6.62089e-16	0.580193	0.358948	0.121022	3.06479e-16	0.211991	0.112412	0.602756	1	0.0074388	0.000761365	0.43217	1	0.0535415	0.133625	0.965829	1	0.03634	0.00584949	0.609047	1	0.141699	0.299825	FALSE	FALSE	FALSE	TRUE	FALSE	FALSE	FALSE	FALSE	0	0	1	0	70	105	89	113	77
E7END6;P04070;P04070-2	E7END6;P04070;P04070-2	>tr|E7END6|E7END6_HUMAN Isoform of P04070, Vitamin K-dependent protein C OS=Homo sapiens OX=9606 GN=PROC PE=1 SV=1;>sp|P04070|PROC_HUMAN Vitamin K-dependent protein C OS=Homo sapiens OX=9606 GN=PROC PE=1 SV=1;>sp|P04070-2|PROC_HUMAN Isoform of P04070, Isoform 2 of Vitamin K-dependent protein C OS=Homo sapiens OX=9606 GN=PROC	PROC	7	6	6	6	6	0.0469705	9.26722e-17	-0.162534	-0.151972	0.0806036	9.42728e-17	-0.0801595	-0.0524638	0.58954	1	0.0221058	0.0126924	0.415785	1	0.114136	0.163709	0.96038	1	0.0770368	0.0499357	0.591248	1	0.236624	0.352548	FALSE	FALSE	FALSE	FALSE	FALSE	FALSE	FALSE	FALSE	0	0	0	0	129	144	153	219	149
A0A0G2JRN3	A0A0G2JRN3	>tr|A0A0G2JRN3|A0A0G2JRN3_HUMAN Isoform of P01009, Alpha-1-antitrypsin OS=Homo sapiens OX=9606 GN=SERPINA1 PE=1 SV=1	SERPINA1	5	2	0	3	0	-0.488713	-5.7228e-15			-0.190441	-2.83391e-15			0.635348	1			0.836296	1			0.968144	1			0.916233	1			FALSE	FALSE			FALSE	FALSE			0	0	0	0	30	16	60	51	43
P01859	P01859	>sp|P01859|IGHG2_HUMAN Immunoglobulin heavy constant gamma 2 OS=Homo sapiens OX=9606 GN=IGHG2 PE=1 SV=2	IGHG2	37	29	28	34	27	0.0281086	1.07335e-15	-0.455602	-0.441197	-0.392611	-0.331728	-0.328515	-0.316825	0.836823	1	0.00250455	0.0010062	0.00512988	0.00793452	0.000191251	7.90012e-05	0.98603	1	0.0165978	0.00742934	0.0225506	0.0310216	0.00191915	0.000741277	FALSE	FALSE	FALSE	TRUE	FALSE	FALSE	TRUE	TRUE	0	2	1	0	619	644	843	1048	683
Q969P0;Q969P0-3	Q969P0;Q969P0-3	>sp|Q969P0|IGSF8_HUMAN Immunoglobulin superfamily member 8 OS=Homo sapiens OX=9606 GN=IGSF8 PE=1 SV=1;>sp|Q969P0-3|IGSF8_HUMAN Isoform of Q969P0, Isoform 3 of Immunoglobulin superfamily member 8 OS=Homo sapiens OX=9606 GN=IGSF8	IGSF8	17	13	13	15	12	0.00943144	0	0.149615	0.128628	0.167497	0.138041	0.0312052	0.0258708	0.878119	1	0.0320536	0.0271848	0.00691046	0.00205998	0.447224	0.307918	0.98603	1	0.10134	0.0873912	0.0288407	0.00999409	0.62276	0.584397	FALSE	FALSE	FALSE	FALSE	FALSE	TRUE	FALSE	FALSE	0	0	0	1	259	301	360	464	303
A0A0C4DH29	A0A0C4DH29	>sp|A0A0C4DH29|HV103_HUMAN Immunoglobulin heavy variable 1-3 OS=Homo sapiens OX=9606 GN=IGHV1-3 PE=3 SV=1	IGHV1-3	3	1	1	1	1	0.643105	0	-0.416199	-0.275109	0.411694	0	0.154806	-0.21222	0.153904	1	0.0735874	0.10116	0.44715	1	0.549345	0.103365	0.762359	1	0.179744	0.24672	0.620068	1	0.719677	0.24668	FALSE	FALSE	FALSE	FALSE	FALSE	FALSE	FALSE	FALSE	0	0	0	0	18	18	10	33	19
O14672	O14672	>sp|O14672|ADA10_HUMAN Disintegrin and metalloproteinase domain-containing protein 10 OS=Homo sapiens OX=9606 GN=ADAM10 PE=1 SV=1	ADAM10	10	8	8	8	8	-0.0343582	-7.14945e-15	-0.0348798	-3.62267e-17	-0.00488686	0	-0.0885024	-0.0642778	0.536328	1	0.33724	1	0.926314	1	0.00498547	0.0117265	0.942073	1	0.521835	1	0.969225	1	0.024756	0.0456733	FALSE	FALSE	FALSE	FALSE	FALSE	FALSE	FALSE	FALSE	0	0	0	0	165	180	178	282	186
B4E3Q4;Q9NZK5	B4E3Q4;Q9NZK5	>tr|B4E3Q4|B4E3Q4_HUMAN Isoform of Q9NZK5, Adenosine deaminase 2 OS=Homo sapiens OX=9606 GN=ADA2 PE=1 SV=1;>sp|Q9NZK5|ADA2_HUMAN Adenosine deaminase 2 OS=Homo sapiens OX=9606 GN=ADA2 PE=1 SV=2	ADA2	16	10	10	10	7	-0.111767	-0.067615	-0.0318925	-2.44431e-17	0.00476559	0	-0.102184	-0.0848899	0.158913	0.223298	0.585116	1	0.961835	1	0.0587847	0.0494516	0.762359	1	0.738589	1	0.985403	1	0.150241	0.143202	FALSE	FALSE	FALSE	FALSE	FALSE	FALSE	FALSE	FALSE	0	0	0	0	187	219	245	315	215
Q9UKM7	Q9UKM7	>sp|Q9UKM7|MA1B1_HUMAN Endoplasmic reticulum mannosyl-oligosaccharide 1,2-alpha-mannosidase OS=Homo sapiens OX=9606 GN=MAN1B1 PE=1 SV=2	MAN1B1	15	9	7	7	5	0.019709	0	0.437119	0.373173	0.150661	0.0901718	0.129608	0.0631174	0.7139	1	5.58842e-07	2.39776e-09	0.0656692	0.134546	0.0114114	0.0906728	0.975518	1	5.73379e-05	2.43125e-07	0.163751	0.312654	0.0454256	0.223665	FALSE	FALSE	TRUE	TRUE	FALSE	FALSE	FALSE	FALSE	0	0	2	0	181	189	194	277	149
O75711	O75711	>sp|O75711|SCRG1_HUMAN Scrapie-responsive protein 1 OS=Homo sapiens OX=9606 GN=SCRG1 PE=1 SV=1	SCRG1	3	1	1	1	1	0.123492	2.75305e-17	0.207472	0.1397	0.0998405	6.82678e-19	0.071156	2.51798e-17	0.467792	1	0.201621	0.216572	0.342367	1	0.400563	1	0.918289	1	0.363863	0.453623	0.519095	1	0.578375	1	FALSE	FALSE	FALSE	FALSE	FALSE	FALSE	FALSE	FALSE	0	0	0	0	25	43	26	54	30
P55957;P55957-2	P55957;P55957-2	>sp|P55957|BID_HUMAN BH3-interacting domain death agonist OS=Homo sapiens OX=9606 GN=BID PE=1 SV=1;>sp|P55957-2|BID_HUMAN Isoform of P55957, Isoform 2 of BH3-interacting domain death agonist OS=Homo sapiens OX=9606 GN=BID	BID	3	1	1	1	1	-0.231	-0.0891751	0.191744	0.159885	-0.0735915	0	-0.0900901	0	0.10957	0.31068	0.0886228	0.0832144	0.617282	1	0.296547	1	0.717849	1	0.206787	0.211902	0.765855	1	0.473492	1	FALSE	FALSE	FALSE	FALSE	FALSE	FALSE	FALSE	FALSE	0	0	0	0	21	28	42	45	24
E9PG71;P54764	E9PG71;P54764	>tr|E9PG71|E9PG71_HUMAN Isoform of P54764, Ephrin type-A receptor 4 OS=Homo sapiens OX=9606 GN=EPHA4 PE=1 SV=1;>sp|P54764|EPHA4_HUMAN Ephrin type-A receptor 4 OS=Homo sapiens OX=9606 GN=EPHA4 PE=1 SV=1	EPHA4	12	10	10	11	10	0.0285034	0	-0.234198	-0.234877	0.544955	0.539754	0.0369989	0	0.760262	1	0.0203653	0.0101301	1.30622e-06	2.51308e-08	0.558861	1	0.975518	1	0.073506	0.0414133	2.38144e-05	4.53402e-07	0.726871	1	FALSE	FALSE	FALSE	FALSE	TRUE	TRUE	FALSE	FALSE	0	0	0	2	186	220	278	308	218
A6NNI4;G8JLH6;P21926	A6NNI4;G8JLH6;P21926	>tr|A6NNI4|A6NNI4_HUMAN Isoform of P21926, Tetraspanin OS=Homo sapiens OX=9606 GN=CD9 PE=1 SV=1;>tr|G8JLH6|G8JLH6_HUMAN Isoform of P21926, Tetraspanin (Fragment) OS=Homo sapiens OX=9606 GN=CD9 PE=1 SV=1;>sp|P21926|CD9_HUMAN CD9 antigen OS=Homo sapiens OX=9606 GN=CD9 PE=1 SV=4	CD9	2	1	1	1	1	0.0380805	0	-0.626734	-0.579621	-0.395763	-0.258542	-0.383771	-0.326463	0.835113	1	2.53691e-05	6.76957e-06	0.0351162	0.0344313	0.000245947	6.42543e-05	0.98603	1	0.00065114	0.00013683	0.105176	0.10229	0.00238519	0.000649443	FALSE	FALSE	TRUE	TRUE	FALSE	FALSE	TRUE	TRUE	0	2	2	0	22	27	26	41	25
P29622	P29622	>sp|P29622|KAIN_HUMAN Kallistatin OS=Homo sapiens OX=9606 GN=SERPINA4 PE=1 SV=3	SERPINA4	35	27	28	28	25	0.0867657	4.05658e-16	-0.105578	-0.00677159	-0.288433	-0.256418	-0.166304	-0.131745	0.422693	1	0.281279	0.787853	0.00645031	0.00737627	0.0112033	0.0203119	0.908879	1	0.458958	1	0.0272486	0.0291018	0.0448441	0.070217	FALSE	FALSE	FALSE	FALSE	FALSE	FALSE	FALSE	FALSE	0	0	0	0	577	660	714	977	674
A0A1B0GUU9;P01871;P01871-2	A0A1B0GUU9;P01871;P01871-2	>tr|A0A1B0GUU9|A0A1B0GUU9_HUMAN Isoform of P01871, Immunoglobulin heavy constant mu (Fragment) OS=Homo sapiens OX=9606 GN=IGHM PE=1 SV=1;>sp|P01871|IGHM_HUMAN Immunoglobulin heavy constant mu OS=Homo sapiens OX=9606 GN=IGHM PE=1 SV=4;>sp|P01871-2|IGHM_HUMAN Isoform of P01871, Isoform 2 of Immunoglobulin heavy constant mu OS=Homo sapiens OX=9606 GN=IGHM	IGHM	23	16	15	15	12	-0.122121	-1.09991e-15	-0.832952	-0.709952	-0.0438928	-8.0275e-16	-0.404939	-0.310549	0.557163	1	0.00145785	0.00221624	0.877743	1	0.00962185	0.0260378	0.946151	1	0.0113881	0.0132728	0.939006	1	0.0403002	0.0853167	FALSE	FALSE	FALSE	FALSE	FALSE	FALSE	FALSE	FALSE	0	0	0	0	295	333	352	526	346
O95206;O95206-2	O95206;O95206-2	>sp|O95206|PCDH8_HUMAN Protocadherin-8 OS=Homo sapiens OX=9606 GN=PCDH8 PE=2 SV=2;>sp|O95206-2|PCDH8_HUMAN Isoform of O95206, Isoform 2 of Protocadherin-8 OS=Homo sapiens OX=9606 GN=PCDH8	PCDH8	14	4	4	5	4	-0.141846	-0.0281136	0.422746	0.36366	0.60046	0.570642	0.244209	0.231143	0.169935	0.551437	0.00261938	0.00371985	8.88818e-09	6.16274e-12	0.000711786	0.000280639	0.769741	1	0.0170788	0.0197213	4.39838e-07	3.13937e-10	0.00574598	0.00218024	FALSE	FALSE	FALSE	FALSE	TRUE	TRUE	TRUE	TRUE	0	2	0	2	89	109	204	164	102
Q86SF2	Q86SF2	>sp|Q86SF2|GALT7_HUMAN N-acetylgalactosaminyltransferase 7 OS=Homo sapiens OX=9606 GN=GALNT7 PE=1 SV=1	GALNT7	17	8	9	13	6	-0.0560596	-3.09486e-16	-0.0728726	-0.0276387	0.181098	0.146275	-0.00695186	-3.18518e-17	0.350912	1	0.155532	0.327348	0.014615	0.0129303	0.873396	1	0.901198	1	0.305688	0.631649	0.0544752	0.045892	0.94043	1	FALSE	FALSE	FALSE	FALSE	FALSE	FALSE	FALSE	FALSE	0	0	0	0	162	206	296	286	205
P15509;P15509-2;P15509-3;P15509-5;P15509-7;P15509-8	P15509;P15509-2;P15509-3;P15509-5;P15509-7;P15509-8	>sp|P15509|CSF2R_HUMAN Granulocyte-macrophage colony-stimulating factor receptor subunit alpha OS=Homo sapiens OX=9606 GN=CSF2RA PE=1 SV=1;>sp|P15509-2|CSF2R_HUMAN Isoform of P15509, Isoform 2 of Granulocyte-macrophage colony-stimulating factor receptor subunit alpha OS=Homo sapiens OX=9606 GN=CSF2RA;>sp|P15509-3|CSF2R_HUMAN Isoform of P15509, Isoform 3 of Granulocyte-macrophage colony-stimulatin…	CSF2RA	5	4	3	4	3	-0.0126661	0	-0.147764	-2.99689e-15	-0.208414	-0.197872	-0.158731	-0.155631	0.89974	1	0.234029	1	0.015737	0.0113703	0.0477736	0.035044	0.986632	1	0.40487	1	0.0569077	0.0415472	0.130005	0.107513	FALSE	FALSE	FALSE	FALSE	FALSE	FALSE	FALSE	FALSE	0	0	0	0	65	71	75	107	67
H3BT17;Q8N729	H3BT17;Q8N729	>tr|H3BT17|H3BT17_HUMAN Isoform of Q8N729, Neuropeptide W OS=Homo sapiens OX=9606 GN=NPW PE=1 SV=1;>sp|Q8N729|NPW_HUMAN Neuropeptide W OS=Homo sapiens OX=9606 GN=NPW PE=1 SV=2	NPW	1	1	1	0	0	0.268246	2.82666e-17	-0.281739	0					0.355512	1	0.383976	1					0.901198	1	0.570146	1					FALSE	FALSE	FALSE	FALSE					0	0	0	0	10	9	1	16	9
C9JIZ6;P07602;P07602-2;P07602-3	C9JIZ6;P07602;P07602-2;P07602-3	>tr|C9JIZ6|C9JIZ6_HUMAN Isoform of P07602, Prosaposin OS=Homo sapiens OX=9606 GN=PSAP PE=1 SV=2;>sp|P07602|SAP_HUMAN Prosaposin OS=Homo sapiens OX=9606 GN=PSAP PE=1 SV=2;>sp|P07602-2|SAP_HUMAN Isoform of P07602, Isoform Sap-mu-6 of Prosaposin OS=Homo sapiens OX=9606 GN=PSAP;>sp|P07602-3|SAP_HUMAN Isoform of P07602, Isoform Sap-mu-9 of Prosaposin OS=Homo sapiens OX=9606 GN=PSAP	PSAP	19	15	15	10	9	0.0200612	3.50005e-17	-0.146073	-0.112475	0.029804	0	-0.110694	-0.0634957	0.749924	1	0.00926788	0.00743566	0.727562	1	0.0120891	0.0602357	0.975518	1	0.0428245	0.032932	0.848434	1	0.0474694	0.165162	FALSE	FALSE	FALSE	FALSE	FALSE	FALSE	FALSE	FALSE	0	0	0	0	289	319	289	528	319
P33151	P33151	>sp|P33151|CADH5_HUMAN Cadherin-5 OS=Homo sapiens OX=9606 GN=CDH5 PE=1 SV=5	CDH5	19	9	10	15	9	-0.0813666	-0.0491259	-0.0805434	-0.114329	-0.0292536	-1.26508e-16	-0.106454	-0.0918258	0.187128	0.213492	0.097445	0.001522	0.637569	1	0.0164084	0.00566642	0.791052	1	0.219139	0.0101782	0.784419	1	0.0597232	0.0254252	FALSE	FALSE	FALSE	FALSE	FALSE	FALSE	FALSE	FALSE	0	0	0	0	198	246	363	372	268
P61769	P61769	>sp|P61769|B2MG_HUMAN Beta-2-microglobulin OS=Homo sapiens OX=9606 GN=B2M PE=1 SV=1	B2M	15	12	12	11	11	-0.000790062	2.00368e-17	0.0816854	0.0250356	0.0755857	0	-0.00711704	-4.28957e-16	0.990626	1	0.168051	0.440756	0.367533	1	0.866358	1	0.999328	1	0.320825	0.791012	0.544074	1	0.938241	1	FALSE	FALSE	FALSE	FALSE	FALSE	FALSE	FALSE	FALSE	0	0	0	0	248	278	279	420	279
O43827	O43827	>sp|O43827|ANGL7_HUMAN Angiopoietin-related protein 7 OS=Homo sapiens OX=9606 GN=ANGPTL7 PE=1 SV=1	ANGPTL7	7	6	6	6	6	-0.100003	-1.35416e-16	-0.190783	-0.149081	-0.343753	-0.299657	-0.259158	-0.242322	0.429394	1	0.0493483	0.0741799	0.00269454	0.00341635	0.000411236	0.000148717	0.908879	1	0.138776	0.195039	0.0131835	0.0148671	0.0035583	0.00124939	FALSE	FALSE	FALSE	FALSE	FALSE	FALSE	TRUE	TRUE	0	2	0	0	114	139	114	194	141
Q92820	Q92820	>sp|Q92820|GGH_HUMAN Gamma-glutamyl hydrolase OS=Homo sapiens OX=9606 GN=GGH PE=1 SV=2	GGH	17	16	15	13	13	-0.0367078	-4.97344e-17	-0.117365	-0.0647687	-0.00435676	-7.42325e-17	-0.135601	-0.146783	0.568464	1	0.150021	0.267256	0.962706	1	0.00392195	0.000204091	0.95049	1	0.300058	0.538172	0.985403	1	0.0208354	0.0016384	FALSE	FALSE	FALSE	FALSE	FALSE	FALSE	FALSE	TRUE	0	1	0	0	312	349	313	539	359
A0A286YFJ8;P01861	A0A286YFJ8;P01861	>tr|A0A286YFJ8|A0A286YFJ8_HUMAN Isoform of P01861, Immunoglobulin heavy constant gamma 4 (Fragment) OS=Homo sapiens OX=9606 GN=IGHG4 PE=1 SV=1;>sp|P01861|IGHG4_HUMAN Immunoglobulin heavy constant gamma 4 OS=Homo sapiens OX=9606 GN=IGHG4 PE=1 SV=1	IGHG4	15	9	11	11	8	0.135096	0	0.0463786	5.20854e-17	-0.543946	-0.389095	-0.101123	-2.01415e-15	0.547518	1	0.840134	1	0.0325244	0.0596531	0.521939	1	0.944706	1	0.91052	1	0.0988285	0.160434	0.69535	1	FALSE	FALSE	FALSE	FALSE	FALSE	FALSE	FALSE	FALSE	0	0	0	0	188	216	263	312	216
Q9H3T3;Q9H3T3-3	Q9H3T3;Q9H3T3-3	>sp|Q9H3T3|SEM6B_HUMAN Semaphorin-6B OS=Homo sapiens OX=9606 GN=SEMA6B PE=1 SV=4;>sp|Q9H3T3-3|SEM6B_HUMAN Isoform of Q9H3T3, Isoform 2 of Semaphorin-6B OS=Homo sapiens OX=9606 GN=SEMA6B	SEMA6B	5	3	3	1	1	-0.00793401	2.51074e-14	0.0953208	1.16662e-17	-0.0246906	0	-0.0674331	-1.53706e-17	0.929498	1	0.273906	1	0.802421	1	0.446092	1	0.987109	1	0.450565	1	0.893088	1	0.62276	1	FALSE	FALSE	FALSE	FALSE	FALSE	FALSE	FALSE	FALSE	0	0	0	0	51	67	34	90	65
Q9NZR2	Q9NZR2	>sp|Q9NZR2|LRP1B_HUMAN Low-density lipoprotein receptor-related protein 1B OS=Homo sapiens OX=9606 GN=LRP1B PE=1 SV=2	LRP1B	24	9	5	10	3	-0.0100974	-1.99034e-17	-0.126516	-0.0682172	0.0394588	4.17031e-17	-0.0708553	-0.041842	0.852912	1	0.163767	0.157042	0.569613	1	0.224221	0.24076	0.98603	1	0.316761	0.347037	0.729711	1	0.382978	0.47592	FALSE	FALSE	FALSE	FALSE	FALSE	FALSE	FALSE	FALSE	0	0	0	0	154	143	288	277	114
P07195	P07195	>sp|P07195|LDHB_HUMAN L-lactate dehydrogenase B chain OS=Homo sapiens OX=9606 GN=LDHB PE=1 SV=2	LDHB	25	22	21	20	18	0.145425	0.121277	0.374625	0.35305	0.53961	0.52262	0.278132	0.270686	0.00426898	0.00202927	5.13181e-07	8.55164e-09	5.56035e-09	3.2123e-12	3.77892e-12	2.48663e-17	0.167547	0.0803011	5.73379e-05	6.914e-07	3.31459e-07	1.85457e-10	5.46054e-10	3.26652e-15	FALSE	FALSE	TRUE	TRUE	TRUE	TRUE	TRUE	TRUE	0	2	2	2	431	510	536	719	480
O75976	O75976	>sp|O75976|CBPD_HUMAN Carboxypeptidase D OS=Homo sapiens OX=9606 GN=CPD PE=1 SV=2	CPD	13	6	6	7	6	-0.0578454	-5.80622e-16	-0.0302838	-5.93057e-17	0.271762	0.188803	-0.0207565	-2.29493e-16	0.408428	1	0.541161	1	0.00132671	0.00279192	0.658792	1	0.908879	1	0.706261	1	0.00731801	0.01272	0.802158	1	FALSE	FALSE	FALSE	FALSE	TRUE	FALSE	FALSE	FALSE	0	0	0	1	123	132	142	194	107
O95881	O95881	>sp|O95881|TXD12_HUMAN Thioredoxin domain-containing protein 12 OS=Homo sapiens OX=9606 GN=TXNDC12 PE=1 SV=1	TXNDC12	1	1	0	1	0	-0.047988	-0.0503322			0.0655599	0			0.605778	0.333205			0.835011	1			0.965829	1			0.916233	1			FALSE	FALSE			FALSE	FALSE			0	0	0	0	18	11	12	30	6
Q8IZS8	Q8IZS8	>sp|Q8IZS8|CA2D3_HUMAN Voltage-dependent calcium channel subunit alpha-2/delta-3 OS=Homo sapiens OX=9606 GN=CACNA2D3 PE=1 SV=1	CACNA2D3	16	13	13	14	12	-0.0114472	-9.36996e-17	0.242512	0.180097	0.404881	0.393058	0.109811	0.0975331	0.888732	1	0.0209346	0.0487406	1.13014e-06	2.26787e-08	0.0525126	0.0426877	0.98603	1	0.0747267	0.139001	2.12761e-05	4.17867e-07	0.139939	0.127974	FALSE	FALSE	FALSE	FALSE	TRUE	TRUE	FALSE	FALSE	0	0	0	2	244	275	335	421	246
P23435	P23435	>sp|P23435|CBLN1_HUMAN Cerebellin-1 OS=Homo sapiens OX=9606 GN=CBLN1 PE=1 SV=1	CBLN1	8	6	6	7	6	0.0737985	0	-0.192799	-0.0471604	-0.0470367	-7.3789e-16	-0.123982	-0.0728473	0.540897	1	0.0935939	0.44769	0.73898	1	0.0928345	0.168805	0.943643	1	0.213325	0.801227	0.856703	1	0.207131	0.360832	FALSE	FALSE	FALSE	FALSE	FALSE	FALSE	FALSE	FALSE	0	0	0	0	113	132	129	191	131
Q8IUK8	Q8IUK8	>sp|Q8IUK8|CBLN2_HUMAN Cerebellin-2 OS=Homo sapiens OX=9606 GN=CBLN2 PE=2 SV=1	CBLN2	5	3	3	2	2	0.241126	0.0588094	0.0246068	0	0.846193	0.738277	0.263313	0.212233	0.122595	0.496502	0.847403	1	4.47829e-06	4.46848e-06	0.00802826	0.015995	0.724491	1	0.912285	1	6.68233e-05	4.34798e-05	0.0349423	0.0582185	FALSE	FALSE	FALSE	FALSE	TRUE	TRUE	FALSE	FALSE	0	0	0	2	54	61	70	75	59
Q9NTU7	Q9NTU7	>sp|Q9NTU7|CBLN4_HUMAN Cerebellin-4 OS=Homo sapiens OX=9606 GN=CBLN4 PE=1 SV=1	CBLN4	6	5	5	4	4	0.0516107	2.02134e-16	-0.0375687	0	0.516586	0.511126	0.119934	0.087395	0.670934	1	0.673709	1	0.000173036	3.10362e-05	0.136363	0.122169	0.968144	1	0.809977	1	0.00132026	0.000237853	0.269187	0.278885	FALSE	FALSE	FALSE	FALSE	TRUE	TRUE	FALSE	FALSE	0	0	0	2	106	129	111	166	131
Q99969	Q99969	>sp|Q99969|RARR2_HUMAN Retinoic acid receptor responder protein 2 OS=Homo sapiens OX=9606 GN=RARRES2 PE=1 SV=1	RARRES2	6	5	5	6	5	-0.154733	-0.0843029	0.0501922	3.88668e-17	-0.0135096	5.02417e-19	-0.121884	-0.0620092	0.118713	0.215128	0.570112	1	0.856971	1	0.0235933	0.157648	0.723031	1	0.729906	1	0.928251	1	0.0786448	0.343075	FALSE	FALSE	FALSE	FALSE	FALSE	FALSE	FALSE	FALSE	0	0	0	0	110	126	153	190	127
C9JHR8;F5GZZ9;Q86VB7;Q86VB7-2;Q86VB7-3;Q86VB7-4	C9JHR8;F5GZZ9;Q86VB7;Q86VB7-2;Q86VB7-3;Q86VB7-4	>tr|C9JHR8|C9JHR8_HUMAN Isoform of Q86VB7, Scavenger receptor cysteine-rich type 1 protein M130 OS=Homo sapiens OX=9606 GN=CD163 PE=1 SV=1;>tr|F5GZZ9|F5GZZ9_HUMAN Isoform of Q86VB7, Scavenger receptor cysteine-rich type 1 protein M130 OS=Homo sapiens OX=9606 GN=CD163 PE=1 SV=1;>sp|Q86VB7|C163A_HUMAN Scavenger receptor cysteine-rich type 1 protein M130 OS=Homo sapiens OX=9606 GN=CD163 PE=1 SV=2;>s…	CD163	8	4	5	7	4	-0.0911084	-8.17154e-16	-0.14474	-0.0533768	0.165871	0.14706	-0.0580177	-9.42122e-14	0.293183	1	0.0982125	0.309607	0.0288959	0.0195534	0.29093	0.999999	0.882151	1	0.219654	0.601723	0.0900137	0.0660166	0.468145	1	FALSE	FALSE	FALSE	FALSE	FALSE	FALSE	FALSE	FALSE	0	0	0	0	92	109	165	152	119
P14625	P14625	>sp|P14625|ENPL_HUMAN Endoplasmin OS=Homo sapiens OX=9606 GN=HSP90B1 PE=1 SV=1	HSP90B1	29	16	15	16	13	-0.00557269	0	0.00980569	-7.31766e-17	0.236464	0.205186	0.0188225	6.64786e-17	0.935935	1	0.904329	1	0.00515324	0.00428616	0.71145	1	0.989318	1	0.94893	1	0.022596	0.0181952	0.837493	1	FALSE	FALSE	FALSE	FALSE	FALSE	FALSE	FALSE	FALSE	0	0	0	0	299	350	418	515	330
A0A087WUT8;O95196;O95196-2	A0A087WUT8;O95196;O95196-2	>tr|A0A087WUT8|A0A087WUT8_HUMAN Isoform of O95196, Chondroitin sulfate proteoglycan 5 OS=Homo sapiens OX=9606 GN=CSPG5 PE=1 SV=1;>sp|O95196|CSPG5_HUMAN Chondroitin sulfate proteoglycan 5 OS=Homo sapiens OX=9606 GN=CSPG5 PE=1 SV=3;>sp|O95196-2|CSPG5_HUMAN Isoform of O95196, Isoform 2 of Chondroitin sulfate proteoglycan 5 OS=Homo sapiens OX=9606 GN=CSPG5	CSPG5	1	1	1	1	1	-0.0241588	0	-0.189879	-0.104475	0.483179	0.539141	0.0161898	2.99854e-15	0.861281	1	0.132903	0.245793	4.98348e-05	2.03041e-08	0.825247	1	0.98603	1	0.273067	0.504983	0.000479521	3.78137e-07	0.916334	1	FALSE	FALSE	FALSE	FALSE	TRUE	TRUE	FALSE	FALSE	0	0	0	2	22	24	26	37	25
Q9P0L0;Q9P0L0-2	Q9P0L0;Q9P0L0-2	>sp|Q9P0L0|VAPA_HUMAN Vesicle-associated membrane protein-associated protein A OS=Homo sapiens OX=9606 GN=VAPA PE=1 SV=3;>sp|Q9P0L0-2|VAPA_HUMAN Isoform of Q9P0L0, Isoform 2 of Vesicle-associated membrane protein-associated protein A OS=Homo sapiens OX=9606 GN=VAPA	VAPA	4	3	2	2	2	0.195102	0.172671	0.421455	0.421105	0.248618	0.250529	0.200387	0.194835	0.00389511	0.000886908	1.10517e-05	9.23161e-09	0.0686632	0.0321827	0.000933038	4.82265e-05	0.165488	0.0475497	0.000385679	7.10834e-07	0.16965	0.0962703	0.0072486	0.000520054	FALSE	FALSE	TRUE	TRUE	FALSE	FALSE	TRUE	TRUE	0	2	2	0	64	70	67	107	55
Q16853;Q16853-2	Q16853;Q16853-2	>sp|Q16853|AOC3_HUMAN Membrane primary amine oxidase OS=Homo sapiens OX=9606 GN=AOC3 PE=1 SV=3;>sp|Q16853-2|AOC3_HUMAN Isoform of Q16853, Isoform 2 of Membrane primary amine oxidase OS=Homo sapiens OX=9606 GN=AOC3	AOC3	3	2	2	2	2	-0.140794	-0.0815767	-0.155771	-0.115849	-0.451159	-0.189806	-0.308294	-0.235888	0.124434	0.194405	0.0230294	0.0309833	0.00676242	0.0951594	6.51843e-06	0.000138463	0.724491	1	0.0793999	0.0965318	0.0283596	0.233393	0.000145316	0.0011839	FALSE	FALSE	FALSE	FALSE	FALSE	FALSE	TRUE	TRUE	0	2	0	0	44	47	39	75	50
Q9Y5I4;Q9Y5I4-2	Q9Y5I4;Q9Y5I4-2	>sp|Q9Y5I4|PCDC2_HUMAN Protocadherin alpha-C2 OS=Homo sapiens OX=9606 GN=PCDHAC2 PE=2 SV=1;>sp|Q9Y5I4-2|PCDC2_HUMAN Isoform of Q9Y5I4, Isoform Short of Protocadherin alpha-C2 OS=Homo sapiens OX=9606 GN=PCDHAC2	PCDHAC2	24	14	16	17	12	0.0116035	0	0.018375	-1.88121e-17	0.351975	0.348895	0.0668679	0.0309348	0.822868	1	0.787892	1	3.76709e-06	7.40928e-08	0.0673538	0.217727	0.98603	1	0.887202	1	5.67357e-05	1.17733e-06	0.165803	0.444372	FALSE	FALSE	FALSE	FALSE	TRUE	TRUE	FALSE	FALSE	0	0	0	2	290	331	421	486	344
P15169	P15169	>sp|P15169|CBPN_HUMAN Carboxypeptidase N catalytic chain OS=Homo sapiens OX=9606 GN=CPN1 PE=1 SV=1	CPN1	11	8	8	9	7	-0.00129954	0	-0.273652	-0.246513	0.0375095	3.12738e-16	-0.144705	-0.114585	0.992124	1	0.0321118	0.0233939	0.786243	1	0.0897697	0.076603	0.999328	1	0.10134	0.0783188	0.882892	1	0.203059	0.198017	FALSE	FALSE	FALSE	FALSE	FALSE	FALSE	FALSE	FALSE	0	0	0	0	169	186	207	277	196
Q14118	Q14118	>sp|Q14118|DAG1_HUMAN Dystroglycan OS=Homo sapiens OX=9606 GN=DAG1 PE=1 SV=2	DAG1	33	26	25	28	24	-0.057896	-0.0301939	0.197747	0.178374	0.169771	0.144627	0.0403734	0.0166012	0.209403	0.285018	0.000136441	2.25027e-05	0.00127722	0.00119529	0.170044	0.331481	0.816949	1	0.00206191	0.000333824	0.00706758	0.00610691	0.315827	0.618851	FALSE	FALSE	TRUE	TRUE	TRUE	TRUE	FALSE	FALSE	0	0	2	2	538	590	705	923	597
D6RAR4;Q04756	D6RAR4;Q04756	>tr|D6RAR4|D6RAR4_HUMAN Isoform of Q04756, Hepatocyte growth factor activator OS=Homo sapiens OX=9606 GN=HGFAC PE=1 SV=1;>sp|Q04756|HGFA_HUMAN Hepatocyte growth factor activator OS=Homo sapiens OX=9606 GN=HGFAC PE=1 SV=1	HGFAC	7	3	3	3	3	0.0670109	5.35724e-17	-0.259034	-0.191396	-0.267547	-0.175222	-0.211826	-0.121942	0.582755	1	0.0290903	0.0243398	0.0607251	0.118583	0.00751846	0.0538887	0.959972	1	0.0943034	0.0806506	0.15587	0.279818	0.0335314	0.152386	FALSE	FALSE	FALSE	FALSE	FALSE	FALSE	FALSE	FALSE	0	0	0	0	57	69	77	92	72
Q8WXD2	Q8WXD2	>sp|Q8WXD2|SCG3_HUMAN Secretogranin-3 OS=Homo sapiens OX=9606 GN=SCG3 PE=1 SV=3	SCG3	34	25	25	24	23	-0.0617464	-1.44105e-16	0.123645	0.0741195	0.438188	0.398088	0.0902665	0.040596	0.43917	1	0.236085	0.305481	6.53146e-07	6.25948e-08	0.0880329	0.271824	0.908879	1	0.405684	0.596572	1.37957e-05	1.03171e-06	0.199837	0.530075	FALSE	FALSE	FALSE	FALSE	TRUE	TRUE	FALSE	FALSE	0	0	0	2	532	602	649	905	607
P26572	P26572	>sp|P26572|MGAT1_HUMAN Alpha-1,3-mannosyl-glycoprotein 2-beta-N-acetylglucosaminyltransferase OS=Homo sapiens OX=9606 GN=MGAT1 PE=1 SV=2	MGAT1	11	9	8	8	7	0.0309886	3.67078e-18	0.45743	0.414575	0.248058	0.20749	0.171015	0.127983	0.61454	1	3.74131e-05	2.00157e-05	0.00378231	0.00539691	0.00218529	0.00737289	0.968144	1	0.000817526	0.00030248	0.0177106	0.0222558	0.0133238	0.0313601	FALSE	FALSE	TRUE	TRUE	FALSE	FALSE	FALSE	FALSE	0	0	2	0	187	209	221	320	195
Q9H2A7	Q9H2A7	>sp|Q9H2A7|CXL16_HUMAN C-X-C motif chemokine 16 OS=Homo sapiens OX=9606 GN=CXCL16 PE=2 SV=4	CXCL16	3	2	2	3	2	0.0661044	1.54135e-16	0.217624	0.167804	0.231577	0.291146	0.159013	0.135462	0.422037	1	0.0050852	0.00348636	0.0399458	1.7643e-05	0.00178606	0.00164505	0.908879	1	0.0282765	0.0188544	0.114927	0.000140819	0.0116255	0.00944396	FALSE	FALSE	FALSE	FALSE	FALSE	TRUE	FALSE	TRUE	0	1	0	1	47	50	74	73	45
P22692;P22692-2	P22692;P22692-2	>sp|P22692|IBP4_HUMAN Insulin-like growth factor-binding protein 4 OS=Homo sapiens OX=9606 GN=IGFBP4 PE=1 SV=2;>sp|P22692-2|IBP4_HUMAN Isoform of P22692, Isoform 2 of Insulin-like growth factor-binding protein 4 OS=Homo sapiens OX=9606 GN=IGFBP4	IGFBP4	6	4	3	5	3	-0.138884	-0.0553919	0.0298416	0	0.0129877	2.23917e-17	-0.149644	-0.112511	0.044163	0.207446	0.64756	1	0.872673	1	0.00249697	0.00414512	0.528067	1	0.790267	1	0.936805	1	0.0146555	0.0200324	FALSE	FALSE	FALSE	FALSE	FALSE	FALSE	FALSE	FALSE	0	0	0	0	85	88	118	148	84
P51884	P51884	>sp|P51884|LUM_HUMAN Lumican OS=Homo sapiens OX=9606 GN=LUM PE=1 SV=2	LUM	19	18	16	14	13	-0.127838	-0.0444121	0.00218399	0	-0.217315	-0.180984	-0.207875	-0.183916	0.151125	0.402688	0.976276	1	0.00289218	0.00219932	1.91357e-05	1.31851e-05	0.762359	1	0.983575	1	0.0139923	0.0105518	0.000333215	0.000181452	FALSE	FALSE	FALSE	FALSE	FALSE	FALSE	TRUE	TRUE	0	2	0	0	359	356	345	606	360
Q86SR1	Q86SR1	>sp|Q86SR1|GLT10_HUMAN Polypeptide N-acetylgalactosaminyltransferase 10 OS=Homo sapiens OX=9606 GN=GALNT10 PE=1 SV=2	GALNT10	13	9	9	10	8	-0.0524368	-0.0379748	0.159085	0.143705	0.0723634	0.051082	0.0111419	0	0.402162	0.299088	0.00143968	8.04836e-05	0.175995	0.158383	0.782704	1	0.908879	1	0.0113008	0.000936525	0.328558	0.354417	0.887064	1	FALSE	FALSE	FALSE	TRUE	FALSE	FALSE	FALSE	FALSE	0	0	1	0	182	210	243	315	213
O76070	O76070	>sp|O76070|SYUG_HUMAN Gamma-synuclein OS=Homo sapiens OX=9606 GN=SNCG PE=1 SV=2	SNCG	5	2	2	4	2	0.02524	7.23476e-15	0.15138	0.0841504	0.198361	0.205218	0.018028	2.42643e-13	0.844208	1	0.165531	0.293005	0.0236505	0.00168034	0.824179	0.999999	0.98603	1	0.318105	0.579204	0.0765751	0.00824463	0.916334	1	FALSE	FALSE	FALSE	FALSE	FALSE	TRUE	FALSE	FALSE	0	0	0	1	36	45	81	54	37
Q16674;W4VSR3	Q16674;W4VSR3	>sp|Q16674|MIA_HUMAN Melanoma-derived growth regulatory protein OS=Homo sapiens OX=9606 GN=MIA PE=1 SV=1;>tr|W4VSR3|W4VSR3_HUMAN Isoform of P61018, HCG2044074, isoform CRA_c OS=Homo sapiens OX=9606 GN=MIA-RAB4B PE=4 SV=1	MIA;MIA-RAB4B	3	2	2	3	2	-0.0350207	-1.45883e-17	-0.264515	-0.236675	-0.322654	-0.198851	-0.27365	-0.295627	0.82063	1	0.0218266	0.0224882	0.0154482	0.065384	0.00132031	9.5385e-05	0.98603	1	0.0764574	0.0760741	0.0565249	0.17263	0.00922392	0.000883534	FALSE	FALSE	FALSE	FALSE	FALSE	FALSE	TRUE	TRUE	0	2	0	0	45	51	62	81	53
H0YCN2;H0YER1;Q96T23;Q96T23-2;Q96T23-3	H0YCN2;H0YER1;Q96T23;Q96T23-2;Q96T23-3	>tr|H0YCN2|H0YCN2_HUMAN Isoform of Q96T23, Remodeling and spacing factor 1 (Fragment) OS=Homo sapiens OX=9606 GN=RSF1 PE=1 SV=1;>tr|H0YER1|H0YER1_HUMAN Isoform of Q96T23, Remodeling and spacing factor 1 (Fragment) OS=Homo sapiens OX=9606 GN=RSF1 PE=1 SV=1;>sp|Q96T23|RSF1_HUMAN Remodeling and spacing factor 1 OS=Homo sapiens OX=9606 GN=RSF1 PE=1 SV=2;>sp|Q96T23-2|RSF1_HUMAN Isoform of Q96T23, Isof…	RSF1	1	1	1	1	1	0.059046	0	-0.233051	-0.0932452	-0.00129091	0	-0.124486	-0.0522558	0.779329	1	0.326681	0.473617	0.995808	1	0.356402	0.458557	0.980899	1	0.509888	0.843435	0.998219	1	0.538302	0.807083	FALSE	FALSE	FALSE	FALSE	FALSE	FALSE	FALSE	FALSE	0	0	0	0	22	24	25	37	25
F8W6I7;P09651;P09651-2;P09651-3	F8W6I7;P09651;P09651-2;P09651-3	>tr|F8W6I7|F8W6I7_HUMAN Isoform of P09651, Heterogeneous nuclear ribonucleoprotein A1 OS=Homo sapiens OX=9606 GN=HNRNPA1 PE=1 SV=2;>sp|P09651|ROA1_HUMAN Heterogeneous nuclear ribonucleoprotein A1 OS=Homo sapiens OX=9606 GN=HNRNPA1 PE=1 SV=5;>sp|P09651-2|ROA1_HUMAN Isoform of P09651, Isoform A1-A of Heterogeneous nuclear ribonucleoprotein A1 OS=Homo sapiens OX=9606 GN=HNRNPA1;>sp|P09651-3|ROA1_HUM…	HNRNPA1	5	1	0	0	0	-0.122712	0							0.596516	1							0.961015	1							FALSE	FALSE							0	0	0	0	8	5	9	8	9
P09871	P09871	>sp|P09871|C1S_HUMAN Complement C1s subcomponent OS=Homo sapiens OX=9606 GN=C1S PE=1 SV=1	C1S	48	40	44	44	38	-0.106561	-0.0832294	-0.199762	-0.180456	0.0353414	2.52384e-16	-0.166715	-0.15915	0.044076	0.0487483	0.000855143	0.000523172	0.514514	1	5.8556e-07	2.0989e-08	0.528067	0.621502	0.00813392	0.00449983	0.682864	1	2.06374e-05	7.22121e-07	FALSE	FALSE	TRUE	TRUE	FALSE	FALSE	TRUE	TRUE	0	2	2	0	822	993	1083	1433	1034
Q14112;Q14112-2	Q14112;Q14112-2	>sp|Q14112|NID2_HUMAN Nidogen-2 OS=Homo sapiens OX=9606 GN=NID2 PE=1 SV=3;>sp|Q14112-2|NID2_HUMAN Isoform of Q14112, Isoform 2 of Nidogen-2 OS=Homo sapiens OX=9606 GN=NID2	NID2	35	20	20	24	17	-0.07507	-0.0532183	-0.398897	-0.395603	-0.0703786	-0.0536755	-0.265079	-0.257894	0.181429	0.167312	6.02811e-07	5.54702e-10	0.200251	0.155609	1.95616e-09	8.1214e-13	0.783207	1	5.73379e-05	9.96615e-08	0.358134	0.348661	1.57036e-07	6.17654e-11	FALSE	FALSE	TRUE	TRUE	FALSE	FALSE	TRUE	TRUE	0	2	2	0	392	481	561	706	483
P04003	P04003	>sp|P04003|C4BPA_HUMAN C4b-binding protein alpha chain OS=Homo sapiens OX=9606 GN=C4BPA PE=1 SV=2	C4BPA	12	8	9	8	7	0.0320121	0	0.154971	3.14983e-16	0.129786	2.81613e-16	0.0529665	7.38998e-17	0.873045	1	0.422531	1	0.534202	1	0.667896	1	0.98603	1	0.611668	1	0.696872	1	0.8083	1	FALSE	FALSE	FALSE	FALSE	FALSE	FALSE	FALSE	FALSE	0	0	0	0	178	218	178	306	203
P35908	P35908	>sp|P35908|K22E_HUMAN Keratin, type II cytoskeletal 2 epidermal OS=Homo sapiens OX=9606 GN=KRT2 PE=1 SV=2	KRT2	46	20	28	15	13	0.03356	1.2856e-16	-0.0602138	0	0.631373	0.37585	0.175075	2.2681e-14	0.856152	1	0.845375	1	0.0997107	0.201624	0.378301	1	0.98603	1	0.912285	1	0.220843	0.426911	0.559514	1	FALSE	FALSE	FALSE	FALSE	FALSE	FALSE	FALSE	FALSE	0	0	0	0	335	617	445	588	591
O43505	O43505	>sp|O43505|B4GA1_HUMAN Beta-1,4-glucuronyltransferase 1 OS=Homo sapiens OX=9606 GN=B4GAT1 PE=1 SV=1	B4GAT1	33	28	28	29	27	-0.114901	-0.0973934	0.122019	0.0776542	0.356983	0.347022	0.047258	3.98061e-15	0.0856481	0.10867	0.0637391	0.142051	3.39152e-06	3.76589e-09	0.262808	1	0.665174	0.926205	0.167251	0.321704	5.24475e-05	7.58433e-08	0.431542	1	FALSE	FALSE	FALSE	FALSE	TRUE	TRUE	FALSE	FALSE	0	0	0	2	589	680	702	1002	659
O60242	O60242	>sp|O60242|AGRB3_HUMAN Adhesion G protein-coupled receptor B3 OS=Homo sapiens OX=9606 GN=ADGRB3 PE=1 SV=2	ADGRB3	10	5	5	3	3	0.0466986	7.05492e-17	0.00409426	-3.80953e-17	0.215744	0.086212	0.0256659	3.53916e-17	0.653881	1	0.966086	1	0.166328	0.385034	0.74607	1	0.968144	1	0.977573	1	0.314841	0.702718	0.862314	1	FALSE	FALSE	FALSE	FALSE	FALSE	FALSE	FALSE	FALSE	0	0	0	0	102	117	93	170	113
Q15293	Q15293	>sp|Q15293|RCN1_HUMAN Reticulocalbin-1 OS=Homo sapiens OX=9606 GN=RCN1 PE=1 SV=1	RCN1	10	3	3	4	2	-0.0435798	-5.27191e-17	-0.192829	-0.0962622	-0.0804148	-4.96178e-16	-0.181943	-0.160904	0.630251	1	0.00896883	0.151734	0.503865	1	0.00104178	0.000394538	0.968144	1	0.0420423	0.338318	0.67182	1	0.00796497	0.00279464	FALSE	FALSE	FALSE	FALSE	FALSE	FALSE	TRUE	TRUE	0	2	0	0	60	70	108	110	75
Q8NI22	Q8NI22	>sp|Q8NI22|MCFD2_HUMAN Multiple coagulation factor deficiency protein 2 OS=Homo sapiens OX=9606 GN=MCFD2 PE=1 SV=1	MCFD2	21	12	10	12	8	-0.105871	-0.0384182	-0.112564	-0.0558469	0.104876	0	-0.0947594	-0.0526533	0.224353	0.432166	0.0511913	0.138591	0.269892	1	0.0902768	0.169885	0.817603	1	0.14227	0.315192	0.443503	1	0.20351	0.36207	FALSE	FALSE	FALSE	FALSE	FALSE	FALSE	FALSE	FALSE	0	0	0	0	201	210	315	347	217
Q14314	Q14314	>sp|Q14314|FGL2_HUMAN Fibroleukin OS=Homo sapiens OX=9606 GN=FGL2 PE=1 SV=1	FGL2	6	3	1	3	1	-0.174836	-0.0910438	-0.131025	0	-0.0271508	0	-0.167667	-0.141322	0.160359	0.264668	0.274375	1	0.724158	1	0.0221813	0.0148479	0.762359	1	0.450878	1	0.847451	1	0.0759525	0.0548727	FALSE	FALSE	FALSE	FALSE	FALSE	FALSE	FALSE	FALSE	0	0	0	0	53	43	58	87	41
P20366;P20366-2	P20366;P20366-2	>sp|P20366|TKN1_HUMAN Protachykinin-1 OS=Homo sapiens OX=9606 GN=TAC1 PE=1 SV=1;>sp|P20366-2|TKN1_HUMAN Isoform of P20366, Isoform Alpha of Protachykinin-1 OS=Homo sapiens OX=9606 GN=TAC1	TAC1	2	1	1	1	1	-0.072822	0	-0.033827	0	0.255067	0	-0.0262678	1.12278e-16	0.845134	1	0.879777	1	0.438335	1	0.88863	1	0.98603	1	0.934077	1	0.613173	1	0.949756	1	FALSE	FALSE	FALSE	FALSE	FALSE	FALSE	FALSE	FALSE	0	0	0	0	27	37	29	57	32
P29966	P29966	>sp|P29966|MARCS_HUMAN Myristoylated alanine-rich C-kinase substrate OS=Homo sapiens OX=9606 GN=MARCKS PE=1 SV=4	MARCKS	13	4	4	9	4	0.1326	0.128671	-0.0263204	4.75508e-19	0.122269	0.0702198	0.00350924	3.93336e-16	0.125108	0.0234165	0.706553	1	0.118187	0.218153	0.939657	1	0.724491	0.42156	0.832723	1	0.250552	0.455231	0.974734	1	FALSE	FALSE	FALSE	FALSE	FALSE	FALSE	FALSE	FALSE	0	0	0	0	77	100	236	128	105
Q5R3F8	Q5R3F8	>sp|Q5R3F8|PPR29_HUMAN Protein phosphatase 1 regulatory subunit 29 OS=Homo sapiens OX=9606 GN=ELFN2 PE=1 SV=1	ELFN2	2	2	2	1	1	0.0725408	0	-0.116708	0	0.535437	0.506346	0.035437	2.55207e-17	0.619936	1	0.513367	1	0.000211768	1.02045e-05	0.833576	1	0.968144	1	0.682659	1	0.00156745	8.66379e-05	0.920885	1	FALSE	FALSE	FALSE	FALSE	TRUE	TRUE	FALSE	FALSE	0	0	0	2	34	34	35	59	32
[truncated: 1,993 more rows]
[truncated: 25 more columns]
